# Supplementary material for: Examining the determinants and efficiency of China’s agricultural exports using a stochastic frontier gravity model
Source: PLoS One. 2022 Sep 9;17(9):e0274187. doi: 10.1371/journal.pone.0274187 (PMC9462573; doi:10.1371/journal.pone.0274187)
Supplement: S1 Dataset — (ZIP) [file pone.0274187.s001.zip]

Archive with 1 entries (1 files):
- China's Agricultural Export Dataset.xlsx
