# Supplementary material for: Examining the determinants and efficiency of China’s agricultural exports using a stochastic frontier gravity model
Source: PLoS One. 2022 Sep 9;17(9):e0274187. doi: 10.1371/journal.pone.0274187 (PMC9462573; doi:10.1371/journal.pone.0274187)
Supplement: S1 Dataset — (ZIP) [file pone.0274187.s001.zip › China's Agricultural Export Dataset.xlsx]

## Sheet: All
S/no	id	year	reporter	partner	export	dgp_i	gdp_j	gdp_ij	gdppc_i	gdppc_j	gdppc_ij	disti_j	exch_ij	land	BRI	BRI_1	tariff (1+rate/100)	border	landlocked	language
1	1	2002	China	Afghanistan	330.643	1.47055e+12	4.05518e+09	5.96334e+21	1148.51	179.427	206073	4184	0.175126	5193870000	0	1	1	1	1	0
2	1	2003	China	Afghanistan	8.698	1.66029e+12	4.51556e+09	7.49713e+21	1288.64	190.684	245723	4184	0.169741	5169840000	0	1	1	1	1	0
3	1	2004	China	Afghanistan	8.135	1.95535e+12	5.22678e+09	1.02202e+22	1508.67	211.382	318905	4184	0.172991	5172760000	0	1	1.0386	1	1	0
4	1	2005	China	Afghanistan	6.224	2.28597e+12	6.20914e+09	1.41939e+22	1753.42	242.031	424382	4184	0.16556	5182730000	0	1	1	1	1	0
5	1	2006	China	Afghanistan	10.16	2.75213e+12	6.97129e+09	1.91859e+22	2099.23	263.734	553638	4184	0.159707	5149690000	0	1	1.0616	1	1	0
6	1	2007	China	Afghanistan	47.211	3.55034e+12	9.74788e+09	3.46083e+22	2693.97	359.693	969003	4184	0.152266	5154000000	0	1	1.0618	1	1	0
7	1	2008	China	Afghanistan	12.5	4.59431e+12	1.01092e+10	4.64449e+22	3468.3	364.661	1.26475e+06	4184	0.138283	5153770000	0	1	1.0647	1	1	0
8	1	2009	China	Afghanistan	727.415	5.1017e+12	1.24391e+10	6.34605e+22	3832.24	438.076	1.67881e+06	4184	0.135746	5153740000	0	1	1	1	1	0
9	1	2010	China	Afghanistan	21.676	6.08716e+12	1.58566e+10	9.65216e+22	4550.45	543.303	2.47228e+06	4184	0.145746	5153685000	0	1	1	1	1	0
10	1	2011	China	Afghanistan	0.825	7.5515e+12	1.78043e+10	1.34449e+23	5618.13	591.163	3.32123e+06	4184	0.138222	5153665000	0	1	1	1	1	0
11	1	2012	China	Afghanistan	16922.3	8.53223e+12	2.00016e+10	1.70658e+23	6316.92	641.871	4.05465e+06	4184	0.123962	5153611000	0	1	1.0695	1	1	0
12	1	2013	China	Afghanistan	16768.8	9.57041e+12	2.05611e+10	1.96778e+23	7050.65	637.166	4.49243e+06	4184	0.111882	5153581000	1	1	1.0695	1	1	0
13	1	2014	China	Afghanistan	124.969	1.04757e+13	2.04849e+10	2.14593e+23	7678.6	613.857	4.71356e+06	4184	0.107314	5153577000	1	1	1	1	1	0
14	1	2015	China	Afghanistan	800.782	1.10616e+13	1.99071e+10	2.20204e+23	8066.94	578.466	4.66645e+06	4184	0.10185	5286347000	1	1	1	1	1	0
15	1	2016	China	Afghanistan	65.221	1.12333e+13	1.93626e+10	2.17506e+23	8147.94	547.228	4.45878e+06	4184	0.0979057	5285320000	1	1	1	1	1	0
16	1	2017	China	Afghanistan	689.749	1.23104e+13	2.01918e+10	2.48569e+23	8879.44	556.302	4.93965e+06	4184	0.0993541	5285311000	1	1	1	1	1	0
17	1	2018	China	Afghanistan	732.868	1.38948e+13	1.94844e+10	2.70732e+23	9976.68	524.163	5.2294e+06	4184	0.0917822	5289231000	1	1	1.0838	1	1	0
18	1	2019	China	Afghanistan	761.37	1.43429e+13	1.91014e+10	2.73969e+23	10261.7	502.115	5.15255e+06	4184	0.0888676	5289901000	1	1	1	1	1	0
19	2	2000	China	Albania		1.21135e+12	3.48036e+09	4.21592e+21	959.372	1126.68	1.08091e+06	7696	0.0576059	5228610000	0	1	1.1174	0	0	0
20	2	2001	China	Albania	2.4	1.3394e+12	3.9221e+09	5.25324e+21	1053.11	1281.66	1.34973e+06	7696	0.057686	5207710000	0	1	1.117	0	0	0
21	2	2002	China	Albania		1.47055e+12	4.34807e+09	6.39405e+21	1148.51	1425.12	1.63677e+06	7696	0.0590559	5193870000	0	1	1.0839	0	0	0
22	2	2003	China	Albania	2.378	1.66029e+12	5.61149e+09	9.31669e+21	1288.64	1846.12	2.37899e+06	7696	0.0679207	5169840000	0	1	1.0819	0	0	0
23	2	2004	China	Albania	18.108	1.95535e+12	7.18468e+09	1.40485e+22	1508.67	2373.58	3.58094e+06	7696	0.0805293	5172760000	0	1	1.073	0	0	0
24	2	2005	China	Albania	41.958	2.28597e+12	8.05208e+09	1.84068e+22	1753.42	2673.79	4.68827e+06	7696	0.0820496	5182730000	0	1	1.0634	0	0	0
25	2	2006	China	Albania	596.181	2.75213e+12	8.89607e+09	2.44832e+22	2099.23	2972.74	6.24047e+06	7696	0.0812759	5149690000	0	1	1.0635	0	0	0
26	2	2007	China	Albania	343.782	3.55034e+12	1.06773e+10	3.79081e+22	2693.97	3595.04	9.68492e+06	7696	0.0841282	5154000000	0	1	1.0567	0	0	0
27	2	2008	China	Albania	751.548	4.59431e+12	1.28814e+10	5.91809e+22	3468.3	4370.54	1.51584e+07	7696	0.082826	5153770000	0	1	1.0244	0	0	0
28	2	2009	China	Albania	1475.9	5.1017e+12	1.20442e+10	6.1446e+22	3832.24	4114.14	1.57664e+07	7696	0.0719262	5153740000	0	1	1.0571	0	0	0
29	2	2010	China	Albania	936.714	6.08716e+12	1.19269e+10	7.26012e+22	4550.45	4094.35	1.86312e+07	7696	0.0651384	5153685000	0	1	1.0578	0	0	0
30	2	2011	China	Albania	1560.46	7.5515e+12	1.28908e+10	9.73446e+22	5618.13	4437.14	2.49285e+07	7696	0.0640409	5153665000	0	1	1.0215	0	0	0
31	2	2012	China	Albania	1066.35	8.53223e+12	1.23198e+10	1.05116e+23	6316.92	4247.63	2.68319e+07	7696	0.058348	5153611000	0	1	1.0165	0	0	0
32	2	2013	China	Albania	1689.11	9.57041e+12	1.27762e+10	1.22274e+23	7050.65	4413.06	3.11149e+07	7696	0.0586335	5153581000	1	1	1.0167	0	0	0
33	2	2014	China	Albania	2348.73	1.04757e+13	1.32281e+10	1.38574e+23	7678.6	4578.63	3.51575e+07	7696	0.0582426	5153577000	1	1	1.0125	0	0	0
34	2	2015	China	Albania	1230.73	1.10616e+13	1.13868e+10	1.25956e+23	8066.94	3952.8	3.1887e+07	7696	0.0494396	5286347000	1	1	1.0124	0	0	0
35	2	2016	China	Albania	1195.5	1.12333e+13	1.18612e+10	1.3324e+23	8147.94	4124.06	3.36026e+07	7696	0.053523	5285320000	1	1	1.0144	0	0	0
36	2	2017	China	Albania	1229.87	1.23104e+13	1.30197e+10	1.60278e+23	8879.44	4531.02	4.02329e+07	7696	0.0567486	5285311000	1	1	1.0122	0	0	0
37	2	2018	China	Albania	1892.95	1.38948e+13	1.5147e+10	2.10465e+23	9976.68	5284.38	5.27206e+07	7696	0.061265	5289231000	1	1	1.0147	0	0	0
38	2	2019	China	Albania	2135.55	1.43429e+13	1.52781e+10	2.19132e+23	10261.7	5352.86	5.49293e+07	7696	0.0628888	5289901000	1	1	1	0	0	0
39	3	2000	China	Algeria	179.106	1.21135e+12	5.47887e+10	6.63682e+22	959.372	1764.97	1.69327e+06	9130	0.109999	5228610000	0	1	1	0	0	0
40	3	2001	China	Algeria	262.698	1.3394e+12	5.47458e+10	7.33263e+22	1053.11	1740.64	1.83308e+06	9130	0.107195	5207710000	0	1	1.2207	0	0	0
41	3	2002	China	Algeria	412.095	1.47055e+12	5.67606e+10	8.34693e+22	1148.51	1781.84	2.04645e+06	9130	0.103875	5193870000	0	1	1.1901	0	0	0
42	3	2003	China	Algeria	510.404	1.66029e+12	6.78648e+10	1.12675e+23	1288.64	2103.41	2.71055e+06	9130	0.106945	5169840000	0	1	1.1836	0	0	0
43	3	2004	China	Algeria	754.072	1.95535e+12	8.53248e+10	1.6684e+23	1508.67	2609.95	3.93754e+06	9130	0.114859	5172760000	0	1	1	0	0	0
44	3	2005	China	Algeria	1006.53	2.28597e+12	1.03198e+11	2.35908e+23	1753.42	3113.1	5.45857e+06	9130	0.111828	5182730000	0	1	1.1633	0	0	0
45	3	2006	China	Algeria	1209.9	2.75213e+12	1.17025e+11	3.22069e+23	2099.23	3478.65	7.30249e+06	9130	0.109756	5149690000	0	1	1.1603	0	0	0
46	3	2007	China	Algeria	2164.96	3.55034e+12	1.34977e+11	4.79216e+23	2693.97	3950.52	1.06426e+07	9130	0.109789	5154000000	0	1	1.1627	0	0	0
47	3	2008	China	Algeria	5435.26	4.59431e+12	1.71001e+11	7.85629e+23	3468.3	4923.63	1.70766e+07	9130	0.107593	5153770000	0	1	1.1618	0	0	0
48	3	2009	China	Algeria	5455.5	5.1017e+12	1.37211e+11	7.00008e+23	3832.24	3883.26	1.48816e+07	9130	0.0940352	5153740000	0	1	1.1423	0	0	0
49	3	2010	China	Algeria	3761.09	6.08716e+12	1.61208e+11	9.81298e+23	4550.45	4480.8	2.03897e+07	9130	0.0910154	5153685000	0	1	1	0	0	0
50	3	2011	China	Algeria	7782.6	7.5515e+12	2.00019e+11	1.51045e+24	5618.13	5455.85	3.06517e+07	9130	0.0885886	5153665000	1	1	1	0	0	0
51	3	2012	China	Algeria	7960.3	8.53223e+12	2.0906e+11	1.78375e+24	6316.92	5592.26	3.53258e+07	9130	0.0814117	5153611000	1	1	1	0	0	0
52	3	2013	China	Algeria	5375.03	9.57041e+12	2.09755e+11	2.00744e+24	7050.65	5499.58	3.87756e+07	9130	0.0780633	5153581000	1	1	1	0	0	0
53	3	2014	China	Algeria	6560.14	1.04757e+13	2.13809e+11	2.23979e+24	7678.6	5493.03	4.21787e+07	9130	0.0762411	5153577000	1	1	1.1224	0	0	0
54	3	2015	China	Algeria	6347	1.10616e+13	1.65979e+11	1.83599e+24	8066.94	4177.89	3.37028e+07	9130	0.0618473	5286347000	1	1	1.1226	0	0	0
55	3	2016	China	Algeria	5758.21	1.12333e+13	1.60034e+11	1.7977e+24	8147.94	3946.44	3.21554e+07	9130	0.0607117	5285320000	1	1	1.1224	0	0	0
56	3	2017	China	Algeria	6648.73	1.23104e+13	1.67389e+11	2.06063e+24	8879.44	4044.28	3.59109e+07	9130	0.0609045	5285311000	1	1	1.1232	0	0	0
57	3	2018	China	Algeria	8516.4	1.38948e+13	1.73758e+11	2.41433e+24	9976.68	4114.72	4.10512e+07	9130	0.0567436	5289231000	1	1	1.1247	0	0	0
58	3	2019	China	Algeria	7202.09	1.43429e+13	1.69988e+11	2.43812e+24	10261.7	3948.34	4.05166e+07	9130	0.0578415	5289901000	1	1	1	0	0	0
59	4	2000	China	Angola		1.21135e+12	9.12959e+09	1.10591e+22	959.372	556.836	534213	11759	0.824508	5228610000	0	0	1	0	0	0
60	4	2001	China	Angola	7.613	1.3394e+12	8.93606e+09	1.19689e+22	1053.11	527.334	555339	11759	0.375243	5207710000	0	0	1	0	0	0
61	4	2002	China	Angola	70.974	1.47055e+12	1.52856e+10	2.24782e+22	1148.51	872.494	1.00207e+06	11759	0.190143	5193870000	0	0	1.0821	0	0	0
62	4	2003	China	Angola	110.596	1.66029e+12	1.78127e+10	2.95742e+22	1288.64	982.961	1.26669e+06	11759	0.110943	5169840000	0	0	1	0	0	0
63	4	2004	China	Angola	112.085	1.95535e+12	2.35521e+10	4.60524e+22	1508.67	1255.56	1.89423e+06	11759	0.0990743	5172760000	0	0	1.0819	0	0	0
64	4	2005	China	Angola	372.503	2.28597e+12	3.69709e+10	8.45143e+22	1753.42	1902.42	3.33574e+06	11759	0.0940156	5182730000	0	0	1.0798	0	0	0
65	4	2006	China	Angola	1038.36	2.75213e+12	5.2381e+10	1.44159e+23	2099.23	2599.57	5.45709e+06	11759	0.0992115	5149690000	0	0	1.0798	0	0	0
66	4	2007	China	Angola	1867.07	3.55034e+12	6.52665e+10	2.31718e+23	2693.97	3122	8.41056e+06	11759	0.0991776	5154000000	0	0	1	0	0	0
67	4	2008	China	Angola	10606.1	4.59431e+12	8.85386e+10	4.06774e+23	3468.3	4080.94	1.41539e+07	11759	0.0926075	5153770000	0	0	1.0781	0	0	0
68	4	2009	China	Angola	2425.28	5.1017e+12	7.03072e+10	3.58686e+23	3832.24	3122.78	1.19672e+07	11759	0.0861159	5153740000	0	0	1.0777	0	0	0
69	4	2010	China	Angola	2322.39	6.08716e+12	8.37995e+10	5.10101e+23	4550.45	3587.88	1.63265e+07	11759	0.0736654	5153685000	0	0	1.0791	0	0	0
70	4	2011	China	Angola	5822.4	7.5515e+12	1.1179e+11	8.4418e+23	5618.13	4615.47	2.59303e+07	11759	0.0687867	5153665000	0	0	1.0784	0	0	0
71	4	2012	China	Angola	5904.47	8.53223e+12	1.28053e+11	1.09258e+24	6316.92	5100.1	3.22169e+07	11759	0.0661199	5153611000	0	0	1.0773	0	0	0
72	4	2013	China	Angola	2931.27	9.57041e+12	1.3671e+11	1.30837e+24	7050.65	5254.88	3.70503e+07	11759	0.0641926	5153581000	0	0	1.077	0	0	0
73	4	2014	China	Angola	13057.6	1.04757e+13	1.45712e+11	1.52643e+24	7678.6	5408.41	4.1529e+07	11759	0.0624952	5153577000	0	0	1.1119	0	0	0
74	4	2015	China	Angola	15465.5	1.10616e+13	1.16194e+11	1.28528e+24	8066.94	4166.98	3.36148e+07	11759	0.0518695	5286347000	0	0	1.1091	0	0	0
75	4	2016	China	Angola	22410.5	1.12333e+13	1.01124e+11	1.13595e+24	8147.94	3506.07	2.85673e+07	11759	0.0406002	5285320000	0	0	1.109	0	0	0
76	4	2017	China	Angola	48080.9	1.23104e+13	1.22124e+11	1.50339e+24	8879.44	4095.81	3.63685e+07	11759	0.040736	5285311000	0	0	1	0	0	0
77	4	2018	China	Angola	37316.5	1.38948e+13	1.01353e+11	1.40828e+24	9976.68	3289.65	3.28197e+07	11759	0.0261649	5289231000	0	0	1.0854	0	0	0
78	4	2019	China	Angola	35770.9	1.43429e+13	9.46354e+10	1.35735e+24	10261.7	2973.59	3.0514e+07	11759	0.0189361	5289901000	0	0	1	0	0	0
79	5	2000	China	Argentina	1035.1	1.21135e+12	284203750000	3.44269e+23	959.372	7708.1	7.39494e+06	19262	8.28265	5228610000	0	0	1.1522	0	0	0
80	5	2001	China	Argentina	1313.76	1.3394e+12	268696750000	3.59891e+23	1053.11	7208.37	7.5912e+06	19262	8.28121	5207710000	0	0	1.1323	0	0	0
81	5	2002	China	Argentina	976.508	1.47055e+12	9.7724e+10	1.43708e+23	1148.51	2593.4	2.97855e+06	19262	2.70201	5193870000	0	0	1.1478	0	0	0
82	5	2003	China	Argentina	1232.4	1.66029e+12	1.27587e+11	2.11831e+23	1288.64	3349.81	4.31671e+06	19262	2.85353	5169840000	0	0	1.1473	0	0	0
83	5	2004	China	Argentina	2107.11	1.95535e+12	1.64658e+11	3.21963e+23	1508.67	4277.72	6.45366e+06	19262	2.83132	5172760000	0	0	1.1185	0	0	0
84	5	2005	China	Argentina	2197.97	2.28597e+12	1.98737e+11	4.54306e+23	1753.42	5109.85	8.9597e+06	19262	2.82207	5182730000	0	0	1.106	0	0	0
85	5	2006	China	Argentina	2370.05	2.75213e+12	2.32557e+11	6.40028e+23	2099.23	5919.01	1.24254e+07	19262	2.61055	5149690000	0	0	1.1062	0	0	0
86	5	2007	China	Argentina	3294.44	3.55034e+12	2.87531e+11	1.02083e+24	2693.97	7245.45	1.9519e+07	19262	2.45749	5154000000	0	0	1.1149	0	0	0
87	5	2008	China	Argentina	6441.47	4.59431e+12	3.61558e+11	1.66111e+24	3468.3	9020.87	3.12871e+07	19262	2.21002	5153770000	0	0	1.1116	0	0	0
88	5	2009	China	Argentina	5060.64	5.1017e+12	3.32976e+11	1.69875e+24	3832.24	8225.14	3.15207e+07	19262	1.8413	5153740000	0	0	1.1165	0	0	0
89	5	2010	China	Argentina	6767.15	6.08716e+12	4.23627e+11	2.57869e+24	4550.45	10386	4.72608e+07	19262	1.73762	5153685000	0	0	1.1147	0	0	0
90	5	2011	China	Argentina	12700.4	7.5515e+12	5.30163e+11	4.00353e+24	5618.13	12848.9	7.21866e+07	19262	1.57208	5153665000	0	0	1.1135	0	0	0
91	5	2012	China	Argentina	11830	8.53223e+12	5.45982e+11	4.65845e+24	6316.92	13082.7	8.26421e+07	19262	1.39132	5153611000	0	0	1.1117	0	0	0
92	5	2013	China	Argentina	11564.1	9.57041e+12	5.52025e+11	5.2831e+24	7050.65	13080.3	9.22242e+07	19262	1.13489	5153581000	0	0	1.1217	0	0	0
93	5	2014	China	Argentina	14069.1	1.04757e+13	5.2632e+11	5.51356e+24	7678.6	12334.8	9.4714e+07	19262	0.760771	5153577000	0	0	1.1258	0	0	0
94	5	2015	China	Argentina	13379.6	1.10616e+13	5.94749e+11	6.57885e+24	8066.94	13789.1	1.11236e+08	19262	0.674468	5286347000	0	0	1.1248	0	0	0
95	5	2016	China	Argentina	9671.1	1.12333e+13	5.57531e+11	6.2629e+24	8147.94	12790.2	1.04214e+08	19262	0.450224	5285320000	0	0	1.1258	0	0	0
96	5	2017	China	Argentina	9344.93	1.23104e+13	6.42696e+11	7.91185e+24	8879.44	14591.9	1.29568e+08	19262	0.408071	5285311000	0	0	1.1273	0	0	0
97	5	2018	China	Argentina	14866.7	1.38948e+13	5.19872e+11	7.22352e+24	9976.68	11683.9	1.16567e+08	19262	0.235485	5289231000	0	0	1.1247	0	0	0
98	5	2019	China	Argentina	9750.23	1.43429e+13	4.49663e+11	6.44948e+24	10261.7	10006.1	1.0268e+08	19262	0.143483	5289901000	0	0	1	0	0	0
99	6	2000	China	Australia	5062.65	1.21135e+12	4.15223e+11	5.02979e+23	959.372	21679.2	2.07985e+07	8978	4.79962	5228610000	0	1	1.0655	0	0	0
100	6	2001	China	Australia	5529.49	1.3394e+12	3.78376e+11	5.06795e+23	1053.11	19490.9	2.0526e+07	8978	4.281	5207710000	0	1	1.0537	0	0	0
101	6	2002	China	Australia	5950.66	1.47055e+12	3.94649e+11	5.80351e+23	1148.51	20082.5	2.30649e+07	8978	4.49697	5193870000	0	1	1.051	0	0	0
102	6	2003	China	Australia	8322.5	1.66029e+12	4.66488e+11	7.74505e+23	1288.64	23447	3.02149e+07	8978	5.36803	5169840000	0	1	1.0512	0	0	0
103	6	2004	China	Australia	10876.6	1.95535e+12	6.1249e+11	1.19763e+24	1508.67	30430.7	4.59098e+07	8978	6.08699	5172760000	0	1	1.0519	0	0	0
104	6	2005	China	Australia	22753.2	2.28597e+12	6.93408e+11	1.58511e+24	1753.42	33999.2	5.96149e+07	8978	6.25772	5182730000	0	1	1.0427	0	0	0
105	6	2006	China	Australia	31245.3	2.75213e+12	7.46054e+11	2.05324e+24	2099.23	36044.9	7.56666e+07	8978	6.00422	5149690000	0	1	1.0383	0	0	0
106	6	2007	China	Australia	43044.3	3.55034e+12	8.531e+11	3.0288e+24	2693.97	40960.1	1.10345e+08	8978	6.36575	5154000000	0	1	1.0391	0	0	0
107	6	2008	China	Australia	52104.4	4.59431e+12	1.054e+12	4.84238e+24	3468.3	49601.7	1.72034e+08	8978	5.82854	5153770000	0	1	1.0406	0	0	0
108	6	2009	China	Australia	53561.1	5.1017e+12	9.27805e+11	4.73339e+24	3832.24	42772.4	1.63914e+08	8978	5.32793	5153740000	0	1	1.0405	0	0	0
109	6	2010	China	Australia	59413.6	6.08716e+12	1.14614e+12	6.97673e+24	4550.45	52022.1	2.36724e+08	8978	6.21035	5153685000	0	1	1.0285	0	0	0
110	6	2011	China	Australia	81148.2	7.5515e+12	1.39665e+12	1.05468e+25	5618.13	62517.8	3.51233e+08	8978	6.66499	5153665000	1	1	1.028	0	0	0
111	6	2012	China	Australia	88534.1	8.53223e+12	1.54615e+12	1.31921e+25	6316.92	68012.1	4.29627e+08	8978	6.53585	5153611000	1	1	1.0276	0	0	0
112	6	2013	China	Australia	94285.9	9.57041e+12	1.57618e+12	1.50847e+25	7050.65	68150.1	4.80502e+08	8978	5.98137	5153581000	1	1	1.0277	0	0	0
113	6	2014	China	Australia	106083	1.04757e+13	1.46748e+12	1.53729e+25	7678.6	62510.8	4.79995e+08	8978	5.5378	5153577000	1	1	1.0284	0	0	0
114	6	2015	China	Australia	106609	1.10616e+13	1.35169e+12	1.49518e+25	8066.94	56755.7	4.57845e+08	8978	4.67849	5286347000	1	1	1.025	0	0	0
115	6	2016	China	Australia	100626	1.12333e+13	1.20885e+12	1.35793e+25	8147.94	49971.1	4.07162e+08	8978	4.93935	5285320000	1	1	1.023	0	0	0
116	6	2017	China	Australia	86270.6	1.23104e+13	1.33014e+12	1.63745e+25	8879.44	54066.5	4.8008e+08	8978	5.18008	5285311000	1	1	1.0223	0	0	0
117	6	2018	China	Australia	80977.2	1.38948e+13	1.4339e+12	1.99238e+25	9976.68	57395.9	5.72621e+08	8978	4.94314	5289231000	1	1	1.0222	0	0	0
118	6	2019	China	Australia	104391	1.43429e+13	1.39268e+12	1.99751e+25	10261.7	54907.1	5.63439e+08	8978	4.80247	5289901000	1	1	1	0	0	0
119	7	2000	China	Austria	1789.67	1.21135e+12	1.968e+11	2.38393e+23	959.372	24564.5	2.35665e+07	7478	7.64613	5228610000	0	1	1.0317	0	1	0
120	7	2001	China	Austria	2102.81	1.3394e+12	1.97338e+11	2.64314e+23	1053.11	24537.5	2.58407e+07	7478	7.41319	5207710000	0	1	1.0422	0	1	0
121	7	2002	China	Austria	3073.53	1.47055e+12	2.13378e+11	3.13783e+23	1148.51	26401.7	3.03226e+07	7478	7.82647	5193870000	0	1	1.0245	0	1	0
122	7	2003	China	Austria	1162.37	1.66029e+12	2.61696e+11	4.3449e+23	1288.64	32222.9	4.15238e+07	7478	9.36266	5169840000	0	1	1.0243	0	1	0
123	7	2004	China	Austria	712.048	1.95535e+12	3.00904e+11	5.88372e+23	1508.67	36821.5	5.55515e+07	7478	10.2955	5172760000	0	1	1.025	0	1	0
124	7	2005	China	Austria	3662.73	2.28597e+12	3.15974e+11	7.22307e+23	1753.42	38403.1	6.73367e+07	7478	10.1945	5182730000	0	1	1.0254	0	1	0
125	7	2006	China	Austria	6006.35	2.75213e+12	3.35999e+11	9.24712e+23	2099.23	40635.3	8.53028e+07	7478	10.0114	5149690000	0	1	1.0258	0	1	0
126	7	2007	China	Austria	7015.15	3.55034e+12	3.88691e+11	1.37999e+24	2693.97	46855.8	1.26228e+08	7478	10.426	5154000000	0	1	1.0236	0	1	0
127	7	2008	China	Austria	10765	4.59431e+12	4.30294e+11	1.9769e+24	3468.3	51708.8	1.79342e+08	7478	10.2198	5153770000	0	1	1.0218	0	1	0
128	7	2009	China	Austria	8349.32	5.1017e+12	4.00172e+11	2.04156e+24	3832.24	47963.2	1.83806e+08	7478	9.52834	5153740000	0	1	1.0224	0	1	0
129	7	2010	China	Austria	11849.6	6.08716e+12	3.91893e+11	2.38552e+24	4550.45	46858	2.13225e+08	7478	8.97546	5153685000	0	1	1.0247	0	1	0
130	7	2011	China	Austria	17962	7.5515e+12	4.3112e+11	3.25561e+24	5618.13	51375	2.88631e+08	7478	8.99407	5153665000	1	1	1.0212	0	1	0
131	7	2012	China	Austria	23299.7	8.53223e+12	4.09425e+11	3.49331e+24	6316.92	48567.7	3.06798e+08	7478	8.11001	5153611000	1	1	1.0213	0	1	0
132	7	2013	China	Austria	23906.8	9.57041e+12	4.30069e+11	4.11593e+24	7050.65	50716.7	3.57586e+08	7478	8.2287	5153581000	1	1	1.0209	0	1	0
133	7	2014	China	Austria	22618.8	1.04757e+13	4.41996e+11	4.63021e+24	7678.6	51717.5	3.97118e+08	7478	8.16156	5153577000	1	1	1.0258	0	1	0
134	7	2015	China	Austria	19793.6	1.10616e+13	3.81818e+11	4.2235e+24	8066.94	44178	3.56382e+08	7478	6.90948	5286347000	1	1	1.0261	0	1	0
135	7	2016	China	Austria	14978.6	1.12333e+13	3.95228e+11	4.4397e+24	8147.94	45237.8	3.68595e+08	7478	7.35479	5285320000	1	1	1.0248	0	1	0
136	7	2017	China	Austria	18979	1.23104e+13	4.18316e+11	5.14964e+24	8879.44	47549.1	4.22209e+08	7478	7.63524	5285311000	1	1	1.0235	0	1	0
137	7	2018	China	Austria	15405.5	1.38948e+13	4.55508e+11	6.3292e+24	9976.68	51525	5.14049e+08	7478	7.81314	5289231000	1	1	1.0235	0	1	0
138	7	2019	China	Austria	20678.9	1.43429e+13	4.46315e+11	6.40145e+24	10261.7	50277.3	5.15929e+08	7478	7.73376	5289901000	1	1	1	0	1	0
139	8	2000	China	Bahrain	4523.1	1.21135e+12	9.0629e+09	1.09783e+22	959.372	13636.4	1.30824e+07	6190	22.0173	5228610000	0	1	1.0845	0	0	0
140	8	2001	China	Bahrain	38.872	1.3394e+12	8.9762e+09	1.20227e+22	1053.11	12868.3	1.35517e+07	6190	22.0135	5207710000	0	1	1.0842	0	0	0
141	8	2002	China	Bahrain	62.593	1.47055e+12	9.59351e+09	1.41077e+22	1148.51	13049.8	1.49878e+07	6190	22.0132	5193870000	0	1	1.0548	0	0	0
142	8	2003	China	Bahrain	16.866	1.66029e+12	1.10748e+10	1.83874e+22	1288.64	14222	1.83271e+07	6190	22.0134	5169840000	0	1	1.0541	0	0	0
143	8	2004	China	Bahrain	71.855	1.95535e+12	1.31502e+10	2.57131e+22	1508.67	15846.5	2.39072e+07	6190	22.0128	5172760000	0	1	1.0541	0	0	0
144	8	2005	China	Bahrain	80.766	2.28597e+12	1.59687e+10	3.6504e+22	1753.42	17959.3	3.14901e+07	6190	21.7934	5182730000	0	1	1.0453	0	0	0
145	8	2006	China	Bahrain	78.019	2.75213e+12	1.85048e+10	5.09275e+22	2099.23	19307.6	4.05311e+07	6190	21.206	5149690000	0	1	1.0449	0	0	0
146	8	2007	China	Bahrain	130.353	3.55034e+12	21730000000	7.71489e+22	2693.97	20976.5	5.65102e+07	6190	20.2328	5154000000	0	1	1.0417	0	0	0
147	8	2008	China	Bahrain	167.874	4.59431e+12	2.57109e+10	1.18124e+23	3468.3	23066.5	8.00018e+07	6190	18.4805	5153770000	0	1	1.0412	0	0	0
148	8	2009	China	Bahrain	169.916	5.1017e+12	2.29382e+10	1.17024e+23	3832.24	19355.9	7.41764e+07	6190	18.1687	5153740000	0	1	1.0434	0	0	0
149	8	2010	China	Bahrain	193.685	6.08716e+12	2.57133e+10	1.56521e+23	4550.45	20722.1	9.42951e+07	6190	18.006	5153685000	0	1	1.0522	0	0	0
150	8	2011	China	Bahrain	1910.77	7.5515e+12	2.87766e+10	2.17306e+23	5618.13	22514.2	1.26488e+08	6190	17.1847	5153665000	0	1	1.0427	0	0	0
151	8	2012	China	Bahrain	797.46	8.53223e+12	3.07493e+10	2.6236e+23	6316.92	23654.4	1.49423e+08	6190	16.7881	5153611000	0	1	1.0427	0	0	0
152	8	2013	China	Bahrain	985.096	9.57041e+12	3.25395e+10	3.11416e+23	7050.65	24744.3	1.74463e+08	6190	16.4781	5153581000	1	1	1.0406	0	0	0
153	8	2014	China	Bahrain	360.945	1.04757e+13	3.33877e+10	3.49759e+23	7678.6	24989.4	1.91884e+08	6190	16.3389	5153577000	1	1	1.0375	0	0	0
154	8	2015	China	Bahrain	520.966	1.10616e+13	3.11259e+10	3.443e+23	8066.94	22688.9	1.8303e+08	6190	16.5625	5286347000	1	1	1.0359	0	0	0
155	8	2016	China	Bahrain	755.215	1.12333e+13	3.22501e+10	3.62275e+23	8147.94	22619.1	1.84299e+08	6190	17.6715	5285320000	1	1	1.036	0	0	0
156	8	2017	China	Bahrain	542.055	1.23104e+13	3.54236e+10	4.3608e+23	8879.44	23709.4	2.10526e+08	6190	17.9754	5285311000	1	1	1.0408	0	0	0
157	8	2018	China	Bahrain	925.262	1.38948e+13	37652500000	5.23175e+23	9976.68	23991.1	2.39351e+08	6190	17.5956	5289231000	1	1	1.0336	0	0	0
158	8	2019	China	Bahrain	1261.95	1.43429e+13	3.85741e+10	5.53264e+23	10261.7	23504	2.4119e+08	6190	18.3734	5289901000	1	1	1	0	0	0
159	9	2000	China	Bangladesh	9737.61	1.21135e+12	5.33698e+10	6.46493e+22	959.372	418.069	401084	3027	0.158769	5228610000	0	1	1.2223	0	0	0
160	9	2001	China	Bangladesh	4503.21	1.3394e+12	5.39913e+10	7.23157e+22	1053.11	415.034	437076	3027	0.148317	5207710000	0	1	1.2087	0	0	0
161	9	2002	China	Bangladesh	6174.35	1.47055e+12	5.47241e+10	8.04745e+22	1148.51	413.08	474426	3027	0.142982	5193870000	0	1	1.2101	0	0	0
162	9	2003	China	Bangladesh	4370.77	1.66029e+12	6.01589e+10	9.98811e+22	1288.64	446.311	575135	3027	0.142339	5169840000	0	1	1.1956	0	0	0
163	9	2004	China	Bangladesh	3199.32	1.95535e+12	6.51085e+10	1.2731e+23	1508.67	475.292	717058	3027	0.139076	5172760000	0	1	1.1826	0	0	0
164	9	2005	China	Bangladesh	5160.05	2.28597e+12	6.94429e+10	1.58744e+23	1753.42	499.462	875765	3027	0.127384	5182730000	0	1	1.1537	0	0	0
165	9	2006	China	Bangladesh	7989.68	2.75213e+12	7.18191e+10	1.97656e+23	2099.23	509.64	1.06985e+06	3027	0.115669	5149690000	0	1	1.1521	0	0	0
166	9	2007	China	Bangladesh	14935.8	3.55034e+12	7.96119e+10	2.82649e+23	2693.97	558.052	1.50337e+06	3027	0.110454	5154000000	0	1	1.1427	0	0	0
167	9	2008	China	Bangladesh	25612.8	4.59431e+12	9.16313e+10	4.20982e+23	3468.3	634.987	2.20233e+06	3027	0.101295	5153770000	0	1	1.1375	0	0	0
168	9	2009	China	Bangladesh	14720.1	5.1017e+12	1.02478e+11	5.22811e+23	3832.24	702.264	2.69124e+06	3027	0.09895	5153740000	0	1	1.1405	0	0	0
169	9	2010	China	Bangladesh	30935.2	6.08716e+12	1.15279e+11	7.01723e+23	4550.45	781.154	3.5546e+06	3027	0.0972051	5153685000	0	1	1.1388	0	0	0
170	9	2011	China	Bangladesh	60298.1	7.5515e+12	1.28638e+11	9.71409e+23	5618.13	861.758	4.84147e+06	3027	0.0871376	5153665000	0	1	1.138	0	0	0
171	9	2012	China	Bangladesh	78385.8	8.53223e+12	1.33356e+11	1.13782e+24	6316.92	883.105	5.5785e+06	3027	0.0771088	5153611000	0	1	1.1353	0	0	0
172	9	2013	China	Bangladesh	84417.9	9.57041e+12	1.4999e+11	1.43547e+24	7050.65	981.84	6.92261e+06	3027	0.0793278	5153581000	1	1	1.1286	0	0	0
173	9	2014	China	Bangladesh	124301	1.04757e+13	1.72885e+11	1.81109e+24	7678.6	1118.85	8.59123e+06	3027	0.0791257	5153577000	1	1	1	0	0	0
174	9	2015	China	Bangladesh	103650	1.10616e+13	1.95079e+11	2.15787e+24	8066.94	1248.45	1.00712e+07	3027	0.079894	5286347000	1	1	1.1197	0	0	0
175	9	2016	China	Bangladesh	89910.4	1.12333e+13	2.21415e+11	2.48722e+24	8147.94	1401.62	1.14203e+07	3027	0.0846774	5285320000	1	1	1.1296	0	0	0
176	9	2017	China	Bangladesh	97729.6	1.23104e+13	2.49711e+11	3.07405e+24	8879.44	1563.91	1.38867e+07	3027	0.0840249	5285311000	1	1	1	0	0	0
177	9	2018	China	Bangladesh	137661	1.38948e+13	2.74039e+11	3.80772e+24	9976.68	1698.35	1.69439e+07	3027	0.0792651	5289231000	1	1	1	0	0	0
178	9	2019	China	Bangladesh	121240	1.43429e+13	3.02571e+11	4.33975e+24	10261.7	1855.74	1.9043e+07	3027	0.081801	5289901000	1	1	1	0	0	0
179	10	2000	China	Belarus	218.79	1.21135e+12	1.27369e+10	1.54288e+22	959.372	1276.29	1.22444e+06	6484	94.4226	5228610000	0	1	1.1063	0	0	0
180	10	2001	China	Belarus	174.03	1.3394e+12	1.23548e+10	1.6548e+22	1053.11	1244.37	1.31046e+06	6484	59.5473	5207710000	0	1	1.1052	0	0	0
181	10	2002	China	Belarus	291.091	1.47055e+12	1.45942e+10	2.14616e+22	1148.51	1479.31	1.69901e+06	6484	46.2163	5193870000	0	1	1.1149	0	0	0
182	10	2003	China	Belarus	479.545	1.66029e+12	1.78278e+10	2.95993e+22	1288.64	1819.77	2.34503e+06	6484	40.3508	5169840000	0	1	1	0	0	0
183	10	2004	China	Belarus	801.204	1.95535e+12	2.31444e+10	4.52552e+22	1508.67	2378.62	3.58855e+06	6484	38.314	5172760000	0	1	1	0	0	0
184	10	2005	China	Belarus	1303.15	2.28597e+12	3.02076e+10	6.90535e+22	1753.42	3125.81	5.48085e+06	6484	38.0455	5182730000	0	1	1	0	0	0
185	10	2006	China	Belarus	1464.62	2.75213e+12	3.69543e+10	1.01703e+23	2099.23	3847.43	8.07665e+06	6484	37.1798	5149690000	0	1	1	0	0	0
186	10	2007	China	Belarus	1730.21	3.55034e+12	4.52774e+10	1.6075e+23	2693.97	4735.66	1.27577e+07	6484	35.4485	5154000000	0	1	1	0	0	0
187	10	2008	China	Belarus	2759.01	4.59431e+12	6.07635e+10	2.79166e+23	3468.3	6377.37	2.21187e+07	6484	32.5251	5153770000	0	1	1.0926	0	0	0
188	10	2009	China	Belarus	1106.61	5.1017e+12	5.08741e+10	2.59544e+23	3832.24	5351.36	2.05077e+07	6484	24.4586	5153740000	0	1	1.0925	0	0	0
189	10	2010	China	Belarus	2500.2	6.08716e+12	5.72225e+10	3.48323e+23	4550.45	6029.4	2.74365e+07	6484	22.7304	5153685000	0	1	1.0752	0	0	0
190	10	2011	China	Belarus	2716.61	7.5515e+12	6.17578e+10	4.66364e+23	5618.13	6519.23	3.66259e+07	6484	12.9888	5153665000	0	1	1.0755	0	0	0
191	10	2012	China	Belarus	1540.57	8.53223e+12	6.56851e+10	5.6044e+23	6316.92	6940.16	4.38404e+07	6484	7.57156	5153611000	0	1	1.075	0	0	0
192	10	2013	China	Belarus	725.399	9.57041e+12	7.5528e+10	7.22833e+23	7050.65	7978.87	5.62562e+07	6484	6.97716	5153581000	1	1	1.0745	0	0	0
193	10	2014	China	Belarus	1067.08	1.04757e+13	7.88138e+10	8.25629e+23	7678.6	8318.51	6.38745e+07	6484	6.00878	5153577000	1	1	1.0673	0	0	0
194	10	2015	China	Belarus	807.001	1.10616e+13	5.64547e+10	6.24477e+23	8066.94	5949.11	4.79911e+07	6484	3.91027	5286347000	1	1	1.0602	0	0	0
195	10	2016	China	Belarus	547.826	1.12333e+13	4.77227e+10	5.36082e+23	8147.94	5022.63	4.09241e+07	6484	3.33967	5285320000	1	1	1.0504	0	0	0
196	10	2017	China	Belarus	921.556	1.23104e+13	5.47266e+10	6.73707e+23	8879.44	5761.75	5.11611e+07	6484	3.4977	5285311000	1	1	1.0492	0	0	0
197	10	2018	China	Belarus	2753.36	1.38948e+13	6.00313e+10	8.34123e+23	9976.68	6330.08	6.31531e+07	6484	3.24692	5289231000	1	1	1.0514	0	0	0
198	10	2019	China	Belarus	2437.75	1.43429e+13	6.30805e+10	9.04757e+23	10261.7	6663.3	6.83766e+07	6484	3.30263	5289901000	1	1	1	0	0	0
199	11	2000	China	Belgium	15911.6	1.21135e+12	2.36205e+11	2.86126e+23	959.372	23041.5	2.21054e+07	7982	7.64613	5228610000	0	1	1.0317	0	0	0
200	11	2001	China	Belgium	11287	1.3394e+12	2.36541e+11	3.16822e+23	1053.11	22995.2	2.42164e+07	7982	7.41319	5207710000	0	1	1.0422	0	0	0
201	11	2002	China	Belgium	13761.8	1.47055e+12	2.57158e+11	3.78163e+23	1148.51	24887.6	2.85836e+07	7982	7.82647	5193870000	0	1	1.0245	0	0	0
202	11	2003	China	Belgium	31137.3	1.66029e+12	3.17382e+11	5.26945e+23	1288.64	30587.7	3.94166e+07	7982	9.36266	5169840000	0	1	1.0243	0	0	0
203	11	2004	China	Belgium	45054	1.95535e+12	3.68537e+11	7.20618e+23	1508.67	35364.4	5.33531e+07	7982	10.2955	5172760000	0	1	1.025	0	0	0
204	11	2005	China	Belgium	49403.4	2.28597e+12	3.85571e+11	8.81402e+23	1753.42	36796	6.45187e+07	7982	10.1945	5182730000	0	1	1.0254	0	0	0
205	11	2006	China	Belgium	43432.9	2.75213e+12	4.07918e+11	1.12264e+24	2099.23	38672.7	8.11829e+07	7982	10.0114	5149690000	0	1	1.0258	0	0	0
206	11	2007	China	Belgium	57849	3.55034e+12	4.70324e+11	1.66981e+24	2693.97	44262.9	1.19243e+08	7982	10.426	5154000000	0	1	1.0236	0	0	0
207	11	2008	China	Belgium	73199	4.59431e+12	5.15224e+11	2.36709e+24	3468.3	48106.9	1.66849e+08	7982	10.2198	5153770000	0	1	1.0218	0	0	0
208	11	2009	China	Belgium	45412.7	5.1017e+12	4.81346e+11	2.45568e+24	3832.24	44583.5	1.70855e+08	7982	9.52834	5153740000	0	1	1.0224	0	0	0
209	11	2010	China	Belgium	61679.7	6.08716e+12	4.80952e+11	2.92763e+24	4550.45	44141.9	2.00866e+08	7982	8.97546	5153685000	0	1	1.0247	0	0	0
210	11	2011	China	Belgium	71278.3	7.5515e+12	5.22646e+11	3.94676e+24	5618.13	47348.5	2.6601e+08	7982	8.99407	5153665000	0	1	1.0212	0	0	0
211	11	2012	China	Belgium	65036.1	8.53223e+12	4.96181e+11	4.23353e+24	6316.92	44673.1	2.82196e+08	7982	8.11001	5153611000	0	1	1.0213	0	0	0
212	11	2013	China	Belgium	68154.9	9.57041e+12	5.21643e+11	4.99233e+24	7050.65	46744.7	3.2958e+08	7982	8.2287	5153581000	1	1	1.0209	0	0	0
213	11	2014	China	Belgium	107590	1.04757e+13	5.34678e+11	5.60112e+24	7678.6	47700.5	3.66273e+08	7982	8.16156	5153577000	1	1	1.0258	0	0	0
214	11	2015	China	Belgium	89907.5	1.10616e+13	4.6215e+11	5.11209e+24	8066.94	40991.8	3.30679e+08	7982	6.90948	5286347000	1	1	1.0261	0	0	0
215	11	2016	China	Belgium	90698.9	1.12333e+13	4.75901e+11	5.34593e+24	8147.94	41998.3	3.422e+08	7982	7.35479	5285320000	1	1	1.0248	0	0	0
216	11	2017	China	Belgium	101001	1.23104e+13	5.03789e+11	6.20185e+24	8879.44	44288.5	3.93257e+08	7982	7.63524	5285311000	1	1	1.0235	0	0	0
217	11	2018	China	Belgium	99105.3	1.38948e+13	5.42686e+11	7.54052e+24	9976.68	47491.3	4.73806e+08	7982	7.81314	5289231000	1	1	1.0235	0	0	0
218	11	2019	China	Belgium	109894	1.43429e+13	5.29607e+11	7.5961e+24	10261.7	46116.7	4.73235e+08	7982	7.73376	5289901000	1	1	1	0	0	0
219	12	2000	China	Benin	109.848	1.21135e+12	3.51125e+09	4.25334e+21	959.372	511.4	490623	11528	0.0116565	5228610000	0	0	1	0	0	0
220	12	2001	China	Benin	107.525	1.3394e+12	3.66302e+09	4.90623e+21	1053.11	517.614	545104	11528	0.0113013	5207710000	0	0	1.1427	0	0	0
221	12	2002	China	Benin	16.26	1.47055e+12	4.17463e+09	6.13901e+21	1148.51	572.229	657210	11528	0.0119314	5193870000	0	0	1.1425	0	0	0
222	12	2003	China	Benin	49.946	1.66029e+12	5.33727e+09	8.8614e+21	1288.64	709.691	914538	11528	0.0142733	5169840000	0	0	1.1449	0	0	0
223	12	2004	China	Benin	17.166	1.95535e+12	6.17918e+09	1.20824e+22	1508.67	797.313	1.20288e+06	11528	0.0156954	5172760000	0	0	1.145	0	0	0
224	12	2005	China	Benin	130.906	2.28597e+12	6.56504e+09	1.50075e+22	1753.42	822.458	1.44211e+06	11528	0.0155414	5182730000	0	0	1.1449	0	0	0
225	12	2006	China	Benin	88.659	2.75213e+12	7.02786e+09	1.93416e+22	2099.23	855.294	1.79546e+06	11528	0.0152623	5149690000	0	0	1.1352	0	0	0
226	12	2007	China	Benin	347.823	3.55034e+12	8.15826e+09	2.89646e+22	2693.97	964.927	2.59948e+06	11528	0.0158943	5154000000	0	0	1.1283	0	0	0
227	12	2008	China	Benin	114.727	4.59431e+12	9.74828e+09	4.47866e+22	3468.3	1120.89	3.88758e+06	11528	0.0155799	5153770000	0	0	1.1283	0	0	0
228	12	2009	China	Benin	709.044	5.1017e+12	9.69959e+09	4.94844e+22	3832.24	1084.39	4.15565e+06	11528	0.0145259	5153740000	0	0	1.1283	0	0	0
229	12	2010	China	Benin	2476.72	6.08716e+12	9.53534e+09	5.80432e+22	4550.45	1036.53	4.7167e+06	11528	0.013683	5153685000	0	0	1.1283	0	0	0
230	12	2011	China	Benin	5161.93	7.5515e+12	1.06933e+10	8.07506e+22	5618.13	1130.27	6.35002e+06	11528	0.0137114	5153665000	0	0	1.1309	0	0	0
231	12	2012	China	Benin	8318.73	8.53223e+12	1.11414e+10	9.50606e+22	6316.92	1145.14	7.23376e+06	11528	0.0123636	5153611000	0	0	1.1309	0	0	0
232	12	2013	China	Benin	9713.87	9.57041e+12	1.25178e+10	1.19801e+23	7050.65	1251.21	8.82184e+06	11528	0.0125446	5153581000	0	0	1.131	0	0	0
233	12	2014	China	Benin	10925.1	1.04757e+13	1.32845e+10	1.39165e+23	7678.6	1291.41	9.91622e+06	11528	0.0124422	5153577000	0	0	1.1296	0	0	0
234	12	2015	China	Benin	12951.7	1.10616e+13	1.13882e+10	1.25971e+23	8066.94	1076.8	8.68647e+06	11528	0.0105334	5286347000	0	0	1.1091	0	0	0
235	12	2016	China	Benin	6189.38	1.12333e+13	1.18211e+10	1.32789e+23	8147.94	1087.29	8.85915e+06	11528	0.0112123	5285320000	0	0	1.1058	0	0	0
236	12	2017	China	Benin	21021.9	1.23104e+13	1.27017e+10	1.56363e+23	8879.44	1136.59	1.00923e+07	11528	0.0116398	5285311000	0	0	1.1363	0	0	0
237	12	2018	China	Benin	5209.25	1.38948e+13	1.4251e+10	1.98015e+23	9976.68	1240.83	1.23794e+07	11528	0.0119111	5289231000	0	0	1.1342	0	0	0
238	12	2019	China	Benin	11725.4	1.43429e+13	1.43907e+10	2.06405e+23	10261.7	1219.43	1.25134e+07	11528	0.01179	5289901000	0	0	1	0	0	0
239	13	2000	China	Brazil	4512.59	1.21135e+12	6.55421e+11	7.93942e+23	959.372	3749.75	3.59741e+06	16932	4.5252	5228610000	0	0	1.167	0	0	0
240	13	2001	China	Brazil	6158.07	1.3394e+12	5.59372e+11	7.49221e+23	1053.11	3156.8	3.32445e+06	16932	3.52271	5207710000	0	0	1.15	0	0	0
241	13	2002	China	Brazil	10823	1.47055e+12	5.07962e+11	7.46984e+23	1148.51	2829.28	3.24946e+06	16932	2.83422	5193870000	0	0	1.1473	0	0	0
242	13	2003	China	Brazil	9263.31	1.66029e+12	5.5832e+11	9.26972e+23	1288.64	3070.91	3.95731e+06	16932	2.68955	5169840000	0	0	1.1439	0	0	0
243	13	2004	China	Brazil	7139.66	1.95535e+12	6.69317e+11	1.30875e+24	1508.67	3637.46	5.48772e+06	16932	2.82956	5172760000	0	0	1.1318	0	0	0
244	13	2005	China	Brazil	9576.78	2.28597e+12	8.9163e+11	2.03824e+24	1753.42	4790.44	8.39964e+06	16932	3.36607	5182730000	0	0	1.1229	0	0	0
245	13	2006	China	Brazil	23160.8	2.75213e+12	1.10764e+12	3.04837e+24	2099.23	5886.46	1.2357e+07	16932	3.6654	5149690000	0	0	1.121	0	0	0
246	13	2007	China	Brazil	45057.6	3.55034e+12	1.39708e+12	4.96013e+24	2693.97	7348.03	1.97954e+07	16932	3.90719	5154000000	0	0	1.1215	0	0	0
247	13	2008	China	Brazil	51728.8	4.59431e+12	1.69582e+12	7.79114e+24	3468.3	8831.02	3.06287e+07	16932	3.78928	5153770000	0	0	1.1308	0	0	0
248	13	2009	China	Brazil	48489	5.1017e+12	1.66702e+12	8.50464e+24	3832.24	8597.92	3.29492e+07	16932	3.41668	5153740000	0	0	1.1332	0	0	0
249	13	2010	China	Brazil	77634.1	6.08716e+12	2.20887e+12	1.34458e+25	4550.45	11286.2	5.13575e+07	16932	3.84843	5153685000	0	0	1.1334	0	0	0
250	13	2011	China	Brazil	132353	7.5515e+12	2.6162e+12	1.97562e+25	5618.13	13245.6	7.44156e+07	16932	3.8626	5153665000	0	0	1.1347	0	0	0
251	13	2012	China	Brazil	145298	8.53223e+12	2.46519e+12	2.10336e+25	6316.92	12370	7.81404e+07	16932	3.23201	5153611000	0	0	1.1375	0	0	0
252	13	2013	China	Brazil	151136	9.57041e+12	2.47281e+12	2.36658e+25	7050.65	12300.3	8.67252e+07	16932	2.87361	5153581000	0	0	1.1481	0	0	0
253	13	2014	China	Brazil	166015	1.04757e+13	2.45599e+12	2.57282e+25	7678.6	12112.6	9.30077e+07	16932	2.61095	5153577000	0	0	1.1374	0	0	0
254	13	2015	China	Brazil	156492	1.10616e+13	1.80221e+12	1.99353e+25	8066.94	8814	7.1102e+07	16932	1.87186	5286347000	0	0	1.1366	0	0	0
255	13	2016	China	Brazil	137284	1.12333e+13	1.7957e+12	2.01716e+25	8147.94	8710.1	7.09693e+07	16932	1.90315	5285320000	0	0	1.1356	0	0	0
256	13	2017	China	Brazil	177257	1.23104e+13	2.06283e+12	2.53943e+25	8879.44	9925.39	8.81319e+07	16932	2.11781	5285311000	0	0	1.1341	0	0	0
257	13	2018	China	Brazil	182590	1.38948e+13	1.88548e+12	2.61984e+25	9976.68	9001.23	8.98024e+07	16932	1.81069	5289231000	0	0	1.1346	0	0	0
258	13	2019	China	Brazil	217450	1.43429e+13	1.83976e+12	2.63875e+25	10261.7	8717.19	8.9453e+07	16932	1.75141	5289901000	0	0	1	0	0	0
259	14	2000	China	Brunei Darussalam	16.71	1.21135e+12	6.00115e+09	7.26948e+21	959.372	18012.6	1.72808e+07	3832	4.80202	5228610000	0	1	1.0366	0	0	0
260	14	2001	China	Brunei Darussalam	0.642	1.3394e+12	5.60109e+09	7.50208e+21	1053.11	16472.1	1.7347e+07	3832	4.61962	5207710000	0	1	1.036	0	0	0
261	14	2002	China	Brunei Darussalam	104.967	1.47055e+12	5.84333e+09	8.59291e+21	1148.51	16850.2	1.93525e+07	3832	4.62248	5193870000	0	1	1.0324	0	0	0
262	14	2003	China	Brunei Darussalam	34.137	1.66029e+12	6.55733e+09	1.08871e+22	1288.64	18560.6	2.3918e+07	3832	4.75096	5169840000	0	1	1.0314	0	0	0
263	14	2004	China	Brunei Darussalam	56.575	1.95535e+12	7.87233e+09	1.53931e+22	1508.67	21902.1	3.3043e+07	3832	4.89685	5172760000	0	1	1.0315	0	0	0
264	14	2005	China	Brunei Darussalam	8.758	2.28597e+12	9.5314e+09	2.17885e+22	1753.42	26105.3	4.57735e+07	3832	4.92329	5182730000	0	1	1.0326	0	0	0
265	14	2006	China	Brunei Darussalam	159.242	2.75213e+12	1.14707e+10	3.15689e+22	2099.23	30979.9	6.50339e+07	3832	5.01811	5149690000	0	1	1.0331	0	0	0
266	14	2007	China	Brunei Darussalam	112.382	3.55034e+12	1.22477e+10	4.34835e+22	2693.97	32663.6	8.79947e+07	3832	5.04779	5154000000	0	1	1.0333	0	0	0
267	14	2008	China	Brunei Darussalam	207.25	4.59431e+12	1.43931e+10	6.61263e+22	3468.3	37934.4	1.31568e+08	3832	4.9032	5153770000	0	1	1.0305	0	0	0
268	14	2009	China	Brunei Darussalam	292.215	5.1017e+12	1.07324e+10	5.47533e+22	3832.24	27955.7	1.07133e+08	3832	4.69652	5153740000	0	1	1.0269	0	0	0
269	14	2010	China	Brunei Darussalam	231.401	6.08716e+12	1.37074e+10	8.3439e+22	4550.45	35269.6	1.60492e+08	3832	4.96533	5153685000	0	1	1.0381	0	0	0
270	14	2011	China	Brunei Darussalam	1512.66	7.5515e+12	1.85253e+10	1.39894e+23	5618.13	47055.8	2.64366e+08	3832	5.13665	5153665000	0	1	1.0222	0	0	0
271	14	2012	China	Brunei Darussalam	4578.11	8.53223e+12	1.90479e+10	1.62521e+23	6316.92	47740.5	3.01573e+08	3832	5.05162	5153611000	0	1	1	0	0	0
272	14	2013	China	Brunei Darussalam	1854.54	9.57041e+12	1.80938e+10	1.73165e+23	7050.65	44740.1	3.15446e+08	3832	4.95199	5153581000	1	1	1	0	0	0
273	14	2014	China	Brunei Darussalam	337.802	1.04757e+13	1.70983e+10	1.79117e+23	7678.6	41726.8	3.20403e+08	3832	4.84865	5153577000	1	1	1.012	0	0	0
274	14	2015	China	Brunei Darussalam	362.559	1.10616e+13	1.29304e+10	1.4303e+23	8066.94	31164.6	2.51403e+08	3832	4.52938	5286347000	1	1	1	0	0	0
275	14	2016	China	Brunei Darussalam	288.731	1.12333e+13	1.14009e+10	1.28069e+23	8147.94	27157.8	2.2128e+08	3832	4.81014	5285320000	1	1	1.0121	0	0	0
276	14	2017	China	Brunei Darussalam	1515	1.23104e+13	1.21281e+10	1.49302e+23	8879.44	28572.1	2.53705e+08	3832	4.89449	5285311000	1	1	1.0015	0	0	0
277	14	2018	China	Brunei Darussalam	1220.45	1.38948e+13	1.35674e+10	1.88516e+23	9976.68	31628.3	3.15546e+08	3832	4.90464	5289231000	1	1	1.0016	0	0	0
278	14	2019	China	Brunei Darussalam	701.01	1.43429e+13	1.34694e+10	1.93191e+23	10261.7	31086.8	3.19002e+08	3832	5.06399	5289901000	1	1	1	0	0	0
279	15	2000	China	Bulgaria	197.282	1.21135e+12	1.32458e+10	1.60453e+22	959.372	1621.24	1.55538e+06	7370	3.89893	5228610000	0	1	1.0317	0	0	0
280	15	2001	China	Bulgaria	347.33	1.3394e+12	1.41835e+10	1.89973e+22	1053.11	1770.91	1.86496e+06	7370	3.78864	5207710000	0	1	1.0422	0	0	0
281	15	2002	China	Bulgaria	206.169	1.47055e+12	1.64028e+10	2.41212e+22	1148.51	2092.96	2.40378e+06	7370	3.9851	5193870000	0	1	1.0245	0	0	0
282	15	2003	China	Bulgaria	655.64	1.66029e+12	2.1145e+10	3.51068e+22	1288.64	2719.5	3.50446e+06	7370	4.77695	5169840000	0	1	1.0243	0	0	0
283	15	2004	China	Bulgaria	304.941	1.95535e+12	2.61579e+10	5.11478e+22	1508.67	3389.71	5.11394e+06	7370	5.25475	5172760000	0	1	1.025	0	0	0
284	15	2005	China	Bulgaria	1682.8	2.28597e+12	2.98693e+10	6.82802e+22	1753.42	3899.91	6.83817e+06	7370	5.20561	5182730000	0	1	1.0254	0	0	0
285	15	2006	China	Bulgaria	2615.18	2.75213e+12	3.43798e+10	9.46178e+22	2099.23	4523.05	9.49492e+06	7370	5.11358	5149690000	0	1	1.0258	0	0	0
286	15	2007	China	Bulgaria	12399.1	3.55034e+12	4.44051e+10	1.57653e+23	2693.97	5885.1	1.58543e+07	7370	5.32349	5154000000	0	1	1.0236	0	0	0
287	15	2008	China	Bulgaria	7769.65	4.59431e+12	5.4439e+10	2.50109e+23	3468.3	7265.74	2.51998e+07	7370	5.19675	5153770000	0	1	1.0218	0	0	0
288	15	2009	China	Bulgaria	3367.77	5.1017e+12	5.19992e+10	2.65284e+23	3832.24	6984.97	2.6768e+07	7370	4.85637	5153740000	0	1	1.0224	0	0	0
289	15	2010	China	Bulgaria	8230.22	6.08716e+12	5.03633e+10	3.0657e+23	4550.45	6809.9	3.09881e+07	7370	4.58258	5153685000	0	1	1.0247	0	0	0
290	15	2011	China	Bulgaria	23613.1	7.5515e+12	5.73636e+10	4.33181e+23	5618.13	7806.35	4.38571e+07	7370	4.59414	5153665000	0	1	1.0212	0	0	0
291	15	2012	China	Bulgaria	12531.6	8.53223e+12	5.40138e+10	4.60858e+23	6316.92	7393.19	4.67022e+07	7370	4.14726	5153611000	0	1	1.0213	0	0	0
292	15	2013	China	Bulgaria	11127.1	9.57041e+12	5.55913e+10	5.32032e+23	7050.65	7651.82	5.39503e+07	7370	4.2046	5153581000	1	1	1.0209	0	0	0
293	15	2014	China	Bulgaria	15839.9	1.04757e+13	5.68832e+10	5.9589e+23	7678.6	7874.26	6.04633e+07	7370	4.16735	5153577000	1	1	1.0258	0	0	0
294	15	2015	China	Bulgaria	12127.6	1.10616e+13	5.06307e+10	5.60054e+23	8066.94	7053.6	5.6901e+07	7370	3.52952	5286347000	1	1	1.0261	0	0	0
295	15	2016	China	Bulgaria	9710.18	1.12333e+13	5.37851e+10	6.04182e+23	8147.94	7545.79	6.14826e+07	7370	3.7581	5285320000	1	1	1.0248	0	0	0
296	15	2017	China	Bulgaria	19388.4	1.23104e+13	5.89501e+10	7.257e+23	8879.44	8331.06	7.39751e+07	7370	3.89451	5285311000	1	1	1.0235	0	0	0
297	15	2018	China	Bulgaria	36174.8	1.38948e+13	6.62008e+10	9.19849e+23	9976.68	9423.56	9.40158e+07	7370	3.99263	5289231000	1	1	1.0235	0	0	0
298	15	2019	China	Bulgaria	27640.7	1.43429e+13	6.79272e+10	9.74273e+23	10261.7	9737.6	9.99241e+07	7370	3.95433	5289901000	1	1	1	0	0	0
299	16	2000	China	Cambodia	21.143	1.21135e+12	3.6779e+09	4.45521e+21	959.372	302.577	290284	3338	0.00215544	5228610000	0	1	1	0	0	0
300	16	2001	China	Cambodia	20.922	1.3394e+12	3.984e+09	5.33615e+21	1053.11	321.15	338206	3338	0.00211347	5207710000	0	1	1.1674	0	0	0
301	16	2002	China	Cambodia	35.345	1.47055e+12	4.28403e+09	6.29988e+21	1148.51	338.987	389330	3338	0.00211574	5193870000	0	1	1.1628	0	0	0
302	16	2003	China	Cambodia	22.623	1.66029e+12	4.65825e+09	7.73403e+21	1288.64	362.336	466921	3338	0.00208315	5169840000	0	1	1.1626	0	0	0
303	16	2004	China	Cambodia	75.39	1.95535e+12	5.33783e+09	1.04373e+22	1508.67	408.514	616312	3338	0.00206083	5172760000	0	1	1	0	0	0
304	16	2005	China	Cambodia	82.967	2.28597e+12	6.29305e+09	1.43857e+22	1753.42	474.111	831315	3338	0.00200228	5182730000	0	1	1.1409	0	0	0
305	16	2006	China	Cambodia	269.748	2.75213e+12	7.2746e+09	2.00206e+22	2099.23	539.75	1.13306e+06	3338	0.0019432	5149690000	0	1	1.1373	0	0	0
306	16	2007	China	Cambodia	332.908	3.55034e+12	8.63924e+09	3.06722e+22	2693.97	631.525	1.70131e+06	3338	0.00187555	5154000000	0	1	1.1242	0	0	0
307	16	2008	China	Cambodia	519.095	4.59431e+12	1.03519e+10	4.75599e+22	3468.3	745.609	2.586e+06	3338	0.00171395	5153770000	0	1	1.1236	0	0	0
308	16	2009	China	Cambodia	2323.63	5.1017e+12	1.04019e+10	5.30672e+22	3832.24	738.055	2.8284e+06	3338	0.00165037	5153740000	0	1	1	0	0	0
309	16	2010	China	Cambodia	2853.39	6.08716e+12	1.12423e+10	6.84336e+22	4550.45	785.502	3.57439e+06	3338	0.00161778	5153685000	0	1	1.1316	0	0	0
310	16	2011	China	Cambodia	4687.29	7.5515e+12	1.28295e+10	9.68823e+22	5618.13	882.275	4.95674e+06	3338	0.00159208	5153665000	0	1	1.1226	0	0	0
311	16	2012	China	Cambodia	6978.46	8.53223e+12	1.40544e+10	1.19916e+23	6316.92	950.88	6.00663e+06	3338	0.00156517	5153611000	0	1	1.1236	0	0	0
312	16	2013	China	Cambodia	7781.18	9.57041e+12	1.5228e+10	1.45738e+23	7050.65	1013.42	7.14527e+06	3338	0.00153846	5153581000	1	1	1	0	0	0
313	16	2014	China	Cambodia	7796.57	1.04757e+13	1.67026e+10	1.74971e+23	7678.6	1093.5	8.39652e+06	3338	0.00152159	5153577000	1	1	1.0804	0	0	0
314	16	2015	China	Cambodia	11912.7	1.10616e+13	1.805e+10	1.99661e+23	8066.94	1162.9	9.38109e+06	3338	0.00153094	5286347000	1	1	1	0	0	0
315	16	2016	China	Cambodia	15590	1.12333e+13	2.00167e+10	2.24854e+23	8147.94	1269.59	1.03446e+07	3338	0.0016371	5285320000	1	1	1.1245	0	0	0
316	16	2017	China	Cambodia	19224.2	1.23104e+13	2.21772e+10	2.7301e+23	8879.44	1385.26	1.23003e+07	3338	0.00166859	5285311000	1	1	1	0	0	0
317	16	2018	China	Cambodia	22612.8	1.38948e+13	2.45718e+10	3.4142e+23	9976.68	1512.13	1.5086e+07	3338	0.0016331	5289231000	1	1	1	0	0	0
318	16	2019	China	Cambodia	30012.5	1.43429e+13	2.70894e+10	3.8854e+23	10261.7	1643.12	1.68612e+07	3338	0.00170109	5289901000	1	1	1	0	0	0
319	17	2000	China	Cameroon	0.007	1.21135e+12	1.00839e+10	1.22151e+22	959.372	649.992	623584	10996	0.0116565	5228610000	0	0	1	0	0	0
320	17	2001	China	Cameroon	5.185	1.3394e+12	1.03713e+10	1.38913e+22	1053.11	651.101	685680	10996	0.0113013	5207710000	0	0	1.1865	0	0	0
321	17	2002	China	Cameroon		1.47055e+12	1.15793e+10	1.7028e+22	1148.51	707.888	813015	10996	0.0119314	5193870000	0	0	1.1852	0	0	0
322	17	2003	China	Cameroon		1.66029e+12	1.45488e+10	2.41553e+22	1288.64	865.958	1.11591e+06	10996	0.0142733	5169840000	0	0	1.1919	0	0	0
323	17	2004	China	Cameroon	0.716	1.95535e+12	1.74309e+10	3.40835e+22	1508.67	1009.94	1.52367e+06	10996	0.0156954	5172760000	0	0	1.1919	0	0	0
324	17	2005	China	Cameroon	8.009	2.28597e+12	1.79441e+10	4.10196e+22	1753.42	1011.88	1.77425e+06	10996	0.0155414	5182730000	0	0	1.1916	0	0	0
325	17	2006	China	Cameroon	0.097	2.75213e+12	1.9356e+10	5.32704e+22	2099.23	1062.14	2.22967e+06	10996	0.0152623	5149690000	0	0	1.1921	0	0	0
326	17	2007	China	Cameroon	264.229	3.55034e+12	2.23653e+10	7.94043e+22	2693.97	1194.07	3.21679e+06	10996	0.0158943	5154000000	0	0	1.1878	0	0	0
327	17	2008	China	Cameroon	279.327	4.59431e+12	2.64098e+10	1.21335e+23	3468.3	1371.75	4.75764e+06	10996	0.0155799	5153770000	0	0	1.1872	0	0	0
328	17	2009	China	Cameroon	153.214	5.1017e+12	2.60179e+10	1.32736e+23	3832.24	1314.71	5.03826e+06	10996	0.0145259	5153740000	0	0	1.1895	0	0	0
329	17	2010	China	Cameroon	129.483	6.08716e+12	2.61693e+10	1.59297e+23	4550.45	1286.52	5.85423e+06	10996	0.013683	5153685000	0	0	1.1872	0	0	0
330	17	2011	China	Cameroon	215.558	7.5515e+12	2.93754e+10	2.21829e+23	5618.13	1405.09	7.89401e+06	10996	0.0137114	5153665000	0	0	1.1887	0	0	0
331	17	2012	China	Cameroon	563.037	8.53223e+12	2.91028e+10	2.48312e+23	6316.92	1354.55	8.55655e+06	10996	0.0123636	5153611000	0	0	1.1888	0	0	0
332	17	2013	China	Cameroon	2136.35	9.57041e+12	3.23573e+10	3.09673e+23	7050.65	1465.64	1.03337e+07	10996	0.0125446	5153581000	0	0	1.1875	0	0	0
333	17	2014	China	Cameroon	4149.31	1.04757e+13	3.49895e+10	3.66539e+23	7678.6	1542.62	1.18452e+07	10996	0.0124422	5153577000	0	0	1.1891	0	0	0
334	17	2015	China	Cameroon	17516.3	1.10616e+13	3.09287e+10	3.42119e+23	8066.94	1327.5	1.07089e+07	10996	0.0105334	5286347000	0	0	1	0	0	0
335	17	2016	China	Cameroon	4300.39	1.12333e+13	3.26437e+10	3.66696e+23	8147.94	1364.33	1.11165e+07	10996	0.0112123	5285320000	0	0	1	0	0	0
336	17	2017	China	Cameroon	5169.63	1.23104e+13	3.50093e+10	4.30978e+23	8879.44	1425.11	1.26542e+07	10996	0.0116398	5285311000	0	0	1	0	0	0
337	17	2018	China	Cameroon	3624.64	1.38948e+13	3.86941e+10	5.37647e+23	9976.68	1534.49	1.53091e+07	10996	0.0119111	5289231000	0	0	1	0	0	0
338	17	2019	China	Cameroon	5080.38	1.43429e+13	3.87605e+10	5.55938e+23	10261.7	1497.91	1.53711e+07	10996	0.0117908	5289901000	0	0	1	0	0	0
339	18	2000	China	Canada	4602.56	1.21135e+12	7.42295e+11	8.99177e+23	959.372	24190.2	2.32075e+07	10476	5.57327	5228610000	0	0	1.0472	0	0	0
340	18	2001	China	Canada	8514.29	1.3394e+12	7.3638e+11	9.86304e+23	1053.11	23738.2	2.49989e+07	10476	5.34404	5207710000	0	0	1.0517	0	0	0
341	18	2002	China	Canada	8956.16	1.47055e+12	7.57951e+11	1.1146e+24	1148.51	24169.3	2.77586e+07	10476	5.2708	5193870000	0	0	1.0482	0	0	0
342	18	2003	China	Canada	18275.2	1.66029e+12	8.92382e+11	1.48161e+24	1288.64	28200.7	3.63406e+07	10476	5.90789	5169840000	0	0	1.0638	0	0	0
343	18	2004	China	Canada	32707.4	1.95535e+12	1.0232e+12	2.0007e+24	1508.67	32034.3	4.83291e+07	10476	6.3605	5172760000	0	0	1.0428	0	0	0
344	18	2005	China	Canada	103162	2.28597e+12	1.16936e+12	2.67311e+24	1753.42	36266.2	6.35898e+07	10476	6.76431	5182730000	0	0	1.0429	0	0	0
345	18	2006	China	Canada	117273	2.75213e+12	1.31542e+12	3.6202e+24	2099.23	40385.9	8.47792e+07	10476	7.02911	5149690000	0	0	1.0416	0	0	0
346	18	2007	China	Canada	125543	3.55034e+12	1.46498e+12	5.20117e+24	2693.97	44543	1.19998e+08	10476	7.08306	5154000000	0	0	1.0414	0	0	0
347	18	2008	China	Canada	142470	4.59431e+12	1.54913e+12	7.11718e+24	3468.3	46594.5	1.61604e+08	10476	6.5118	5153770000	0	0	1.0414	0	0	0
348	18	2009	China	Canada	104505	5.1017e+12	1.37115e+12	6.99521e+24	3832.24	40773.1	1.56252e+08	10476	5.98441	5153740000	0	0	1.0408	0	0	0
349	18	2010	China	Canada	154873	6.08716e+12	1.61346e+12	9.82142e+24	4550.45	47448	2.1591e+08	10476	6.57236	5153685000	0	0	1.0343	0	0	0
350	18	2011	China	Canada	150643	7.5515e+12	1.78865e+12	1.3507e+25	5618.13	52087.4	2.92634e+08	10476	6.53162	5153665000	0	0	1.0337	0	0	0
351	18	2012	China	Canada	160494	8.53223e+12	1.82869e+12	1.56028e+25	6316.92	52678.4	3.32765e+08	10476	6.31635	5153611000	0	0	1.0323	0	0	0
352	18	2013	China	Canada	121956	9.57041e+12	1.84721e+12	1.76785e+25	7050.65	52652.6	3.71235e+08	10476	6.0145	5153581000	0	0	1.0307	0	0	0
353	18	2014	China	Canada	122209	1.04757e+13	1.80353e+12	1.88932e+25	7678.6	50893.4	3.9079e+08	10476	5.56094	5153577000	0	0	1.0306	0	0	0
354	18	2015	China	Canada	106744	1.10616e+13	1.55613e+12	1.72132e+25	8066.94	43585.5	3.51602e+08	10476	4.86984	5286347000	0	0	1.0314	0	0	0
355	18	2016	China	Canada	92720.4	1.12333e+13	1.52824e+12	1.71672e+25	8147.94	42322.5	3.44841e+08	10476	5.01237	5285320000	0	0	1.0295	0	0	0
356	18	2017	China	Canada	96145.6	1.23104e+13	1.64988e+12	2.03107e+25	8879.44	45148.6	4.00894e+08	10476	5.20731	5285311000	0	0	1.0199	0	0	0
357	18	2018	China	Canada	97374.7	1.38948e+13	1.71626e+12	2.38472e+25	9976.68	46313.2	4.62052e+08	10476	5.10562	5289231000	0	0	1.0199	0	0	0
358	18	2019	China	Canada	116131	1.43429e+13	1.73643e+12	2.49054e+25	10261.7	46194.7	4.74035e+08	10476	5.20683	5289901000	0	0	1	0	0	0
359	19	2000	China	Chile	2092.26	1.21135e+12	7.78609e+10	9.43166e+22	959.372	5074.9	4.86872e+06	19058	0.0153423	5228610000	0	0	1.09	0	0	0
360	19	2001	China	Chile	1753.43	1.3394e+12	7.09799e+10	9.50702e+22	1053.11	4574.59	4.81754e+06	19058	0.013036	5207710000	0	0	1.08	0	0	0
361	19	2002	China	Chile	994.009	1.47055e+12	6.97368e+10	1.02551e+23	1148.51	4446.25	5.10656e+06	19058	0.0120141	5193870000	0	0	1.0699	0	0	0
362	19	2003	China	Chile	1942.11	1.66029e+12	7.56435e+10	1.2559e+23	1288.64	4772.56	6.15013e+06	19058	0.0119715	5169840000	0	0	1.059	0	0	0
363	19	2004	China	Chile	2358.43	1.95535e+12	9.92104e+10	1.93991e+23	1508.67	6194.85	9.34598e+06	19058	0.013579	5172760000	0	0	1.0488	0	0	0
364	19	2005	China	Chile	3498.05	2.28597e+12	1.22965e+11	2.81093e+23	1753.42	7598.53	1.33234e+07	19058	0.0146388	5182730000	0	0	1.0486	0	0	0
365	19	2006	China	Chile	5150.19	2.75213e+12	1.54788e+11	4.25997e+23	2099.23	9464.55	1.98683e+07	19058	0.0150364	5149690000	0	0	1.0227	0	0	0
366	19	2007	China	Chile	10417.8	3.55034e+12	1.73606e+11	6.16361e+23	2693.97	10502.4	2.8293e+07	19058	0.0145609	5154000000	0	0	1.0299	0	0	0
367	19	2008	China	Chile	12414	4.59431e+12	1.79638e+11	8.25314e+23	3468.3	10751.5	3.72894e+07	19058	0.0132999	5153770000	0	0	1.028	0	0	0
368	19	2009	China	Chile	9121.89	5.1017e+12	1.72389e+11	8.7948e+23	3832.24	10208.9	3.91229e+07	19058	0.0121803	5153740000	0	0	1.0277	0	0	0
369	19	2010	China	Chile	10188.6	6.08716e+12	2.18538e+11	1.33027e+24	4550.45	12808	5.82824e+07	19058	0.0132686	5153685000	0	0	1.0275	0	0	0
370	19	2011	China	Chile	13148.3	7.5515e+12	2.52252e+11	1.90488e+24	5618.13	14637.2	8.2234e+07	19058	0.0133593	5153665000	0	0	1.0271	0	0	0
371	19	2012	China	Chile	15026.4	8.53223e+12	2.67122e+11	2.27915e+24	6316.92	15351.6	9.69745e+07	19058	0.0129758	5153611000	0	0	1.0271	0	0	0
372	19	2013	China	Chile	17587	9.57041e+12	2.78384e+11	2.66425e+24	7050.65	15842.9	1.11703e+08	19058	0.0125098	5153581000	0	0	1.0599	0	0	0
373	19	2014	China	Chile	20010.9	1.04757e+13	2.60542e+11	2.72935e+24	7678.6	14671	1.12653e+08	19058	0.0107714	5153577000	0	0	1	0	0	0
374	19	2015	China	Chile	20116.4	1.10616e+13	2.43919e+11	2.69812e+24	8066.94	13574.2	1.09502e+08	19058	0.00952035	5286347000	0	0	1.0117	0	0	0
375	19	2016	China	Chile	19980.7	1.12333e+13	2.5044e+11	2.81326e+24	8147.94	13753.6	1.12063e+08	19058	0.0098152	5285320000	0	0	1.0599	0	0	0
376	19	2017	China	Chile	16454.3	1.23104e+13	2.77045e+11	3.41054e+24	8879.44	14999.4	1.33186e+08	19058	0.0104168	5285311000	0	0	1.0104	0	0	0
377	19	2018	China	Chile	16654.2	1.38948e+13	2.98258e+11	4.14424e+24	9976.68	15924.8	1.58877e+08	19058	0.0103169	5289231000	0	0	1.0105	0	0	0
378	19	2019	China	Chile	19056.2	1.43429e+13	2.82318e+11	4.04926e+24	10261.7	14896.5	1.52863e+08	19058	0.00982844	5289901000	0	0	1	0	0	0
379	20	2000	China	Colombia	3301.48	1.21135e+12	9.98866e+10	1.20997e+23	959.372	2520.48	2.41808e+06	14961	0.00396498	5228610000	0	0	1.1276	0	0	0
380	20	2001	China	Colombia	361.291	1.3394e+12	9.82118e+10	1.31544e+23	1053.11	2439.68	2.56925e+06	14961	0.0035993	5207710000	0	0	1.1279	0	0	0
381	20	2002	China	Colombia	1321.33	1.47055e+12	9.7963e+10	1.44059e+23	1148.51	2396.63	2.75255e+06	14961	0.00330518	5193870000	0	0	1.128	0	0	0
382	20	2003	China	Colombia	2504.85	1.66029e+12	9.46414e+10	1.57132e+23	1288.64	2281.4	2.93991e+06	14961	0.00287632	5169840000	0	0	1.1275	0	0	0
383	20	2004	China	Colombia	3487.42	1.95535e+12	1.17082e+11	2.28935e+23	1508.67	2782.62	4.19805e+06	14961	0.00314873	5172760000	0	0	1.1174	0	0	0
384	20	2005	China	Colombia	4597.1	2.28597e+12	1.45619e+11	3.32881e+23	1753.42	3414.47	5.98699e+06	14961	0.00353076	5182730000	0	0	1.1191	0	0	0
385	20	2006	China	Colombia	5688.83	2.75213e+12	1.61619e+11	4.44796e+23	2099.23	3741.09	7.85341e+06	14961	0.00337695	5149690000	0	0	1.1123	0	0	0
386	20	2007	China	Colombia	8030.09	3.55034e+12	2.06182e+11	7.32016e+23	2693.97	4714.07	1.26996e+07	14961	0.00366047	5154000000	0	0	1.108	0	0	0
387	20	2008	China	Colombia	11145.4	4.59431e+12	2.42187e+11	1.11268e+24	3468.3	5472.54	1.89804e+07	14961	0.00353134	5153770000	0	0	1.1078	0	0	0
388	20	2009	China	Colombia	8850	5.1017e+12	2.32398e+11	1.18562e+24	3832.24	5193.24	1.99017e+07	14961	0.00316525	5153740000	0	0	1.1069	0	0	0
389	20	2010	China	Colombia	11912.5	6.08716e+12	2.86563e+11	1.74436e+24	4550.45	6336.71	2.88349e+07	14961	0.00356598	5153685000	0	0	1.1125	0	0	0
390	20	2011	China	Colombia	19819.2	7.5515e+12	3.34944e+11	2.52933e+24	5618.13	7335.11	4.12096e+07	14961	0.0034962	5153665000	0	0	1.0679	0	0	0
391	20	2012	China	Colombia	16551.4	8.53223e+12	3.70921e+11	3.16479e+24	6316.92	8050.06	5.08516e+07	14961	0.00351291	5153611000	0	0	1.0552	0	0	0
392	20	2013	China	Colombia	15839.7	9.57041e+12	3.82116e+11	3.65701e+24	7050.65	8218.03	5.79424e+07	14961	0.00331539	5153581000	0	0	1.0566	0	0	0
393	20	2014	China	Colombia	17367	1.04757e+13	3.81112e+11	3.99241e+24	7678.6	8114.08	6.23048e+07	14961	0.00306898	5153577000	0	0	1.0515	0	0	0
394	20	2015	China	Colombia	18358.8	1.10616e+13	2.93482e+11	3.24636e+24	8066.94	6175.88	4.98204e+07	14961	0.00227125	5286347000	0	0	1.05	0	0	0
395	20	2016	China	Colombia	17810.1	1.12333e+13	2.82825e+11	3.17705e+24	8147.94	5871.22	4.78384e+07	14961	0.00217558	5285320000	0	0	1.0504	0	0	0
396	20	2017	China	Colombia	22882.4	1.23104e+13	3.11884e+11	3.83942e+24	8879.44	6377.85	5.66317e+07	14961	0.00229007	5285311000	0	0	1.0439	0	0	0
397	20	2018	China	Colombia	24951.3	1.38948e+13	3.33569e+11	4.63488e+24	9976.68	6718.59	6.70292e+07	14961	0.00223837	5289231000	0	0	1.032	0	0	0
398	20	2019	China	Colombia	27782.8	1.43429e+13	3.23803e+11	4.64427e+24	10261.7	6432.39	6.60071e+07	14961	0.00210568	5289901000	0	0	1	0	0	0
399	21	2000	China	Costa Rica	9.168	1.21135e+12	1.49495e+10	1.8109e+22	959.372	3772.87	3.61959e+06	14098	0.026862	5228610000	0	0	1.0502	0	0	0
400	21	2001	China	Costa Rica	33.614	1.3394e+12	1.59134e+10	2.13143e+22	1053.11	3944.74	4.15424e+06	14098	0.0251681	5207710000	0	0	1.0604	0	0	0
401	21	2002	China	Costa Rica	27.153	1.47055e+12	1.65048e+10	2.42711e+22	1148.51	4024.65	4.62235e+06	14098	0.0230032	5193870000	0	0	1.0703	0	0	0
402	21	2003	China	Costa Rica	2.104	1.66029e+12	1.7196e+10	2.85503e+22	1288.64	4129.63	5.32162e+06	14098	0.020762	5169840000	0	0	1.0618	0	0	0
403	21	2004	China	Costa Rica	9.283	1.95535e+12	1.8529e+10	3.62305e+22	1508.67	4385.39	6.6161e+06	14098	0.0188996	5172760000	0	0	1.0634	0	0	0
404	21	2005	China	Costa Rica	37.306	2.28597e+12	1.99483e+10	4.5601e+22	1753.42	4654.82	8.16185e+06	14098	0.0171506	5182730000	0	0	1.0698	0	0	0
405	21	2006	China	Costa Rica	260.582	2.75213e+12	2.26027e+10	6.22057e+22	2099.23	5201.51	1.09192e+07	14098	0.0155944	5149690000	0	0	1.0614	0	0	0
406	21	2007	China	Costa Rica	581.629	3.55034e+12	2.6744e+10	9.49503e+22	2693.97	6071.79	1.63572e+07	14098	0.0147257	5154000000	0	0	1.0604	0	0	0
407	21	2008	China	Costa Rica	803.229	4.59431e+12	3.06129e+10	1.40645e+23	3468.3	6859.08	2.37894e+07	14098	0.0132045	5153770000	0	0	1.059	0	0	0
408	21	2009	China	Costa Rica	318.025	5.1017e+12	3.05624e+10	1.5592e+23	3832.24	6760.48	2.59077e+07	14098	0.0119162	5153740000	0	0	1.0454	0	0	0
409	21	2010	China	Costa Rica	399.996	6.08716e+12	3.72686e+10	2.2686e+23	4550.45	8141.91	3.70494e+07	14098	0.0128754	5153685000	0	0	1.0453	0	0	0
410	21	2011	China	Costa Rica	840.904	7.5515e+12	4.22627e+10	3.19147e+23	5618.13	9121.93	5.12482e+07	14098	0.0127782	5153665000	0	0	1.0454	0	0	0
411	21	2012	China	Costa Rica	1103.37	8.53223e+12	4.64731e+10	3.96519e+23	6316.92	9913.21	6.26209e+07	14098	0.0125518	5153611000	0	0	1.044	0	0	0
412	21	2013	China	Costa Rica	1325.52	9.57041e+12	4.97451e+10	4.76081e+23	7050.65	10490.1	7.39618e+07	14098	0.0123973	5153581000	0	0	1.0434	0	0	0
413	21	2014	China	Costa Rica	1351.78	1.04757e+13	5.05778e+10	5.29837e+23	7678.6	10547.2	8.09874e+07	14098	0.0114123	5153577000	0	0	1.0419	0	0	0
414	21	2015	China	Costa Rica	1761.13	1.10616e+13	5.4776e+10	6.05908e+23	8066.94	11299.1	9.11495e+07	14098	0.0116496	5286347000	0	0	1.0403	0	0	0
415	21	2016	China	Costa Rica	1658.68	1.12333e+13	5.7158e+10	6.42072e+23	8147.94	11666.5	9.50576e+07	14098	0.0121975	5285320000	0	0	1.0381	0	0	0
416	21	2017	China	Costa Rica	1742.61	1.23104e+13	5.84819e+10	7.19936e+23	8879.44	11814.6	1.04907e+08	14098	0.0119094	5285311000	0	0	1.036	0	0	0
417	21	2018	China	Costa Rica	2010.12	1.38948e+13	6.05539e+10	8.41385e+23	9976.68	12112.1	1.20839e+08	14098	0.0114667	5289231000	0	0	1.0347	0	0	0
418	21	2019	China	Costa Rica	1817.75	1.43429e+13	6.17739e+10	8.86018e+23	10261.7	12238.4	1.25586e+08	14098	0.0117631	5289901000	0	0	1	0	0	0
419	22	2000	China	Cote d'ivoire	12.388	1.21135e+12	1.0717e+10	1.2982e+22	959.372	651.306	624845	12142	0.0116565	5228610000	0	0	1	0	0	0
420	22	2001	China	Cote d'ivoire	4.506	1.3394e+12	1.11926e+10	1.49913e+22	1053.11	664.128	699398	12142	0.0113013	5207710000	0	0	1.1342	0	0	0
421	22	2002	China	Cote d'ivoire	6.808	1.47055e+12	1.23469e+10	1.81568e+22	1148.51	716.53	822941	12142	0.0119314	5193870000	0	0	1.1359	0	0	0
422	22	2003	China	Cote d'ivoire	0.1	1.66029e+12	1.53066e+10	2.54134e+22	1288.64	869.713	1.12075e+06	12142	0.0142733	5169840000	0	0	1.1359	0	0	0
423	22	2004	China	Cote d'ivoire	34.647	1.95535e+12	1.65544e+10	3.23697e+22	1508.67	921.201	1.38979e+06	12142	0.0156954	5172760000	0	0	1.1362	0	0	0
424	22	2005	China	Cote d'ivoire	12.965	2.28597e+12	1.70849e+10	3.90556e+22	1753.42	930.83	1.63213e+06	12142	0.0155414	5182730000	0	0	1.1364	0	0	0
425	22	2006	China	Cote d'ivoire	109.619	2.75213e+12	1.78009e+10	4.89904e+22	2099.23	949.132	1.99245e+06	12142	0.0152623	5149690000	0	0	1.1345	0	0	0
426	22	2007	China	Cote d'ivoire	529.501	3.55034e+12	2.03436e+10	7.22269e+22	2693.97	1061.15	2.85872e+06	12142	0.0158943	5154000000	0	0	1.1322	0	0	0
427	22	2008	China	Cote d'ivoire	260.558	4.59431e+12	2.42249e+10	1.11297e+23	3468.3	1235.61	4.28548e+06	12142	0.0155799	5153770000	0	0	1.1322	0	0	0
428	22	2009	China	Cote d'ivoire	268.994	5.1017e+12	2.42775e+10	1.23857e+23	3832.24	1210.3	4.63814e+06	12142	0.0145259	5153740000	0	0	1.1313	0	0	0
429	22	2010	China	Cote d'ivoire	266.72	6.08716e+12	2.49088e+10	1.51624e+23	4550.45	1213.11	5.52021e+06	12142	0.013683	5153685000	0	0	1.1302	0	0	0
430	22	2011	China	Cote d'ivoire	592.907	7.5515e+12	2.54149e+10	1.9192e+23	5618.13	1208.58	6.78998e+06	12142	0.0137114	5153665000	0	0	1.1294	0	0	0
431	22	2012	China	Cote d'ivoire	1222.49	8.53223e+12	2.6789e+10	2.2857e+23	6316.92	1243.27	7.85366e+06	12142	0.0123636	5153611000	0	0	1.1288	0	0	0
432	22	2013	China	Cote d'ivoire	1797.26	9.57041e+12	3.12731e+10	2.99296e+23	7050.65	1415.87	9.98281e+06	12142	0.0125446	5153581000	0	0	1.1288	0	0	0
433	22	2014	China	Cote d'ivoire	2916.09	1.04757e+13	3.53635e+10	3.70457e+23	7678.6	1561.46	1.19899e+07	12142	0.0124422	5153577000	0	0	1.1291	0	0	0
434	22	2015	China	Cote d'ivoire	2477.95	1.10616e+13	4.58146e+10	5.06781e+23	8066.94	1972.55	1.59124e+07	12142	0.0105334	5286347000	0	0	1.1255	0	0	0
435	22	2016	China	Cote d'ivoire	4004.84	1.12333e+13	4.79642e+10	5.38796e+23	8147.94	2013.38	1.64049e+07	12142	0.0112123	5285320000	0	0	1.1219	0	0	0
436	22	2017	China	Cote d'ivoire	1696.05	1.23104e+13	5.15882e+10	6.35071e+23	8879.44	2111.03	1.87447e+07	12142	0.0116398	5285311000	0	0	1.1284	0	0	0
437	22	2018	China	Cote d'ivoire	3479.72	1.38948e+13	5.77247e+10	8.02075e+23	9976.68	2302.61	2.29724e+07	12142	0.0119111	5289231000	0	0	1.1251	0	0	0
438	22	2019	China	Cote d'ivoire	3601.53	1.43429e+13	5.87922e+10	8.43251e+23	10261.7	2286.16	2.34599e+07	12142	0.0117908	5289901000	0	0	1	0	0	0
439	23	2000	China	Croatia	90.979	1.21135e+12	2.16692e+10	2.62489e+22	959.372	4849.53	4.65251e+06	7657	1.0001	5228610000	0	0	1.0317	0	0	0
440	23	2001	China	Croatia	79.815	1.3394e+12	2.31798e+10	3.10469e+22	1053.11	5391.09	5.6774e+06	7657	0.992271	5207710000	0	0	1.0422	0	0	0
441	23	2002	China	Croatia	75.167	1.47055e+12	2.68157e+10	3.94338e+22	1148.51	6233.05	7.15871e+06	7657	1.05149	5193870000	0	0	1.0245	0	0	0
442	23	2003	China	Croatia	207.947	1.66029e+12	3.46865e+10	5.75896e+22	1288.64	8060.26	1.03868e+07	7657	1.23446	5169840000	0	0	1.0243	0	0	0
443	23	2004	China	Croatia	366.409	1.95535e+12	4.15944e+10	8.13315e+22	1508.67	9662.78	1.45779e+07	7657	1.37162	5172760000	0	0	1.025	0	0	0
444	23	2005	China	Croatia	1265.13	2.28597e+12	4.53868e+10	1.03753e+23	1753.42	10530.2	1.84639e+07	7657	1.37737	5182730000	0	0	1.0254	0	0	0
445	23	2006	China	Croatia	2812.96	2.75213e+12	5.0455e+10	1.38859e+23	2099.23	11703.3	2.4568e+07	7657	1.36583	5149690000	0	0	1.0258	0	0	0
446	23	2007	China	Croatia	7032.96	3.55034e+12	6.01829e+10	2.1367e+23	2693.97	13962.8	3.76155e+07	7657	1.41812	5154000000	0	0	1.0236	0	0	0
447	23	2008	China	Croatia	9844.7	4.59431e+12	7.02889e+10	3.22929e+23	3468.3	16309.4	5.65661e+07	7657	1.40802	5153770000	0	0	1.0218	0	0	0
448	23	2009	China	Croatia	5777.17	5.1017e+12	6.26662e+10	3.19704e+23	3832.24	14556	5.5782e+07	7657	1.29286	5153740000	0	0	1.0224	0	0	0
449	23	2010	China	Croatia	8465.93	6.08716e+12	5.98079e+10	3.64061e+23	4550.45	13923.6	6.33588e+07	7657	1.2314	5153685000	0	0	1.0247	0	0	0
450	23	2011	China	Croatia	13186.7	7.5515e+12	6.23543e+10	4.70868e+23	5618.13	14566.6	8.18373e+07	7657	1.20914	5153665000	0	0	1.0212	0	0	0
451	23	2012	China	Croatia	8409.97	8.53223e+12	5.64944e+10	4.82023e+23	6316.92	13238.1	8.3624e+07	7657	1.07898	5153611000	0	0	1.0213	0	0	0
452	23	2013	China	Croatia	5874.7	9.57041e+12	5.80569e+10	5.55628e+23	7050.65	13642.2	9.61863e+07	7657	1.08605	5153581000	1	0	1.0209	0	0	0
453	23	2014	China	Croatia	3636.37	1.04757e+13	5.76429e+10	6.03849e+23	7678.6	13600.2	1.0443e+08	7657	1.06876	5153577000	1	0	1.0258	0	0	0
454	23	2015	China	Croatia	4203.38	1.10616e+13	4.95306e+10	5.47886e+23	8066.94	11782.9	9.5052e+07	7657	0.908022	5286347000	1	0	1.0261	0	0	0
455	23	2016	China	Croatia	3000.34	1.12333e+13	5.1597e+10	5.79603e+23	8147.94	12360.5	1.00712e+08	7657	0.976269	5285320000	1	0	1.0248	0	0	0
456	23	2017	China	Croatia	2347.15	1.23104e+13	5.53196e+10	6.81007e+23	8879.44	13412.3	1.19094e+08	7657	1.02037	5285311000	1	0	1.0235	0	0	0
457	23	2018	China	Croatia	2796.24	1.38948e+13	6.09914e+10	8.47464e+23	9976.68	14920.2	1.48854e+08	7657	1.05366	5289231000	1	0	1.0235	0	0	0
458	23	2019	China	Croatia	3303.17	1.43429e+13	6.04156e+10	8.66534e+23	10261.7	14853.2	1.52419e+08	7657	1.04316	5289901000	1	0	1	0	0	0
459	24	2000	China	Cuba	0.51	1.21135e+12	30565400000	3.70253e+22	959.372	2747.1	2.63549e+06	12759	8.2785	5228610000	0	0	1.1182	0	0	0
460	24	2001	China	Cuba	89.267	1.3394e+12	31682400000	4.24353e+22	1053.11	2837.74	2.98845e+06	12759	8.27707	5207710000	0	0	1.1209	0	0	0
461	24	2002	China	Cuba	57.863	1.47055e+12	33590500000	4.93965e+22	1148.51	2999.25	3.44466e+06	12759	8.27696	5193870000	0	0	1.119	0	0	0
462	24	2003	China	Cuba	57.468	1.66029e+12	35901200000	5.96063e+22	1288.64	3197.13	4.11996e+06	12759	8.27704	5169840000	0	0	1.1213	0	0	0
463	24	2004	China	Cuba	51.179	1.95535e+12	38203000000	7.47001e+22	1508.67	3395.71	5.123e+06	12759	8.2768	5172760000	0	0	1.1133	0	0	0
464	24	2005	China	Cuba	107.861	2.28597e+12	42643836100	9.74824e+22	1753.42	3786.66	6.63961e+06	12759	8.19432	5182730000	0	0	1.1112	0	0	0
465	24	2006	China	Cuba	12.921	2.75213e+12	52742800000	1.45155e+23	2099.23	4683.57	9.83188e+06	12759	7.97344	5149690000	0	0	1.1111	0	0	0
466	24	2007	China	Cuba	231.185	3.55034e+12	58603900000	2.08064e+23	2693.97	5208.72	1.40321e+07	12759	7.60753	5154000000	0	0	1.1113	0	0	0
467	24	2008	China	Cuba	166.451	4.59431e+12	60806300000	2.79363e+23	3468.3	5411.27	1.87679e+07	12759	6.94865	5153770000	0	0	1.1104	0	0	0
468	24	2009	China	Cuba	125.022	5.1017e+12	62080000000	3.16714e+23	3832.24	5529.67	2.1191e+07	12759	6.83142	5153740000	0	0	1.107	0	0	0
469	24	2010	China	Cuba	590.065	6.08716e+12	64328000000	3.91575e+23	4550.45	5730.35	2.60757e+07	12759	6.77027	5153685000	0	0	1.1058	0	0	0
470	24	2011	China	Cuba	825.549	7.5515e+12	68990000000	5.20978e+23	5618.13	6139.72	3.44938e+07	12759	6.51029	5153665000	0	0	1.1063	0	0	0
471	24	2012	China	Cuba	201.057	8.53223e+12	73141000000	6.24056e+23	6316.92	6497.32	4.10431e+07	12759	6.31233	5153611000	0	0	1.1065	0	0	0
472	24	2013	China	Cuba	182.201	9.57041e+12	77148000000	7.38338e+23	7050.65	6837.71	4.82103e+07	12759	6.19576	5153581000	0	0	1.1027	0	0	0
473	24	2014	China	Cuba	252.925	1.04757e+13	80656000000	8.44927e+23	7678.6	7133.34	5.47741e+07	12759	6.14343	5153577000	0	0	1	0	0	0
474	24	2015	China	Cuba	1371.83	1.10616e+13	87133000000	9.63826e+23	8066.94	7694.01	6.20672e+07	12759	6.23268	5286347000	0	0	1.0985	0	0	0
475	24	2016	China	Cuba	276.999	1.12333e+13	91370000000	1.02638e+24	8147.94	8060.8	6.56789e+07	12759	6.64448	5285320000	0	0	1.1017	0	0	0
476	24	2017	China	Cuba	182.96	1.23104e+13	96851000000	1.19228e+24	8879.44	8541.21	7.58412e+07	12759	6.75876	5285311000	0	0	1.0995	0	0	0
477	24	2018	China	Cuba	309.659	1.38948e+13	100023000000	1.3898e+24	9976.68	8821.82	8.80124e+07	12759	6.61596	5289231000	0	0	1	0	0	0
478	24	2019	China	Cuba	166.373	1.43429e+13		0	10261.7		0	12759	6.90839	5289901000	0	0	1	0	0	0
479	25	2000	China	Cyprus	438.731	1.21135e+12	9.98584e+09	1.20963e+22	959.372	14388.3	1.38038e+07	7080	7.64613	5228610000	0	0	1.0317	0	0	0
480	25	2001	China	Cyprus	203.347	1.3394e+12	1.03979e+10	1.39269e+22	1053.11	14821.4	1.56086e+07	7080	7.41319	5207710000	0	0	1.0422	0	0	0
481	25	2002	China	Cyprus	48.413	1.47055e+12	1.14202e+10	1.6794e+22	1148.51	16093.2	1.84832e+07	7080	7.82647	5193870000	0	0	1.0245	0	0	0
482	25	2003	China	Cyprus	83.782	1.66029e+12	1.45473e+10	2.41527e+22	1288.64	20252.2	2.60979e+07	7080	9.36266	5169840000	0	0	1.0243	0	0	0
483	25	2004	China	Cyprus	390.109	1.95535e+12	1.73206e+10	3.38677e+22	1508.67	23792.6	3.58952e+07	7080	10.2955	5172760000	0	0	1.025	0	0	0
484	25	2005	China	Cyprus	538.38	2.28597e+12	1.84334e+10	4.21381e+22	1753.42	24959.3	4.3764e+07	7080	10.1945	5182730000	0	0	1.0254	0	0	0
485	25	2006	China	Cyprus	583.535	2.75213e+12	2.00728e+10	5.5243e+22	2099.23	26729.3	5.6111e+07	7080	10.0114	5149690000	0	0	1.0258	0	0	0
486	25	2007	China	Cyprus	471.479	3.55034e+12	2.39688e+10	8.50973e+22	2693.97	31244.9	8.41729e+07	7080	10.426	5154000000	0	0	1.0236	0	0	0
487	25	2008	China	Cyprus	853.718	4.59431e+12	2.78447e+10	1.27927e+23	3468.3	35397.4	1.22769e+08	7080	10.2198	5153770000	0	0	1.0218	0	0	0
488	25	2009	China	Cyprus	1060.59	5.1017e+12	2.59454e+10	1.32366e+23	3832.24	32109.2	1.2305e+08	7080	9.52834	5153740000	0	0	1.0224	0	0	0
489	25	2010	China	Cyprus	682.558	6.08716e+12	2.57324e+10	1.56638e+23	4550.45	31023.6	1.41172e+08	7080	8.97546	5153685000	0	0	1.0247	0	0	0
490	25	2011	China	Cyprus	1106.32	7.5515e+12	2.75655e+10	2.08161e+23	5618.13	32396.4	1.82007e+08	7080	8.99407	5153665000	0	0	1.0212	0	0	0
491	25	2012	China	Cyprus	8312.41	8.53223e+12	2.49785e+10	2.13122e+23	6316.92	28912.2	1.82636e+08	7080	8.11001	5153611000	0	0	1.0213	0	0	0
492	25	2013	China	Cyprus	7531.48	9.57041e+12	2.39009e+10	2.28741e+23	7050.65	27729.2	1.95509e+08	7080	8.2287	5153581000	0	0	1.0209	0	0	0
493	25	2014	China	Cyprus	1005.58	1.04757e+13	2.31281e+10	2.42283e+23	7678.6	27129.6	2.08318e+08	7080	8.16156	5153577000	0	0	1.0258	0	0	0
494	25	2015	China	Cyprus	989.663	1.10616e+13	1.97792e+10	2.18788e+23	8066.94	23333.7	1.88232e+08	7080	6.90948	5286347000	0	0	1.0261	0	0	0
495	25	2016	China	Cyprus	422.861	1.12333e+13	2.08909e+10	2.34674e+23	8147.94	24532.5	1.99889e+08	7080	7.35479	5285320000	0	0	1.0248	0	0	0
496	25	2017	China	Cyprus	195.148	1.23104e+13	2.26386e+10	2.78691e+23	8879.44	26338.7	2.33873e+08	7080	7.63524	5285311000	0	0	1.0235	0	0	0
497	25	2018	China	Cyprus	330.792	1.38948e+13	2.4962e+10	3.46842e+23	9976.68	28689.7	2.86228e+08	7080	7.81314	5289231000	0	0	1.0235	0	0	0
498	25	2019	China	Cyprus	353.76	1.43429e+13	2.45646e+10	3.52328e+23	10261.7	27858.4	2.85874e+08	7080	7.73376	5289901000	0	0	1	0	0	0
499	26	2000	China	Czechia	580.35	1.21135e+12	6.16495e+10	7.46789e+22	959.372	6011.62	5.76738e+06	7474	0.214478	5228610000	0	1	1.0317	0	1	0
500	26	2001	China	Czechia	918.529	1.3394e+12	6.75236e+10	9.04409e+22	1053.11	6609.21	6.96021e+06	7474	0.217615	5207710000	0	1	1.0422	0	1	0
501	26	2002	China	Czechia	7484.51	1.47055e+12	8.19108e+10	1.20454e+23	1148.51	8032.9	9.22585e+06	7474	0.25282	5193870000	0	1	1.0245	0	1	0
502	26	2003	China	Czechia	13233.2	1.66029e+12	9.96271e+10	1.6541e+23	1288.64	9773.12	1.25941e+07	7474	0.293418	5169840000	0	1	1.0243	0	1	0
503	26	2004	China	Czechia	5856.77	1.95535e+12	1.19162e+11	2.33003e+23	1508.67	11685.9	1.76301e+07	7474	0.322058	5172760000	0	1	1.025	0	1	0
504	26	2005	China	Czechia	2774.17	2.28597e+12	1.36281e+11	3.11533e+23	1753.42	13346.2	2.34014e+07	7474	0.342037	5182730000	0	1	1.0254	0	1	0
505	26	2006	China	Czechia	3596.78	2.75213e+12	1.55464e+11	4.27857e+23	2099.23	15183.6	3.18739e+07	7474	0.352876	5149690000	0	1	1.0258	0	1	0
506	26	2007	China	Czechia	4661.8	3.55034e+12	1.89227e+11	6.71821e+23	2693.97	18373.6	4.94981e+07	7474	0.374872	5154000000	0	1	1.0236	0	1	0
507	26	2008	China	Czechia	12206.9	4.59431e+12	2.35719e+11	1.08296e+24	3468.3	22698.9	7.87265e+07	7474	0.407029	5153770000	0	1	1.0218	0	1	0
508	26	2009	China	Czechia	12353.2	5.1017e+12	2.0618e+11	1.05187e+24	3832.24	19741.6	7.56545e+07	7474	0.35836	5153740000	0	1	1.0224	0	1	0
509	26	2010	China	Czechia	21856.3	6.08716e+12	2.07478e+11	1.26295e+24	4550.45	19808.1	9.01357e+07	7474	0.354497	5153685000	0	1	1.0247	0	1	0
510	26	2011	China	Czechia	40497.7	7.5515e+12	2.27948e+11	1.72135e+24	5618.13	21717.5	1.22012e+08	7474	0.365139	5153665000	0	1	1.0212	0	1	0
511	26	2012	China	Czechia	20528.2	8.53223e+12	2.07376e+11	1.76938e+24	6316.92	19729.9	1.24632e+08	7474	0.322428	5153611000	0	1	1.0213	0	1	0
512	26	2013	China	Czechia	17099.1	9.57041e+12	2.09402e+11	2.00407e+24	7050.65	19916	1.40421e+08	7474	0.316585	5153581000	1	1	1.0209	0	1	0
513	26	2014	China	Czechia	20299.3	1.04757e+13	2.07818e+11	2.17704e+24	7678.6	19744.6	1.51611e+08	7474	0.295962	5153577000	1	1	1.0258	0	1	0
514	26	2015	China	Czechia	12705.5	1.10616e+13	1.8683e+11	2.06663e+24	8066.94	17715.6	1.42911e+08	7474	0.253163	5286347000	1	1	1.0261	0	1	0
515	26	2016	China	Czechia	15759.8	1.12333e+13	1.9509e+11	2.1915e+24	8147.94	18463.4	1.50439e+08	7474	0.27187	5285320000	1	1	1.0248	0	1	0
516	26	2017	China	Czechia	14960.1	1.23104e+13	2.15914e+11	2.65798e+24	8879.44	20379.9	1.80962e+08	7474	0.289128	5285311000	1	1	1.0235	0	1	0
517	26	2018	China	Czechia	11560	1.38948e+13	2.44987e+11	3.40406e+24	9976.68	23046.9	2.29932e+08	7474	0.304463	5289231000	1	1	1.0235	0	1	0
518	26	2019	China	Czechia	21122.7	1.43429e+13	2.46489e+11	3.53537e+24	10261.7	23101.8	2.37063e+08	7474	0.301252	5289901000	1	1	1	0	1	0
519	27	2000	China	Denmark	3638.84	1.21135e+12	1.64159e+11	1.98853e+23	959.372	30743.5	2.94945e+07	7219	1.02417	5228610000	0	1	1.0317	0	0	0
520	27	2001	China	Denmark	3080.24	1.3394e+12	1.64791e+11	2.20721e+23	1053.11	30751.7	3.23848e+07	7219	0.994503	5207710000	0	1	1.0422	0	0	0
521	27	2002	China	Denmark	5944.72	1.47055e+12	1.78635e+11	2.62692e+23	1148.51	33228.7	3.81634e+07	7219	1.04842	5193870000	0	1	1.0245	0	0	0
522	27	2003	China	Denmark	7121.38	1.66029e+12	2.18096e+11	3.62102e+23	1288.64	40458.8	5.21369e+07	7219	1.25644	5169840000	0	1	1.0243	0	0	0
523	27	2004	China	Denmark	11658.3	1.95535e+12	2.51373e+11	4.91521e+23	1508.67	46511.6	7.01706e+07	7219	1.38153	5172760000	0	1	1.025	0	0	0
524	27	2005	China	Denmark	13042.5	2.28597e+12	2.64467e+11	6.04563e+23	1753.42	48799.8	8.55665e+07	7219	1.36642	5182730000	0	1	1.0254	0	0	0
525	27	2006	China	Denmark	16362.4	2.75213e+12	2.82885e+11	7.78537e+23	2099.23	52027	1.09217e+08	7219	1.3408	5149690000	0	1	1.0258	0	0	0
526	27	2007	China	Denmark	17397.7	3.55034e+12	3.19423e+11	1.13406e+24	2693.97	58487.1	1.57562e+08	7219	1.39749	5154000000	0	1	1.0236	0	0	0
527	27	2008	China	Denmark	19130.3	4.59431e+12	3.53361e+11	1.62345e+24	3468.3	64322.1	2.23088e+08	7219	1.36298	5153770000	0	1	1.0218	0	0	0
528	27	2009	China	Denmark	18098.7	5.1017e+12	3.21241e+11	1.63888e+24	3832.24	58163.3	2.22895e+08	7219	1.27431	5153740000	0	1	1.0224	0	0	0
529	27	2010	China	Denmark	22206.3	6.08716e+12	3.21995e+11	1.96004e+24	4550.45	58041.4	2.64115e+08	7219	1.2038	5153685000	0	1	1.0247	0	0	0
530	27	2011	China	Denmark	28008.7	7.5515e+12	3.44003e+11	2.59774e+24	5618.13	61753.6	3.4694e+08	7219	1.20354	5153665000	0	1	1.0212	0	0	0
531	27	2012	China	Denmark	25850.8	8.53223e+12	3.27149e+11	2.79131e+24	6316.92	58507.5	3.69587e+08	7219	1.08975	5153611000	0	1	1.0213	0	0	0
532	27	2013	China	Denmark	14084.8	9.57041e+12	3.43584e+11	3.28824e+24	7050.65	61191.2	4.31437e+08	7219	1.10317	5153581000	1	1	1.0209	0	0	0
533	27	2014	China	Denmark	21469.2	1.04757e+13	3.52994e+11	3.69785e+24	7678.6	62549	4.80289e+08	7219	1.09461	5153577000	1	1	1.0258	0	0	0
534	27	2015	China	Denmark	28309.1	1.10616e+13	3.02673e+11	3.34803e+24	8066.94	53254.9	4.29604e+08	7219	0.925621	5286347000	1	1	1.0261	0	0	0
535	27	2016	China	Denmark	24582	1.12333e+13	3.13116e+11	3.51732e+24	8147.94	54664	4.45399e+08	7219	0.98704	5285320000	1	1	1.0248	0	0	0
536	27	2017	China	Denmark	23734.8	1.23104e+13	3.29417e+11	4.05526e+24	8879.44	57141.1	5.07381e+08	7219	1.02361	5285311000	1	1	1.0235	0	0	0
537	27	2018	China	Denmark	33829.8	1.38948e+13	3.55675e+11	4.94204e+24	9976.68	61390.7	6.12475e+08	7219	1.04772	5289231000	1	1	1.0235	0	0	0
538	27	2019	China	Denmark	30294.8	1.43429e+13	3.48078e+11	4.99245e+24	10261.7	59822.1	6.13875e+08	7219	1.03583	5289901000	1	1	1	0	0	0
539	28	2000	China	Dominican Republic	41.805	1.21135e+12	2.43051e+10	2.94419e+22	959.372	2869.11	2.75254e+06	13509	0.511604	5228610000	0	0	1.2021	0	0	0
540	28	2001	China	Dominican Republic	13.182	1.3394e+12	2.55993e+10	3.42876e+22	1053.11	2977.15	3.13526e+06	13509	0.495901	5207710000	0	0	1.1031	0	0	0
541	28	2002	China	Dominican Republic	3.312	1.47055e+12	2.73629e+10	4.02385e+22	1148.51	3136.16	3.6019e+06	13509	0.470468	5193870000	0	0	1.1077	0	0	0
542	28	2003	China	Dominican Republic	0.727	1.66029e+12	2.16429e+10	3.59334e+22	1288.64	2445.44	3.15129e+06	13509	0.281819	5169840000	0	0	1.1084	0	0	0
543	28	2004	China	Dominican Republic	69.214	1.95535e+12	2.26926e+10	4.43719e+22	1508.67	2528.58	3.81478e+06	13509	0.197394	5172760000	0	0	1.108	0	0	0
544	28	2005	China	Dominican Republic	120.007	2.28597e+12	3.6119e+10	8.25669e+22	1753.42	3970.32	6.96163e+06	13509	0.270593	5182730000	0	0	1.1033	0	0	0
545	28	2006	China	Dominican Republic	173.807	2.75213e+12	3.81164e+10	1.04901e+23	2099.23	4134.68	8.67965e+06	13509	0.239442	5149690000	0	0	1.0961	0	0	0
546	28	2007	China	Dominican Republic	130.081	3.55034e+12	4.39654e+10	1.56092e+23	2693.97	4707.79	1.26827e+07	13509	0.229337	5154000000	0	0	1.0768	0	0	0
547	28	2008	China	Dominican Republic	483.73	4.59431e+12	4.81225e+10	2.2109e+23	3468.3	5087.99	1.76467e+07	13509	0.201239	5153770000	0	0	1.0901	0	0	0
548	28	2009	China	Dominican Republic	586.235	5.1017e+12	4.8261e+10	2.46213e+23	3832.24	5039.4	1.93122e+07	13509	0.18991	5153740000	0	0	1	0	0	0
549	28	2010	China	Dominican Republic	849.375	6.08716e+12	5.38602e+10	3.27856e+23	4550.45	5555.39	2.52795e+07	13509	0.183868	5153685000	0	0	1.079	0	0	0
550	28	2011	China	Dominican Republic	581.345	7.5515e+12	5.80298e+10	4.38212e+23	5618.13	5913.43	3.32224e+07	13509	0.169647	5153665000	0	0	1.0909	0	0	0
551	28	2012	China	Dominican Republic	571.109	8.53223e+12	6.06815e+10	5.17749e+23	6316.92	6110.37	3.85987e+07	13509	0.160536	5153611000	0	0	1.0928	0	0	0
552	28	2013	China	Dominican Republic	1303.69	9.57041e+12	6.26822e+10	5.99894e+23	7050.65	6238.13	4.39829e+07	13509	0.148243	5153581000	0	0	1.0915	0	0	0
553	28	2014	China	Dominican Republic	1471.34	1.04757e+13	6.71799e+10	7.03755e+23	7678.6	6608.83	5.07465e+07	13509	0.141067	5153577000	0	0	1	0	0	0
554	28	2015	China	Dominican Republic	1243.18	1.10616e+13	7.11648e+10	7.87193e+23	8066.94	6921.52	5.58355e+07	13509	0.138249	5286347000	0	0	1.0793	0	0	0
555	28	2016	China	Dominican Republic	1440.3	1.12333e+13	7.57047e+10	8.50412e+23	8147.94	7280.88	5.93242e+07	13509	0.144243	5285320000	0	0	1.0749	0	0	0
556	28	2017	China	Dominican Republic	1750.48	1.23104e+13	7.9998e+10	9.84808e+23	8879.44	7609.34	6.75667e+07	13509	0.142187	5285311000	0	0	1.0632	0	0	0
557	28	2018	China	Dominican Republic	2478.17	1.38948e+13	8.55554e+10	1.18878e+24	9976.68	8050.63	8.03185e+07	13509	0.133629	5289231000	0	0	1.0633	0	0	0
558	28	2019	China	Dominican Republic	2655.12	1.43429e+13	8.89413e+10	1.27568e+24	10261.7	8282.12	8.49884e+07	13509	0.13468	5289901000	0	0	1	0	0	0
559	29	2000	China	Ecuador	315.989	1.21135e+12	1.83278e+10	2.22013e+22	959.372	1445.28	1.38656e+06	15358	8.2785	5228610000	0	0	1.1171	0	0	0
560	29	2001	China	Ecuador	318.338	1.3394e+12	24468324000	3.27728e+22	1053.11	1894.62	1.99523e+06	15358	8.27707	5207710000	0	0	1.1203	0	0	0
561	29	2002	China	Ecuador	428.676	1.47055e+12	28548945000	4.19827e+22	1148.51	2172.1	2.49468e+06	15358	8.27696	5193870000	0	0	1.1202	0	0	0
562	29	2003	China	Ecuador	642.025	1.66029e+12	3.24329e+10	5.38479e+22	1288.64	2425.85	3.12606e+06	15358	8.27704	5169840000	0	0	1.1185	0	0	0
563	29	2004	China	Ecuador	776.072	1.95535e+12	36591661000	7.15494e+22	1508.67	2691.28	4.06025e+06	15358	8.2768	5172760000	0	0	1.116	0	0	0
564	29	2005	China	Ecuador	727.882	2.28597e+12	41507085000	9.48838e+22	1753.42	3002.14	5.264e+06	15358	8.19432	5182730000	0	0	1.1182	0	0	0
565	29	2006	China	Ecuador	1124.62	2.75213e+12	46802044000	1.28805e+23	2099.23	3328.88	6.98809e+06	15358	7.97344	5149690000	0	0	1.0982	0	0	0
566	29	2007	China	Ecuador	2928.19	3.55034e+12	5.10078e+10	1.81095e+23	2693.97	3567.84	9.61164e+06	15358	7.60753	5154000000	0	0	1.1003	0	0	0
567	29	2008	China	Ecuador	4691.97	4.59431e+12	6.17626e+10	2.83756e+23	3468.3	4249.02	1.47369e+07	15358	6.94865	5153770000	0	0	1.0902	0	0	0
568	29	2009	China	Ecuador	3419.97	5.1017e+12	62519686000	3.18957e+23	3832.24	4231.62	1.62166e+07	15358	6.83142	5153740000	0	0	1.0799	0	0	0
569	29	2010	China	Ecuador	3432.38	6.08716e+12	69555367000	4.23395e+23	4550.45	4633.59	2.10849e+07	15358	6.77027	5153685000	0	0	1.0915	0	0	0
570	29	2011	China	Ecuador	7547.95	7.5515e+12	79276664000	5.98658e+23	5618.13	5200.56	2.92174e+07	15358	6.46146	5153665000	0	0	1.0744	0	0	0
571	29	2012	China	Ecuador	6631.82	8.53223e+12	87924544000	7.50192e+23	6316.92	5682.05	3.5893e+07	15358	6.31233	5153611000	0	0	1.0727	0	0	0
572	29	2013	China	Ecuador	7681.97	9.57041e+12	95129659000	9.10429e+23	7050.65	6056.33	4.2701e+07	15358	6.19576	5153581000	0	0	1	0	0	0
573	29	2014	China	Ecuador	11862.8	1.04757e+13	1.01726e+11	1.06565e+24	7678.6	6377.09	4.89671e+07	15358	6.14343	5153577000	0	0	1.0695	0	0	0
574	29	2015	China	Ecuador	7326.45	1.10616e+13	9.92904e+10	1.09831e+24	8066.94	6124.49	4.94059e+07	15358	6.22749	5286347000	0	0	1.105	0	0	0
575	29	2016	China	Ecuador	6519.11	1.12333e+13	9.99377e+10	1.12263e+24	8147.94	6060.09	4.93773e+07	15358	6.64448	5285320000	0	0	1.1097	0	0	0
576	29	2017	China	Ecuador	10446.2	1.23104e+13	1.04296e+11	1.28392e+24	8879.44	6213.5	5.51724e+07	15358	6.75876	5285311000	0	0	1.0942	0	0	0
577	29	2018	China	Ecuador	12340.8	1.38948e+13	107562008000	1.49455e+24	9976.68	6295.94	6.28125e+07	15358	6.61596	5289231000	0	0	1.0948	0	0	0
578	29	2019	China	Ecuador	12354.6	1.43429e+13	1.07436e+11	1.54094e+24	10261.7	6183.82	6.34564e+07	15358	6.90839	5289901000	0	0	1	0	0	0
579	30	2000	China	Egypt	1048.57	1.21135e+12	9.98385e+10	1.20939e+23	959.372	1450.48	1.39155e+06	7558	2.38433	5228610000	0	1	1.2509	0	0	0
580	30	2001	China	Egypt	1090.1	1.3394e+12	9.7632e+10	1.30768e+23	1053.11	1391.71	1.46562e+06	7558	2.08333	5207710000	0	1	1.251	0	0	0
581	30	2002	China	Egypt	4689.79	1.47055e+12	8.78507e+10	1.29189e+23	1148.51	1228.94	1.41145e+06	7558	1.83946	5193870000	0	1	1.4091	0	0	0
582	30	2003	China	Egypt	11383.8	1.66029e+12	8.29245e+10	1.37679e+23	1288.64	1138.66	1.46733e+06	7558	1.41467	5169840000	0	1	1.2341	0	0	0
583	30	2004	China	Egypt	56746.6	1.95535e+12	7.88452e+10	1.5417e+23	1508.67	1063	1.60372e+06	7558	1.33578	5172760000	0	1	1.1753	0	0	0
584	30	2005	China	Egypt	18166.8	2.28597e+12	8.96857e+10	2.05019e+23	1753.42	1187.52	2.08222e+06	7558	1.41799	5182730000	0	1	1.1423	0	0	0
585	30	2006	China	Egypt	8231.51	2.75213e+12	1.07484e+11	2.9581e+23	2099.23	1398.19	2.93512e+06	7558	1.39076	5149690000	0	1	1.1692	0	0	0
586	30	2007	China	Egypt	17712.8	3.55034e+12	1.30479e+11	4.63245e+23	2693.97	1667.84	4.49312e+06	7558	1.34995	5154000000	0	1	1.1463	0	0	0
587	30	2008	China	Egypt	22208.6	4.59431e+12	1.62818e+11	7.48037e+23	3468.3	2044.53	7.09105e+06	7558	1.27909	5153770000	0	1	1.125	0	0	0
588	30	2009	China	Egypt	22977.2	5.1017e+12	1.88982e+11	9.64132e+23	3832.24	2329.24	8.9262e+06	7558	1.23209	5153740000	0	1	1.1219	0	0	0
589	30	2010	China	Egypt	30113.5	6.08716e+12	2.18888e+11	1.33241e+24	4550.45	2644.82	1.20351e+07	7558	1.20426	5153685000	0	1	1.1099	0	0	0
590	30	2011	China	Egypt	32869	7.5515e+12	2.36002e+11	1.78217e+24	5618.13	2791.95	1.56856e+07	7558	1.0891	5153665000	0	1	1.1033	0	0	0
591	30	2012	China	Egypt	21593.8	8.53223e+12	2.79373e+11	2.38367e+24	6316.92	3232.65	2.04204e+07	7558	1.04232	5153611000	0	1	1.098	0	0	0
592	30	2013	China	Egypt	29643.9	9.57041e+12	2.88586e+11	2.76189e+24	7050.65	3264.38	2.3016e+07	7558	0.901814	5153581000	1	1	1.0927	0	0	0
593	30	2014	China	Egypt	42279.1	1.04757e+13	3.0553e+11	3.20063e+24	7678.6	3378.83	2.59447e+07	7558	0.86801	5153577000	1	1	1.0785	0	0	0
594	30	2015	China	Egypt	48056.2	1.10616e+13	3.32698e+11	3.68016e+24	8066.94	3598.97	2.90327e+07	7558	0.809684	5286347000	1	1	1.0752	0	0	0
595	30	2016	China	Egypt	32156.9	1.12333e+13	3.32928e+11	3.73987e+24	8147.94	3525.02	2.87216e+07	7558	0.662764	5285320000	1	1	1.0808	0	0	0
596	30	2017	China	Egypt	46906.6	1.23104e+13	2.35369e+11	2.89749e+24	8879.44	2440.51	2.16704e+07	7558	0.380078	5285311000	1	1	1.1014	0	0	0
597	30	2018	China	Egypt	42427.6	1.38948e+13	2.50895e+11	3.48614e+24	9976.68	2549.13	2.54319e+07	7558	0.372367	5289231000	1	1	1.0957	0	0	0
598	30	2019	China	Egypt	47430.1	1.43429e+13	3.03175e+11	4.34841e+24	10261.7	3020.03	3.09906e+07	7558	0.411935	5289901000	1	1	1	0	0	0
599	31	2000	China	Estonia	0.454	1.21135e+12	5.69407e+09	6.89749e+21	959.372	4075.97	3.91037e+06	6380	7.64613	5228610000	0	1	1.0317	0	0	0
600	31	2001	China	Estonia	404.903	1.3394e+12	6.25926e+09	8.38362e+21	1053.11	4509.18	4.74865e+06	6380	7.41319	5207710000	0	1	1.0422	0	0	0
601	31	2002	China	Estonia	508.239	1.47055e+12	7.37246e+09	1.08416e+22	1148.51	5344.88	6.13864e+06	6380	7.82647	5193870000	0	1	1.0245	0	0	0
602	31	2003	China	Estonia	1290.18	1.66029e+12	9.87764e+09	1.63997e+22	1288.64	7206.17	9.28618e+06	6380	9.36266	5169840000	0	1	1.0243	0	0	0
603	31	2004	China	Estonia	3000.3	1.95535e+12	1.21444e+10	2.37465e+22	1508.67	8912.99	1.34467e+07	6380	10.2955	5172760000	0	1	1.025	0	0	0
604	31	2005	China	Estonia	788.254	2.28597e+12	1.40983e+10	3.22283e+22	1753.42	10406.4	1.82468e+07	6380	10.1945	5182730000	0	1	1.0254	0	0	0
605	31	2006	China	Estonia	1137.16	2.75213e+12	1.70123e+10	4.68202e+22	2099.23	12631.6	2.65166e+07	6380	10.0114	5149690000	0	1	1.0258	0	0	0
606	31	2007	China	Estonia	1515.54	3.55034e+12	2.24456e+10	7.96895e+22	2693.97	16741.9	4.51023e+07	6380	10.426	5154000000	0	1	1.0236	0	0	0
607	31	2008	China	Estonia	222.666	4.59431e+12	2.43713e+10	1.11969e+23	3468.3	18227.1	6.32172e+07	6380	10.2198	5153770000	0	1	1.0218	0	0	0
608	31	2009	China	Estonia	392.592	5.1017e+12	1.97441e+10	1.00729e+23	3832.24	14795	5.66978e+07	6380	9.52834	5153740000	0	1	1.0224	0	0	0
609	31	2010	China	Estonia	370.543	6.08716e+12	1.96936e+10	1.19878e+23	4550.45	14790.8	6.73049e+07	6380	8.97546	5153685000	0	1	1.0247	0	0	0
610	31	2011	China	Estonia	861.25	7.5515e+12	2.33915e+10	1.76641e+23	5618.13	17621.5	9.90002e+07	6380	8.99407	5153665000	0	1	1.0212	0	0	0
611	31	2012	China	Estonia	3353.3	8.53223e+12	2.31927e+10	1.97886e+23	6316.92	17534.4	1.10764e+08	6380	8.11001	5153611000	0	1	1.0213	0	0	0
612	31	2013	China	Estonia	3759.05	9.57041e+12	2.52714e+10	2.41858e+23	7050.65	19174.1	1.3519e+08	6380	8.2287	5153581000	1	1	1.0209	0	0	0
613	31	2014	China	Estonia	2786.39	1.04757e+13	2.67735e+10	2.8047e+23	7678.6	20367.1	1.56391e+08	6380	8.16156	5153577000	1	1	1.0258	0	0	0
614	31	2015	China	Estonia	2047.75	1.10616e+13	2.30489e+10	2.54956e+23	8066.94	17522.2	1.41351e+08	6380	6.90948	5286347000	1	1	1.0261	0	0	0
615	31	2016	China	Estonia	1573.19	1.12333e+13	2.39965e+10	2.69559e+23	8147.94	18237.3	1.48596e+08	6380	7.35479	5285320000	1	1	1.0248	0	0	0
616	31	2017	China	Estonia	1748.4	1.23104e+13	2.68591e+10	3.30647e+23	8879.44	20388.2	1.81036e+08	6380	7.63524	5285311000	1	1	1.0235	0	0	0
617	31	2018	China	Estonia	3355.98	1.38948e+13	3.07472e+10	4.27226e+23	9976.68	23258.5	2.32042e+08	6380	7.81314	5289231000	1	1	1.0235	0	0	0
618	31	2019	China	Estonia	2195.74	1.43429e+13	3.13869e+10	4.5018e+23	10261.7	23659.9	2.4279e+08	6380	7.73376	5289901000	1	1	1	0	0	0
619	32	2000	China	Ethiopia	0.001	1.21135e+12	8.24239e+09	9.9844e+21	959.372	124.461	119404	8320	1.00745	5228610000	0	1	1	0	1	0
620	32	2001	China	Ethiopia	86.884	1.3394e+12	8.23133e+09	1.1025e+22	1053.11	120.766	127179	8320	0.978667	5207710000	0	1	1.1951	0	1	0
621	32	2002	China	Ethiopia	44.343	1.47055e+12	7.85081e+09	1.1545e+22	1148.51	111.927	128549	8320	0.96606	5193870000	0	1	1.1965	0	1	0
622	32	2003	China	Ethiopia	25.685	1.66029e+12	8.62369e+09	1.43178e+22	1288.64	119.49	153980	8320	0.962482	5169840000	0	1	1	0	1	0
623	32	2004	China	Ethiopia	65.81	1.95535e+12	1.01312e+10	1.981e+22	1508.67	136.466	205882	8320	0.958453	5172760000	0	1	1	0	1	0
624	32	2005	China	Ethiopia	62.294	2.28597e+12	1.24011e+10	2.83486e+22	1753.42	162.433	284812	8320	0.945523	5182730000	0	1	1	0	1	0
625	32	2006	China	Ethiopia	144.107	2.75213e+12	1.52809e+10	4.20549e+22	2099.23	194.687	408694	8320	0.916633	5149690000	0	1	1.186	0	1	0
626	32	2007	China	Ethiopia	517.375	3.55034e+12	1.97076e+10	6.99688e+22	2693.97	244.286	658099	8320	0.848492	5154000000	0	1	1	0	1	0
627	32	2008	China	Ethiopia	286.973	4.59431e+12	2.70669e+10	1.24354e+23	3468.3	326.437	1.13218e+06	8320	0.723838	5153770000	0	1	1.1818	0	1	0
628	32	2009	China	Ethiopia	334.902	5.1017e+12	3.24374e+10	1.65486e+23	3832.24	380.569	1.45843e+06	8320	0.580035	5153740000	0	1	1.1824	0	1	0
629	32	2010	China	Ethiopia	459.962	6.08716e+12	2.99338e+10	1.82212e+23	4550.45	341.554	1.55423e+06	8320	0.469845	5153685000	0	1	1.1819	0	1	0
630	32	2011	China	Ethiopia	767.03	7.5515e+12	3.19528e+10	2.41291e+23	5618.13	354.48	1.99151e+06	8320	0.382353	5153665000	0	1	1.1822	0	1	0
631	32	2012	China	Ethiopia	2409.27	8.53223e+12	4.33107e+10	3.69537e+23	6316.92	467.078	2.95049e+06	8320	0.356533	5153611000	0	1	1.1815	0	1	0
632	32	2013	China	Ethiopia	1312.61	9.57041e+12	4.76482e+10	4.56013e+23	7050.65	499.532	3.52202e+06	8320	0.332629	5153581000	1	1	1	0	1	0
633	32	2014	China	Ethiopia	2243.57	1.04757e+13	5.56122e+10	5.82576e+23	7678.6	566.926	4.3532e+06	8320	0.313668	5153577000	1	1	1	0	1	0
634	32	2015	China	Ethiopia	3189.98	1.10616e+13	6.45893e+10	7.14458e+23	8066.94	640.542	5.16721e+06	8320	0.302645	5286347000	1	1	1.1787	0	1	0
635	32	2016	China	Ethiopia	2243.24	1.12333e+13	7.42966e+10	8.34595e+23	8147.94	717.125	5.84309e+06	8320	0.305753	5285320000	1	1	1	0	1	0
636	32	2017	China	Ethiopia	3305.18	1.23104e+13	8.17708e+10	1.00663e+24	8879.44	768.522	6.82405e+06	8320	0.283195	5285311000	1	1	1	0	1	0
637	32	2018	China	Ethiopia	4073.05	1.38948e+13	8.42693e+10	1.17091e+24	9976.68	771.524	7.69724e+06	8320	0.2412	5289231000	1	1	1.1783	0	1	0
638	32	2019	China	Ethiopia	2640.41	1.43429e+13	9.61077e+10	1.37846e+24	10261.7	857.501	8.7994e+06	8320	0.237649	5289901000	1	1	1	0	1	0
639	33	2000	China	Finland	478.205	1.21135e+12	1.25707e+11	1.52274e+23	959.372	24285.5	2.32988e+07	6337	7.64613	5228610000	0	1	1.0317	0	0	0
640	33	2001	China	Finland	1000.28	1.3394e+12	1.29421e+11	1.73346e+23	1053.11	24946.2	2.6271e+07	6337	7.41319	5207710000	0	1	1.0422	0	0	0
641	33	2002	China	Finland	1140.11	1.47055e+12	1.39738e+11	2.05492e+23	1148.51	26869.7	3.086e+07	6337	7.82647	5193870000	0	1	1.0245	0	0	0
642	33	2003	China	Finland	677.511	1.66029e+12	1.71274e+11	2.84365e+23	1288.64	32855.1	4.23385e+07	6337	9.36266	5169840000	0	1	1.0243	0	0	0
643	33	2004	China	Finland	1463.53	1.95535e+12	1.97117e+11	3.85432e+23	1508.67	37702.8	5.68811e+07	6337	10.2955	5172760000	0	1	1.025	0	0	0
644	33	2005	China	Finland	2127.39	2.28597e+12	2.04809e+11	4.68187e+23	1753.42	39040.3	6.84539e+07	6337	10.1945	5182730000	0	1	1.0254	0	0	0
645	33	2006	China	Finland	3662.36	2.75213e+12	2.16908e+11	5.96958e+23	2099.23	41188.1	8.64633e+07	6337	10.0114	5149690000	0	1	1.0258	0	0	0
646	33	2007	China	Finland	8746.25	3.55034e+12	2.56053e+11	9.09074e+23	2693.97	48414.8	1.30428e+08	6337	10.426	5154000000	0	1	1.0236	0	0	0
647	33	2008	China	Finland	7158.98	4.59431e+12	2.84554e+11	1.30733e+24	3468.3	53554	1.85742e+08	6337	10.2198	5153770000	0	1	1.0218	0	0	0
648	33	2009	China	Finland	2825.85	5.1017e+12	2.52497e+11	1.28816e+24	3832.24	47294	1.81242e+08	6337	9.52834	5153740000	0	1	1.0224	0	0	0
649	33	2010	China	Finland	5611.05	6.08716e+12	2.49181e+11	1.51681e+24	4550.45	46460	2.11414e+08	6337	8.97546	5153685000	0	1	1.0247	0	0	0
650	33	2011	China	Finland	5636.4	7.5515e+12	2.75244e+11	2.0785e+24	5618.13	51082	2.86985e+08	6337	8.99407	5153665000	0	1	1.0212	0	0	0
651	33	2012	China	Finland	7642.55	8.53223e+12	2.58305e+11	2.20392e+24	6316.92	47710.8	3.01385e+08	6337	8.11001	5153611000	0	1	1.0213	0	0	0
652	33	2013	China	Finland	6999.25	9.57041e+12	2.71285e+11	2.59631e+24	7050.65	49878	3.51672e+08	6337	8.2287	5153581000	1	1	1.0209	0	0	0
653	33	2014	China	Finland	9673.74	1.04757e+13	2.74497e+11	2.87555e+24	7678.6	50260.3	3.85929e+08	6337	8.16156	5153577000	1	1	1.0258	0	0	0
654	33	2015	China	Finland	12590.6	1.10616e+13	2.3444e+11	2.59327e+24	8066.94	42784.7	3.45142e+08	6337	6.90948	5286347000	1	1	1.0261	0	0	0
655	33	2016	China	Finland	10542.3	1.12333e+13	2.40608e+11	2.70282e+24	8147.94	43784.3	3.56752e+08	6337	7.35479	5285320000	1	1	1.0248	0	0	0
656	33	2017	China	Finland	13411.9	1.23104e+13	2.55123e+11	3.14066e+24	8879.44	46316.7	4.11267e+08	6337	7.63524	5285311000	1	1	1.0235	0	0	0
657	33	2018	China	Finland	13552.1	1.38948e+13	2.75894e+11	3.83349e+24	9976.68	50021.3	4.99046e+08	6337	7.81314	5289231000	1	1	1.0235	0	0	0
658	33	2019	China	Finland	13466.5	1.43429e+13	2.68761e+11	3.85482e+24	10261.7	48685.9	4.99599e+08	6337	7.73376	5289901000	1	1	1	0	0	0
659	34	2000	China	France	19346.6	1.21135e+12	1.36225e+12	1.65016e+24	959.372	22364	2.14554e+07	8237	7.64613	5228610000	0	1	1.0317	0	0	0
660	34	2001	China	France	17746.3	1.3394e+12	1.37647e+12	1.84363e+24	1053.11	22433.6	2.3625e+07	8237	7.41319	5207710000	0	1	1.0422	0	0	0
661	34	2002	China	France	15152.4	1.47055e+12	1.49429e+12	2.19742e+24	1148.51	24177.3	2.77679e+07	8237	7.82647	5193870000	0	1	1.0245	0	0	0
662	34	2003	China	France	15268.8	1.66029e+12	1.84048e+12	3.05573e+24	1288.64	29568.4	3.81031e+07	8237	9.36266	5169840000	0	1	1.0243	0	0	0
663	34	2004	China	France	18196.7	1.95535e+12	2.11574e+12	4.13701e+24	1508.67	33741.3	5.09044e+07	8237	10.2955	5172760000	0	1	1.025	0	0	0
664	34	2005	China	France	31117.4	2.28597e+12	2.19613e+12	5.02027e+24	1753.42	34760.2	6.09491e+07	8237	10.1945	5182730000	0	1	1.0254	0	0	0
665	34	2006	China	France	38082.5	2.75213e+12	2.31859e+12	6.38108e+24	2099.23	36443.6	7.65035e+07	8237	10.0114	5149690000	0	1	1.0258	0	0	0
666	34	2007	China	France	57810.9	3.55034e+12	2.65721e+12	9.43402e+24	2693.97	41508.4	1.11822e+08	8237	10.426	5154000000	0	1	1.0236	0	0	0
667	34	2008	China	France	60462.1	4.59431e+12	2.91838e+12	1.34079e+25	3468.3	45334.1	1.57233e+08	8237	10.2198	5153770000	0	1	1.0218	0	0	0
668	34	2009	China	France	63338.4	5.1017e+12	2.69022e+12	1.37247e+25	3832.24	41575.4	1.59327e+08	8237	9.52834	5153740000	0	1	1.0224	0	0	0
669	34	2010	China	France	82700.5	6.08716e+12	2.64261e+12	1.6086e+25	4550.45	40638.3	1.84923e+08	8237	8.97546	5153685000	0	1	1.0247	0	0	0
670	34	2011	China	France	117751	7.5515e+12	2.86141e+12	2.16079e+25	5618.13	43790.7	2.46022e+08	8237	8.99407	5153665000	0	1	1.0212	0	0	0
671	34	2012	China	France	96790.9	8.53223e+12	2.68383e+12	2.2899e+25	6316.92	40874.7	2.58202e+08	8237	8.11001	5153611000	0	1	1.0213	0	0	0
672	34	2013	China	France	100827	9.57041e+12	2.81108e+12	2.69032e+25	7050.65	42592.9	3.00308e+08	8237	8.2287	5153581000	1	1	1.0209	0	0	0
673	34	2014	China	France	104266	1.04757e+13	2.85217e+12	2.98784e+25	7678.6	43011.3	3.30266e+08	8237	8.16156	5153577000	1	1	1.0258	0	0	0
674	34	2015	China	France	77273.7	1.10616e+13	2.43821e+12	2.69704e+25	8066.94	36638.2	2.95558e+08	8237	6.90948	5286347000	1	1	1.0261	0	0	0
675	34	2016	China	France	63854.8	1.12333e+13	2.47129e+12	2.77606e+25	8147.94	37037.4	3.01778e+08	8237	7.35479	5285320000	1	1	1.0248	0	0	0
676	34	2017	China	France	64350.2	1.23104e+13	2.59515e+12	3.19474e+25	8879.44	38812.2	3.4463e+08	8237	7.63524	5285311000	1	1	1.0235	0	0	0
677	34	2018	China	France	61209.3	1.38948e+13	2.78786e+12	3.87369e+25	9976.68	41631.1	4.1534e+08	8237	7.81314	5289231000	1	1	1.0235	0	0	0
678	34	2019	China	France	78025.5	1.43429e+13	2.71552e+12	3.89484e+25	10261.7	40493.9	4.15536e+08	8237	7.73376	5289901000	1	1	1	0	0	0
679	35	2000	China	Georgia	0.01	1.21135e+12	3.05748e+09	3.70366e+21	959.372	749.909	719442	5861	4.18917	5228610000	0	1	1	0	0	0
680	35	2001	China	Georgia	1.53	1.3394e+12	3.21949e+09	4.31217e+21	1053.11	801.99	844583	5861	3.99276	5207710000	0	1	1.0977	0	0	0
681	35	2002	China	Georgia	3.363	1.47055e+12	3.39573e+09	4.99359e+21	1148.51	853.516	980271	5861	3.76966	5193870000	0	1	1.0995	0	0	0
682	35	2003	China	Georgia	19.66	1.66029e+12	3.99128e+09	6.62668e+21	1288.64	1010.01	1.30154e+06	5861	3.85759	5169840000	0	1	1.0774	0	0	0
683	35	2004	China	Georgia	47.02	1.95535e+12	5.12537e+09	1.00219e+22	1508.67	1305.05	1.96888e+06	5861	4.31837	5172760000	0	1	1.0756	0	0	0
684	35	2005	China	Georgia	88.011	2.28597e+12	6.41082e+09	1.46549e+22	1753.42	1642.76	2.88045e+06	5861	4.52057	5182730000	0	1	1.0699	0	0	0
685	35	2006	China	Georgia	362.016	2.75213e+12	7.74539e+09	2.13163e+22	2099.23	1996.06	4.19018e+06	5861	4.47837	5149690000	0	1	1.0565	0	0	0
686	35	2007	China	Georgia	1242.93	3.55034e+12	1.01729e+10	3.61172e+22	2693.97	2635.35	7.09956e+06	5861	4.55407	5154000000	0	1	1.0063	0	0	0
687	35	2008	China	Georgia	1364.99	4.59431e+12	1.27951e+10	5.87845e+22	3468.3	3324.74	1.15312e+07	5861	4.66105	5153770000	0	1	1.006	0	0	0
688	35	2009	China	Georgia	2379.61	5.1017e+12	1.07668e+10	5.49292e+22	3832.24	2822.67	1.08171e+07	5861	4.08948	5153740000	0	1	1.0051	0	0	0
689	35	2010	China	Georgia	1438.92	6.08716e+12	1.22435e+10	7.45282e+22	4550.45	3233.3	1.4713e+07	5861	3.79852	5153685000	0	1	1.005	0	0	0
690	35	2011	China	Georgia	1076.07	7.5515e+12	1.51074e+10	1.14084e+23	5618.13	4021.74	2.25947e+07	5861	3.83129	5153665000	0	1	1.012	0	0	0
691	35	2012	China	Georgia	2753.76	8.53223e+12	1.64884e+10	1.40683e+23	6316.92	4421.82	2.79323e+07	5861	3.82274	5153611000	0	1	1.0132	0	0	0
692	35	2013	China	Georgia	3569.58	9.57041e+12	1.71896e+10	1.64511e+23	7050.65	4623.75	3.26004e+07	5861	3.72487	5153581000	1	1	1.0122	0	0	0
693	35	2014	China	Georgia	4715.48	1.04757e+13	1.7627e+10	1.84655e+23	7678.6	4739.19	3.63903e+07	5861	3.47938	5153577000	1	1	1	0	0	0
694	35	2015	China	Georgia	2638.09	1.10616e+13	1.4954e+10	1.65414e+23	8066.94	4014.19	3.23822e+07	5861	2.74418	5286347000	1	1	1.0043	0	0	0
695	35	2016	China	Georgia	496.21	1.12333e+13	1.51418e+10	1.70092e+23	8147.94	4062.17	3.30983e+07	5861	2.80746	5285320000	1	1	1.0123	0	0	0
696	35	2017	China	Georgia	1196.69	1.23104e+13	1.62429e+10	1.99957e+23	8879.44	4357	3.86877e+07	5861	2.69322	5285311000	1	1	1	0	0	0
697	35	2018	China	Georgia	1368.69	1.38948e+13	1.75997e+10	2.44545e+23	9976.68	4722.79	4.71177e+07	5861	2.61076	5289231000	1	1	1	0	0	0
698	35	2019	China	Georgia	1845.8	1.43429e+13	1.77432e+10	2.54489e+23	10261.7	4769.19	4.89399e+07	5861	2.45139	5289901000	1	1	1	0	0	0
699	36	2000	China	Germany	142340	1.21135e+12	1.94315e+12	2.35382e+24	959.372	23635.9	2.26757e+07	7377	7.64613	5228610000	0	1	1.0317	0	0	0
700	36	2001	China	Germany	121609	1.3394e+12	1.94411e+12	2.60393e+24	1053.11	23607.9	2.48617e+07	7377	7.41319	5207710000	0	1	1.0422	0	0	0
701	36	2002	China	Germany	115214	1.47055e+12	2.06862e+12	3.04202e+24	1148.51	25077.7	2.8802e+07	7377	7.82647	5193870000	0	1	1.0245	0	0	0
702	36	2003	China	Germany	102795	1.66029e+12	2.49613e+12	4.14429e+24	1288.64	30243.6	3.89732e+07	7377	9.36266	5169840000	0	1	1.0243	0	0	0
703	36	2004	China	Germany	142321	1.95535e+12	2.80919e+12	5.49294e+24	1508.67	34044.1	5.13612e+07	7377	10.2955	5172760000	0	1	1.025	0	0	0
704	36	2005	China	Germany	250122	2.28597e+12	2.8458e+12	6.50541e+24	1753.42	34507.4	6.05058e+07	7377	10.1945	5182730000	0	1	1.0254	0	0	0
705	36	2006	China	Germany	308767	2.75213e+12	2.9922e+12	8.23492e+24	2099.23	36323.4	7.62513e+07	7377	10.0114	5149690000	0	1	1.0258	0	0	0
706	36	2007	China	Germany	351848	3.55034e+12	3.42123e+12	1.21465e+25	2693.97	41587.2	1.12035e+08	7377	10.426	5154000000	0	1	1.0236	0	0	0
707	36	2008	China	Germany	438641	4.59431e+12	3.73003e+12	1.71369e+25	3468.3	45427.2	1.57555e+08	7377	10.2198	5153770000	0	1	1.0218	0	0	0
708	36	2009	China	Germany	374895	5.1017e+12	3.39779e+12	1.73345e+25	3832.24	41485.9	1.58984e+08	7377	9.52834	5153740000	0	1	1.0224	0	0	0
709	36	2010	China	Germany	512097	6.08716e+12	3.39635e+12	2.06742e+25	4550.45	41531.9	1.88989e+08	7377	8.97546	5153685000	0	1	1.0247	0	0	0
710	36	2011	China	Germany	690854	7.5515e+12	3.74441e+12	2.82759e+25	5618.13	46644.8	2.62057e+08	7377	8.99407	5153665000	0	1	1.0212	0	0	0
711	36	2012	China	Germany	594843	8.53223e+12	3.52734e+12	3.00961e+25	6316.92	43858.4	2.7705e+08	7377	8.11001	5153611000	0	1	1.0213	0	0	0
712	36	2013	China	Germany	602378	9.57041e+12	3.73274e+12	3.57239e+25	7050.65	46285.8	3.26345e+08	7377	8.2287	5153581000	1	1	1.0209	0	0	0
713	36	2014	China	Germany	634986	1.04757e+13	3.88392e+12	4.06867e+25	7678.6	47960	3.68266e+08	7377	8.16156	5153577000	1	1	1.0258	0	0	0
714	36	2015	China	Germany	516595	1.10616e+13	3.36055e+12	3.71729e+25	8066.94	41139.5	3.3187e+08	7377	6.90948	5286347000	1	1	1.0261	0	0	0
715	36	2016	China	Germany	521015	1.12333e+13	3.46679e+12	3.89434e+25	8147.94	42098.9	3.43019e+08	7377	7.35479	5285320000	1	1	1.0248	0	0	0
716	36	2017	China	Germany	613036	1.23104e+13	3.6658e+12	4.51275e+25	8879.44	44349.6	3.93799e+08	7377	7.63524	5285311000	1	1	1.0235	0	0	0
717	36	2018	China	Germany	587242	1.38948e+13	3.94955e+12	5.48783e+25	9976.68	47639	4.75279e+08	7377	7.81314	5289231000	1	1	1.0235	0	0	0
718	36	2019	China	Germany	679466	1.43429e+13	3.84563e+12	5.51575e+25	10261.7	46258.9	4.74694e+08	7377	7.73376	5289901000	1	1	1	0	0	0
719	37	2000	China	Ghana	70.146	1.21135e+12	4.98302e+09	6.03617e+21	959.372	258.471	247970	11826	15.1922	5228610000	0	0	1.1426	0	0	0
720	37	2001	China	Ghana	10.906	1.3394e+12	5.31491e+09	7.11877e+21	1053.11	269.015	283302	11826	11.5552	5207710000	0	0	1.1252	0	0	0
721	37	2002	China	Ghana	5.205	1.47055e+12	6.16633e+09	9.0679e+21	1148.51	304.565	349795	11826	10.4452	5193870000	0	0	1.1252	0	0	0
722	37	2003	China	Ghana	8.014	1.66029e+12	7.63241e+09	1.2672e+22	1288.64	367.822	473991	11826	9.54935	5169840000	0	0	1.1252	0	0	0
723	37	2004	China	Ghana	28.267	1.95535e+12	8.88137e+09	1.73662e+22	1508.67	417.508	629881	11826	9.20161	5172760000	0	0	1	0	0	0
724	37	2005	China	Ghana	131.732	2.28597e+12	1.07316e+10	2.45321e+22	1753.42	491.946	862588	11826	9.0524	5182730000	0	0	1	0	0	0
725	37	2006	China	Ghana	103.73	2.75213e+12	2.04097e+10	5.61701e+22	2099.23	911.999	1.91449e+06	11826	8.71312	5149690000	0	0	1	0	0	0
726	37	2007	China	Ghana	1004.39	3.55034e+12	2.47588e+10	8.79023e+22	2693.97	1078.16	2.90453e+06	11826	8.15717	5154000000	0	0	1.1303	0	0	0
727	37	2008	China	Ghana	660.648	4.59431e+12	2.85269e+10	1.31061e+23	3468.3	1210.62	4.19881e+06	11826	6.60346	5153770000	0	0	1.1297	0	0	0
728	37	2009	China	Ghana	763.144	5.1017e+12	2.59778e+10	1.32531e+23	3832.24	1074.76	4.11872e+06	11826	4.86233	5153740000	0	0	1.1296	0	0	0
729	37	2010	China	Ghana	3756.84	6.08716e+12	3.21973e+10	1.9599e+23	4550.45	1299.34	5.91261e+06	11826	4.73451	5153685000	0	0	1.1288	0	0	0
730	37	2011	China	Ghana	8437.34	7.5515e+12	3.93373e+10	2.97056e+23	5618.13	1549.46	8.70509e+06	11826	4.24921	5153665000	0	0	1	0	0	0
731	37	2012	China	Ghana	10641.7	8.53223e+12	4.1271e+10	3.52133e+23	6316.92	1587.56	1.00285e+07	11826	3.45907	5153611000	0	0	1	0	0	0
732	37	2013	China	Ghana	10589.1	9.57041e+12	6.24054e+10	5.97245e+23	7050.65	2345.39	1.65365e+07	11826	3.12704	5153581000	0	0	1.1249	0	0	0
733	37	2014	China	Ghana	9758.79	1.04757e+13	5.36603e+10	5.62129e+23	7678.6	1971.03	1.51348e+07	11826	2.12093	5153577000	0	0	1	0	0	0
734	37	2015	China	Ghana	18554.5	1.10616e+13	4.85649e+10	5.37203e+23	8066.94	1743.85	1.40675e+07	11826	1.67647	5286347000	0	0	1	0	0	0
735	37	2016	China	Ghana	23881.7	1.12333e+13	5.50097e+10	6.1794e+23	8147.94	1931.39	1.57368e+07	11826	1.69943	5285320000	0	0	1.123	0	0	0
736	37	2017	China	Ghana	22769.7	1.23104e+13	5.89981e+10	7.26291e+23	8879.44	2025.93	1.79891e+07	11826	1.55355	5285311000	0	0	1.1233	0	0	0
737	37	2018	China	Ghana	23039.4	1.38948e+13	6.55565e+10	9.10895e+23	9976.68	2202.31	2.19718e+07	11826	1.44285	5289231000	0	0	1.1239	0	0	0
738	37	2019	China	Ghana	23842.2	1.43429e+13	6.69836e+10	9.6074e+23	10261.7	2202.12	2.25974e+07	11826	1.32411	5289901000	0	0	1	0	0	0
739	38	2000	China	Greece	2181.12	1.21135e+12	1.30134e+11	1.57637e+23	959.372	12043	1.15537e+07	7634	7.64613	5228610000	0	1	1.0317	0	0	0
740	38	2001	China	Greece	1458.9	1.3394e+12	1.36191e+11	1.82414e+23	1053.11	12538.2	1.32041e+07	7634	7.41319	5207710000	0	1	1.0422	0	0	0
741	38	2002	China	Greece	1806.02	1.47055e+12	1.53831e+11	2.26216e+23	1148.51	14110.3	1.62058e+07	7634	7.82647	5193870000	0	1	1.0245	0	0	0
742	38	2003	China	Greece	1962.84	1.66029e+12	2.01924e+11	3.35252e+23	1288.64	18477.6	2.3811e+07	7634	9.36266	5169840000	0	1	1.0243	0	0	0
743	38	2004	China	Greece	4596.44	1.95535e+12	2.40521e+11	4.70303e+23	1508.67	21955.1	3.3123e+07	7634	10.2955	5172760000	0	1	1.025	0	0	0
744	38	2005	China	Greece	4650.95	2.28597e+12	2.47783e+11	5.66423e+23	1753.42	22551.7	3.95426e+07	7634	10.1945	5182730000	0	1	1.0254	0	0	0
745	38	2006	China	Greece	5894.13	2.75213e+12	2.73318e+11	7.52206e+23	2099.23	24801.2	5.20633e+07	7634	10.0114	5149690000	0	1	1.0258	0	0	0
746	38	2007	China	Greece	7535.3	3.55034e+12	3.18498e+11	1.13078e+24	2693.97	28827.3	7.76599e+07	7634	10.426	5154000000	0	1	1.0236	0	0	0
747	38	2008	China	Greece	6922.26	4.59431e+12	3.54461e+11	1.6285e+24	3468.3	31997.3	1.10976e+08	7634	10.2198	5153770000	0	1	1.0218	0	0	0
748	38	2009	China	Greece	3941.09	5.1017e+12	3.3e+11	1.68356e+24	3832.24	29711	1.13859e+08	7634	9.52834	5153740000	0	1	1.0224	0	0	0
749	38	2010	China	Greece	4033.83	6.08716e+12	2.99362e+11	1.82226e+24	4550.45	26917.8	1.22488e+08	7634	8.97546	5153685000	0	1	1.0247	0	0	0
750	38	2011	China	Greece	4416.14	7.5515e+12	2.87798e+11	2.17331e+24	5618.13	25916.3	1.45601e+08	7634	8.99407	5153665000	0	1	1.0212	0	0	0
751	38	2012	China	Greece	3795.63	8.53223e+12	2.45671e+11	2.09612e+24	6316.92	22242.7	1.40505e+08	7634	8.11001	5153611000	1	1	1.0213	0	0	0
752	38	2013	China	Greece	6456.45	9.57041e+12	2.39862e+11	2.29558e+24	7050.65	21874.8	1.54232e+08	7634	8.2287	5153581000	1	1	1.0209	0	0	0
753	38	2014	China	Greece	8021.54	1.04757e+13	2.3703e+11	2.48305e+24	7678.6	21761	1.67094e+08	7634	8.16156	5153577000	1	1	1.0258	0	0	0
754	38	2015	China	Greece	6879.23	1.10616e+13	1.96591e+11	2.17461e+24	8066.94	18167.8	1.46558e+08	7634	6.90948	5286347000	1	1	1.0261	0	0	0
755	38	2016	China	Greece	5065.15	1.12333e+13	1.95222e+11	2.19299e+24	8147.94	18116.5	1.47612e+08	7634	7.35479	5285320000	1	1	1.0248	0	0	0
756	38	2017	China	Greece	4381.42	1.23104e+13	2.03588e+11	2.50626e+24	8879.44	18930.2	1.6809e+08	7634	7.63524	5285311000	1	1	1.0235	0	0	0
757	38	2018	China	Greece	3859.9	1.38948e+13	2.18138e+11	3.03099e+24	9976.68	20324.3	2.02769e+08	7634	7.81314	5289231000	1	1	1.0235	0	0	0
758	38	2019	China	Greece	7194.8	1.43429e+13	2.09853e+11	3.0099e+24	10261.7	19582.5	2.0095e+08	7634	7.73376	5289901000	1	1	1	0	0	0
759	39	2000	China	Guatemala		1.21135e+12	1.92888e+10	2.33655e+22	959.372	1664.3	1.59668e+06	13359	1.06638	5228610000	0	0	1.0687	0	0	0
760	39	2001	China	Guatemala	43.677	1.3394e+12	1.87028e+10	2.50505e+22	1053.11	1575.43	1.6591e+06	13359	1.05325	5207710000	0	0	1.0716	0	0	0
761	39	2002	China	Guatemala	343.628	1.47055e+12	2.07764e+10	3.05527e+22	1148.51	1710.34	1.96434e+06	13359	1.05821	5193870000	0	0	1.0691	0	0	0
762	39	2003	China	Guatemala	616.916	1.66029e+12	2.19174e+10	3.63892e+22	1288.64	1765.35	2.27491e+06	13359	1.04234	5169840000	0	0	1.0641	0	0	0
763	39	2004	China	Guatemala	537.648	1.95535e+12	2.39653e+10	4.68604e+22	1508.67	1889.69	2.85092e+06	13359	1.04157	5172760000	0	0	1.052	0	0	0
764	39	2005	China	Guatemala	2024.98	2.28597e+12	2.72114e+10	6.22043e+22	1753.42	2101.54	3.68488e+06	13359	1.07341	5182730000	0	0	1.0669	0	0	0
765	39	2006	China	Guatemala	3565.97	2.75213e+12	3.02312e+10	8.32004e+22	2099.23	2287.94	4.8029e+06	13359	1.04877	5149690000	0	0	1.0655	0	0	0
766	39	2007	China	Guatemala	4330.82	3.55034e+12	3.41131e+10	1.21113e+23	2693.97	2531.21	6.81899e+06	13359	0.991429	5154000000	0	0	1.0536	0	0	0
767	39	2008	China	Guatemala	3788.63	4.59431e+12	3.91364e+10	1.79805e+23	3468.3	2848.5	9.87948e+06	13359	0.919131	5153770000	0	0	1.0445	0	0	0
768	39	2009	China	Guatemala	2114.38	5.1017e+12	3.77336e+10	1.92506e+23	3832.24	2695.22	1.03287e+07	13359	0.837024	5153740000	0	0	1.0501	0	0	0
769	39	2010	China	Guatemala	5623.39	6.08716e+12	4.1338e+10	2.51631e+23	4550.45	2898.94	1.31915e+07	13359	0.840216	5153685000	0	0	1.0409	0	0	0
770	39	2011	China	Guatemala	6238.11	7.5515e+12	4.76548e+10	3.59865e+23	5618.13	3281.67	1.84368e+07	13359	0.829944	5153665000	0	0	1.0399	0	0	0
771	39	2012	China	Guatemala	6779.11	8.53223e+12	5.03885e+10	4.29926e+23	6316.92	3408.78	2.1533e+07	13359	0.805802	5153611000	0	0	1.0386	0	0	0
772	39	2013	China	Guatemala	8084.77	9.57041e+12	5.29965e+10	5.07198e+23	7050.65	3522.77	2.48378e+07	13359	0.788584	5153581000	0	0	1.0383	0	0	0
773	39	2014	China	Guatemala	7924.63	1.04757e+13	5.78524e+10	6.06043e+23	7678.6	3779.64	2.90224e+07	13359	0.794523	5153577000	0	0	1.0351	0	0	0
774	39	2015	China	Guatemala	11099.5	1.10616e+13	6.21862e+10	6.87876e+23	8066.94	3994.64	3.22245e+07	13359	0.813539	5286347000	0	0	1.0333	0	0	0
775	39	2016	China	Guatemala	8530.72	1.12333e+13	6.60537e+10	7.42e+23	8147.94	4173.3	3.40038e+07	13359	0.874281	5285320000	0	0	1	0	0	0
776	39	2017	China	Guatemala	10923.4	1.23104e+13	7.16124e+10	8.81577e+23	8879.44	4451.45	3.95264e+07	13359	0.919816	5285311000	0	0	1	0	0	0
777	39	2018	China	Guatemala	15651.6	1.38948e+13	7.31181e+10	1.01596e+24	9976.68	4472.89	4.46246e+07	13359	0.879879	5289231000	0	0	1	0	0	0
778	39	2019	China	Guatemala	14446.7	1.43429e+13	7.67104e+10	1.10025e+24	10261.7	4619.99	4.74088e+07	13359	0.897578	5289901000	0	0	1	0	0	0
779	40	2000	China	Honduras	0.093	1.21135e+12	7.10351e+09	8.60481e+21	959.372	1080.46	1.03657e+06	13549	0.557827	5228610000	0	0	1.081	0	0	0
780	40	2001	China	Honduras	23.791	1.3394e+12	7.56587e+09	1.01337e+22	1053.11	1120.55	1.18006e+06	13549	0.534804	5207710000	0	0	1.0784	0	0	0
781	40	2002	China	Honduras	20.36	1.47055e+12	7.77508e+09	1.14336e+22	1148.51	1122.06	1.2887e+06	13549	0.503555	5193870000	0	0	1.0669	0	0	0
782	40	2003	China	Honduras		1.66029e+12	8.14027e+09	1.35152e+22	1288.64	1145.5	1.47614e+06	13549	0.476994	5169840000	0	0	1.0667	0	0	0
783	40	2004	China	Honduras	197.602	1.95535e+12	8.77215e+09	1.71526e+22	1508.67	1204.48	1.81716e+06	13549	0.454526	5172760000	0	0	1.0554	0	0	0
784	40	2005	China	Honduras	897.063	2.28597e+12	9.67204e+09	2.21099e+22	1753.42	1296.7	2.27365e+06	13549	0.435119	5182730000	0	0	1.0669	0	0	0
785	40	2006	China	Honduras	1367.09	2.75213e+12	1.08417e+10	2.98379e+22	2099.23	1420.14	2.98119e+06	13549	0.421982	5149690000	0	0	1.0656	0	0	0
786	40	2007	China	Honduras	1298.98	3.55034e+12	1.22755e+10	4.35822e+22	2693.97	1572.07	4.2351e+06	13549	0.402619	5154000000	0	0	1.054	0	0	0
787	40	2008	China	Honduras	1762.92	4.59431e+12	1.37897e+10	6.33542e+22	3468.3	1727.83	5.99263e+06	13549	0.367581	5153770000	0	0	1.0473	0	0	0
788	40	2009	China	Honduras	378.571	5.1017e+12	1.45875e+10	7.44211e+22	3832.24	1789.71	6.85858e+06	13549	0.361544	5153740000	0	0	1.0655	0	0	0
789	40	2010	China	Honduras	180.696	6.08716e+12	1.58393e+10	9.64167e+22	4550.45	1904.35	8.66564e+06	13549	0.358308	5153685000	0	0	1.0653	0	0	0
790	40	2011	China	Honduras	870.27	7.5515e+12	1.77103e+10	1.33739e+23	5618.13	2088.32	1.17324e+07	13549	0.341566	5153665000	0	0	1.0651	0	0	0
791	40	2012	China	Honduras	851.898	8.53223e+12	1.85286e+10	1.5809e+23	6316.92	2144.34	1.35456e+07	13549	0.323672	5153611000	0	0	1.0638	0	0	0
792	40	2013	China	Honduras	271.364	9.57041e+12	1.84997e+10	1.7705e+23	7050.65	2102.59	1.48246e+07	13549	0.304403	5153581000	0	0	1.0636	0	0	0
793	40	2014	China	Honduras	520.765	1.04757e+13	1.97565e+10	2.06963e+23	7678.6	2206.05	1.69394e+07	13549	0.292723	5153577000	0	0	1	0	0	0
794	40	2015	China	Honduras	1037.98	1.10616e+13	2.09798e+10	2.32069e+23	8066.94	2302.2	1.85717e+07	13549	0.283775	5286347000	0	0	1.0432	0	0	0
795	40	2016	China	Honduras	1736.5	1.12333e+13	2.17176e+10	2.4396e+23	8147.94	2342.58	1.90872e+07	13549	0.290978	5285320000	0	0	1	0	0	0
796	40	2017	China	Honduras	1868.32	1.23104e+13	2.31362e+10	2.84816e+23	8879.44	2453.73	2.17877e+07	13549	0.287765	5285311000	0	0	1	0	0	0
797	40	2018	China	Honduras	2544.02	1.38948e+13	2.40242e+10	3.33812e+23	9976.68	2505.78	2.49993e+07	13549	0.276787	5289231000	0	0	1.0401	0	0	0
798	40	2019	China	Honduras	2355.23	1.43429e+13	2.50954e+10	3.59941e+23	10261.7	2574.91	2.64229e+07	13549	0.281877	5289901000	0	0	1	0	0	0
799	41	2000	China	Hungary	386.896	1.21135e+12	4.72184e+10	5.71979e+22	959.372	4624.28	4.43641e+06	7357	0.0293378	5228610000	0	1	1.0317	0	1	0
800	41	2001	China	Hungary	351.14	1.3394e+12	5.375e+10	7.19925e+22	1053.11	5276.03	5.55623e+06	7357	0.0288913	5207710000	0	1	1.0422	0	1	0
801	41	2002	China	Hungary	506.812	1.47055e+12	6.76089e+10	9.94223e+22	1148.51	6655.33	7.64371e+06	7357	0.0320953	5193870000	0	1	1.0245	0	1	0
802	41	2003	China	Hungary	857.072	1.66029e+12	8.5302e+10	1.41626e+23	1288.64	8421.1	1.08518e+07	7357	0.0369005	5169840000	0	1	1.0243	0	1	0
803	41	2004	China	Hungary	390.668	1.95535e+12	1.0396e+11	2.03278e+23	1508.67	10285.8	1.55178e+07	7357	0.0408235	5172760000	0	1	1.025	0	1	0
804	41	2005	China	Hungary	445.599	2.28597e+12	1.12981e+11	2.58271e+23	1753.42	11200.6	1.96393e+07	7357	0.0410573	5182730000	0	1	1.0254	0	1	0
805	41	2006	China	Hungary	923.775	2.75213e+12	1.15577e+11	3.18084e+23	2099.23	11475.8	2.40904e+07	7357	0.0378984	5149690000	0	1	1.0258	0	1	0
806	41	2007	China	Hungary	1695.11	3.55034e+12	1.39966e+11	4.96927e+23	2693.97	13919	3.74973e+07	7357	0.0414295	5154000000	0	1	1.0236	0	1	0
807	41	2008	China	Hungary	3598.06	4.59431e+12	1.58136e+11	7.26527e+23	3468.3	15753.5	5.46378e+07	7357	0.0403726	5153770000	0	1	1.0218	0	1	0
808	41	2009	China	Hungary	1934.5	5.1017e+12	1.3076e+11	6.671e+23	3832.24	13046.5	4.99972e+07	7357	0.0337618	5153740000	0	1	1.0224	0	1	0
809	41	2010	China	Hungary	1647.95	6.08716e+12	1.31136e+11	7.98244e+23	4550.45	13113.5	5.96725e+07	7357	0.0325581	5153685000	0	1	1.0247	0	1	0
810	41	2011	China	Hungary	1435.79	7.5515e+12	1.4111e+11	1.06559e+24	5618.13	14151	7.9502e+07	7357	0.0321378	5153665000	0	1	1.0212	0	1	0
811	41	2012	China	Hungary	1534.73	8.53223e+12	1.28154e+11	1.09344e+24	6316.92	12918.2	8.16035e+07	7357	0.0280418	5153611000	0	1	1.0213	0	1	0
812	41	2013	China	Hungary	1901.38	9.57041e+12	1.35409e+11	1.29592e+24	7050.65	13687.2	9.65039e+07	7357	0.0276973	5153581000	1	1	1.0209	0	1	0
813	41	2014	China	Hungary	3933.35	1.04757e+13	1.40559e+11	1.47245e+24	7678.6	14246.1	1.0939e+08	7357	0.0264118	5153577000	1	1	1.0258	0	1	0
814	41	2015	China	Hungary	2911.18	1.10616e+13	1.2453e+11	1.37749e+24	8066.94	12651.6	1.02059e+08	7357	0.0222942	5286347000	1	1	1.0261	0	1	0
815	41	2016	China	Hungary	2968.91	1.12333e+13	1.27507e+11	1.43233e+24	8147.94	12992.4	1.05861e+08	7357	0.0236019	5285320000	1	1	1.0248	0	1	0
816	41	2017	China	Hungary	7883.07	1.23104e+13	1.41511e+11	1.74205e+24	8879.44	14457.6	1.28375e+08	7357	0.024628	5285311000	1	1	1.0235	0	1	0
817	41	2018	China	Hungary	9746.93	1.38948e+13	1.57883e+11	2.19375e+24	9976.68	16150.8	1.61131e+08	7357	0.0244844	5289231000	1	1	1.0235	0	1	0
818	41	2019	China	Hungary	7821.92	1.43429e+13	1.60967e+11	2.30874e+24	10261.7	16475.7	1.69069e+08	7357	0.0237679	5289901000	1	1	1	0	1	0
819	42	2000	China	India	164464	1.21135e+12	4.68395e+11	5.67389e+23	959.372	443.314	425303	3784	0.184206	5228610000	0	1	1.334	1	0	0
820	42	2001	China	India	161768	1.3394e+12	4.85441e+11	6.50198e+23	1053.11	451.573	475555	3784	0.175412	5207710000	0	1	1.3179	1	0	0
821	42	2002	China	India	173021	1.47055e+12	5.14938e+11	7.57242e+23	1148.51	470.987	540932	3784	0.170272	5193870000	0	1	1.2879	1	0	0
822	42	2003	China	India	157664	1.66029e+12	6.07699e+11	1.00896e+24	1288.64	546.727	704536	3784	0.177683	5169840000	0	1	1.2563	1	0	0
823	42	2004	China	India	176731	1.95535e+12	7.09149e+11	1.38663e+24	1508.67	627.774	947103	3784	0.182644	5172760000	0	1	1.2857	1	0	0
824	42	2005	China	India	193785	2.28597e+12	8.20382e+11	1.87536e+24	1753.42	714.861	1.25345e+06	3784	0.185812	5182730000	0	1	1.165	1	0	0
825	42	2006	China	India	156427	2.75213e+12	9.4026e+11	2.58772e+24	2099.23	806.753	1.69356e+06	3784	0.175987	5149690000	0	1	1.1386	1	0	0
826	42	2007	China	India	298559	3.55034e+12	1.21674e+12	4.31983e+24	2693.97	1028.33	2.7703e+06	3784	0.183986	5154000000	0	1	1.1466	1	0	0
827	42	2008	China	India	297832	4.59431e+12	1.1989e+12	5.50809e+24	3468.3	998.522	3.46318e+06	3784	0.15972	5153770000	0	1	1.0998	1	0	0
828	42	2009	China	India	265614	5.1017e+12	1.34189e+12	6.84591e+24	3832.24	1101.96	4.22297e+06	3784	0.14113	5153740000	0	1	1.1028	1	0	0
829	42	2010	China	India	394410	6.08716e+12	1.67562e+12	1.01997e+25	4550.45	1357.56	6.17753e+06	3784	0.148062	5153685000	0	1	1.0888	1	0	0
830	42	2011	China	India	507547	7.5515e+12	1.82305e+12	1.37668e+25	5618.13	1458.1	8.19182e+06	3784	0.138449	5153665000	0	1	1.1056	1	0	0
831	42	2012	China	India	416340	8.53223e+12	1.82764e+12	1.55938e+25	6316.92	1443.88	9.12087e+06	3784	0.118126	5153611000	0	1	1.1071	1	0	0
832	42	2013	China	India	406816	9.57041e+12	1.85672e+12	1.77696e+25	7050.65	1449.61	1.02207e+07	3784	0.105734	5153581000	1	1	1.1059	1	0	0
833	42	2014	China	India	406410	1.04757e+13	2.03913e+12	2.13613e+25	7678.6	1573.88	1.20852e+07	3784	0.100663	5153577000	1	1	1	1	0	0
834	42	2015	China	India	377534	1.10616e+13	2.10359e+12	2.32689e+25	8066.94	1605.61	1.29523e+07	3784	0.097074	5286347000	1	1	1.0975	1	0	0
835	42	2016	China	India	359605	1.12333e+13	2.2948e+12	2.57781e+25	8147.94	1732.56	1.41168e+07	3784	0.0988831	5285320000	1	1	1.0891	1	0	0
836	42	2017	China	India	394797	1.23104e+13	2.65275e+12	3.26565e+25	8879.44	1981.65	1.75959e+07	3784	0.103787	5285311000	1	1	1.0888	1	0	0
837	42	2018	China	India	336667	1.38948e+13	2.71317e+12	3.76989e+25	9976.68	2005.86	2.00118e+07	3784	0.0967394	5289231000	1	1	1.0903	1	0	0
838	42	2019	China	India	424807	1.43429e+13	2.87514e+12	4.12379e+25	10261.7	2104.15	2.15921e+07	3784	0.0981021	5289901000	1	1	1	1	0	0
839	43	2000	China	Indonesia	93824.5	1.21135e+12	1.65021e+11	1.99898e+23	959.372	780.19	748493	5194	0.000982871	5228610000	0	1	1.0802	0	0	0
840	43	2001	China	Indonesia	28725.2	1.3394e+12	1.60447e+11	2.14902e+23	1053.11	748.258	787996	5194	0.000806586	5207710000	0	1	1.0613	0	0	0
841	43	2002	China	Indonesia	44941.2	1.47055e+12	1.95661e+11	2.87729e+23	1148.51	900.178	1.03386e+06	5194	0.00088883	5193870000	0	1	1.0628	0	0	0
842	43	2003	China	Indonesia	53089.1	1.66029e+12	2.34772e+11	3.8979e+23	1288.64	1065.65	1.37324e+06	5194	0.000965012	5169840000	0	1	1.0574	0	0	0
843	43	2004	China	Indonesia	32057.1	1.95535e+12	2.56837e+11	5.02205e+23	1508.67	1150.26	1.73536e+06	5194	0.000925936	5172760000	0	1	1.0581	0	0	0
844	43	2005	China	Indonesia	40972.1	2.28597e+12	2.85869e+11	6.53486e+23	1753.42	1263.29	2.21507e+06	5194	0.000844362	5182730000	0	1	1.0578	0	0	0
845	43	2006	China	Indonesia	35692.6	2.75213e+12	3.64571e+11	1.00335e+24	2099.23	1589.8	3.33736e+06	5194	0.000870528	5149690000	0	1	1.0582	0	0	0
846	43	2007	China	Indonesia	55076.9	3.55034e+12	4.32217e+11	1.53452e+24	2693.97	1860	5.01079e+06	5194	0.000832243	5154000000	0	1	1.0557	0	0	0
847	43	2008	China	Indonesia	85656.4	4.59431e+12	5.10229e+11	2.34415e+24	3468.3	2166.85	7.51531e+06	5194	0.000716433	5153770000	0	1	1.0684	0	0	0
848	43	2009	China	Indonesia	92315.6	5.1017e+12	5.3958e+11	2.75278e+24	3832.24	2261.25	8.66563e+06	5194	0.000657503	5153740000	0	1	1.0496	0	0	0
849	43	2010	China	Indonesia	141477	6.08716e+12	7.55094e+11	4.59638e+24	4550.45	3122.36	1.42082e+07	5194	0.000744769	5153685000	0	1	1.0518	0	0	0
850	43	2011	China	Indonesia	330056	7.5515e+12	8.92969e+11	6.74326e+24	5618.13	3643.04	2.04671e+07	5194	0.000736732	5153665000	0	1	1.053	0	0	0
851	43	2012	China	Indonesia	341214	8.53223e+12	9.1787e+11	7.83148e+24	6316.92	3694.35	2.33369e+07	5194	0.000672481	5153611000	0	1	1.0543	0	0	0
852	43	2013	China	Indonesia	252610	9.57041e+12	9.12524e+11	8.73323e+24	7050.65	3623.91	2.55509e+07	5194	0.000592258	5153581000	1	1	1.0537	0	0	0
853	43	2014	China	Indonesia	307731	1.04757e+13	8.90815e+11	9.33189e+24	7678.6	3491.62	2.68108e+07	5194	0.000517769	5153577000	1	1	1	0	0	0
854	43	2015	China	Indonesia	267378	1.10616e+13	8.60854e+11	9.52238e+24	8066.94	3331.7	2.68766e+07	5194	0.000465105	5286347000	1	1	1	0	0	0
855	43	2016	China	Indonesia	318014	1.12333e+13	9.31877e+11	1.0468e+25	8147.94	3562.85	2.90298e+07	5194	0.000499272	5285320000	1	1	1.0631	0	0	0
856	43	2017	China	Indonesia	362146	1.23104e+13	1.01562e+12	1.25027e+25	8879.44	3837.65	3.40762e+07	5194	0.000505107	5285311000	1	1	1.0586	0	0	0
857	43	2018	China	Indonesia	520182	1.38948e+13	1.04224e+12	1.44817e+25	9976.68	3893.85	3.88476e+07	5194	0.000464704	5289231000	1	1	1.0625	0	0	0
858	43	2019	China	Indonesia	497704	1.43429e+13	1.11919e+12	1.60524e+25	10261.7	4135.57	4.24379e+07	5194	0.000488305	5289901000	1	1	1	0	0	0
859	44	2000	China	Iran	383.998	1.21135e+12	1.09592e+11	1.32754e+23	959.372	1670.01	1.60216e+06	5613	0.00144451	5228610000	0	1	1.3747	0	0	0
860	44	2001	China	Iran	808.005	1.3394e+12	1.26879e+11	1.69941e+23	1053.11	1909.41	2.01082e+06	5613	0.00134294	5207710000	0	1	1	0	0	0
861	44	2002	China	Iran	4001.59	1.47055e+12	1.28627e+11	1.89152e+23	1148.51	1911.68	2.19558e+06	5613	0.00119834	5193870000	0	1	1	0	0	0
862	44	2003	China	Iran	6777.43	1.66029e+12	1.53545e+11	2.54929e+23	1288.64	2253.94	2.90452e+06	5613	0.00101015	5169840000	0	1	1.1903	0	0	0
863	44	2004	China	Iran	11118	1.95535e+12	1.90043e+11	3.71601e+23	1508.67	2756.2	4.15819e+06	5613	0.000960856	5172760000	0	1	1.1873	0	0	0
864	44	2005	China	Iran	12523	2.28597e+12	2.26452e+11	5.17662e+23	1753.42	3246.05	5.69168e+06	5613	0.00091414	5182730000	0	1	1	0	0	0
865	44	2006	China	Iran	11991.5	2.75213e+12	2.66299e+11	7.3289e+23	2099.23	3774.36	7.92324e+06	5613	0.000869424	5149690000	0	1	1	0	0	0
866	44	2007	China	Iran	17581.9	3.55034e+12	3.49882e+11	1.2422e+24	2693.97	4904.67	1.3213e+07	5613	0.000819676	5154000000	0	1	1.213	0	0	0
867	44	2008	China	Iran	19709.5	4.59431e+12	4.12336e+11	1.8944e+24	3468.3	5717.31	1.98294e+07	5613	0.000736982	5153770000	0	1	1.2053	0	0	0
868	44	2009	China	Iran	20315.2	5.1017e+12	4.16397e+11	2.12433e+24	3832.24	5709.95	2.18819e+07	5613	0.000692539	5153740000	0	1	1	0	0	0
869	44	2010	China	Iran	42003.5	6.08716e+12	4.86808e+11	2.96328e+24	4550.45	6599.66	3.00315e+07	5613	0.000660245	5153685000	0	1	1	0	0	0
870	44	2011	China	Iran	62676	7.5515e+12	5.80765e+11	4.38565e+24	5618.13	7781.41	4.3717e+07	5613	0.000608636	5153665000	0	1	1.2092	0	0	0
871	44	2012	China	Iran	50742.1	8.53223e+12	5.98868e+11	5.10968e+24	6316.92	7927.85	5.00796e+07	5613	0.000518444	5153611000	0	1	1	0	0	0
872	44	2013	China	Iran	54314.7	9.57041e+12	4.60293e+11	4.40519e+24	7050.65	6018.32	4.24331e+07	5613	0.000336462	5153581000	1	1	1	0	0	0
873	44	2014	China	Iran	49909.4	1.04757e+13	4.32687e+11	4.53269e+24	7678.6	5585.53	4.2889e+07	5613	0.000236817	5153577000	1	1	1	0	0	0
874	44	2015	China	Iran	52089.8	1.10616e+13	3.84951e+11	4.25816e+24	8066.94	4904.33	3.95629e+07	5613	0.000214656	5286347000	1	1	1	0	0	0
875	44	2016	China	Iran	67107.6	1.12333e+13	4.17984e+11	4.69533e+24	8147.94	5253.42	4.28046e+07	5613	0.000214928	5285320000	1	1	1	0	0	0
876	44	2017	China	Iran	75702.3	1.23104e+13	4.45345e+11	5.48238e+24	8879.44	5520.31	4.90173e+07	5613	0.000203416	5285311000	1	1	1	0	0	0
877	44	2018	China	Iran	73022.2	1.38948e+13		0	9976.68		0	5613	0.000161901	5289231000	1	1	1	0	0	0
878	44	2019	China	Iran	43599.2	1.43429e+13		0	10261.7		0	5613	0.000164485	5289901000	1	1	1	0	0	0
879	45	2000	China	Iraq		1.21135e+12		0	959.372		0	6305	0.00345953	5228610000	0	1	1	0	0	0
880	45	2001	China	Iraq	525.278	1.3394e+12		0	1053.11		0	6305	0.00429086	5207710000	0	1	1	0	0	0
881	45	2002	China	Iraq	2647.59	1.47055e+12		0	1148.51		0	6305	0.00422941	5193870000	0	1	1	0	0	0
882	45	2003	China	Iraq	12.8	1.66029e+12		0	1288.64		0	6305	0.00666016	5169840000	0	1	1	0	0	0
883	45	2004	China	Iraq	117.247	1.95535e+12	3.66279e+10	7.16203e+22	1508.67	1391.96	2.10001e+06	6305	0.00569472	5172760000	0	1	1	0	0	0
884	45	2005	China	Iraq		2.28597e+12	4.99549e+10	1.14195e+23	1753.42	1855.52	3.25351e+06	6305	0.00556679	5182730000	0	1	1	0	0	0
885	45	2006	China	Iraq	1.888	2.75213e+12	6.51403e+10	1.79275e+23	2099.23	2373.21	4.98192e+06	6305	0.00543366	5149690000	0	1	1	0	0	0
886	45	2007	China	Iraq	285.996	3.55034e+12	8.88401e+10	3.15413e+23	2693.97	3182.95	8.57477e+06	6305	0.00606387	5154000000	0	1	1	0	0	0
887	45	2008	China	Iraq	549.251	4.59431e+12	1.31614e+11	6.04674e+23	3468.3	4636.61	1.60812e+07	6305	0.00582412	5153770000	0	1	1	0	0	0
888	45	2009	China	Iraq	404.92	5.1017e+12	1.11661e+11	5.6966e+23	3832.24	3853.94	1.47692e+07	6305	0.00583882	5153740000	0	1	1	0	0	0
889	45	2010	China	Iraq	1045.48	6.08716e+12	1.38517e+11	8.43174e+23	4550.45	4657.28	2.11927e+07	6305	0.00578655	5153685000	0	1	1	0	0	0
890	45	2011	China	Iraq	1225.42	7.5515e+12	1.8575e+11	1.40269e+24	5618.13	6045.5	3.39644e+07	6305	0.00552262	5153665000	0	1	1	0	0	0
891	45	2012	China	Iraq	1727.06	8.53223e+12	2.18001e+11	1.86003e+24	6316.92	6836.03	4.31826e+07	6305	0.00541289	5153611000	0	1	1	0	0	0
892	45	2013	China	Iraq	4121.84	9.57041e+12	2.34638e+11	2.24558e+24	7050.65	7076.55	4.98943e+07	6305	0.00531369	5153581000	1	1	1	0	0	0
893	45	2014	China	Iraq	3411.12	1.04757e+13	2.34648e+11	2.4581e+24	7678.6	6818.8	5.23589e+07	6305	0.00526881	5153577000	1	1	1	0	0	0
894	45	2015	China	Iraq	2411.98	1.10616e+13	1.77499e+11	1.96341e+24	8066.94	4989.8	4.02525e+07	6305	0.0053348	5286347000	1	1	1	0	0	0
895	45	2016	China	Iraq	4866.75	1.12333e+13	1.74879e+11	1.96446e+24	8147.94	4776.73	3.89205e+07	6305	0.00562139	5285320000	1	1	1	0	0	0
896	45	2017	China	Iraq	4832.12	1.23104e+13	1.95473e+11	2.40635e+24	8879.44	5205.29	4.622e+07	6305	0.00570841	5285311000	1	1	1	0	0	0
897	45	2018	China	Iraq	5614.41	1.38948e+13	2.24228e+11	3.11561e+24	9976.68	5834.17	5.82056e+07	6305	0.00559371	5289231000	1	1	1	0	0	0
898	45	2019	China	Iraq	6258.7	1.43429e+13	2.34094e+11	3.35759e+24	10261.7	5955.11	6.11094e+07	6305	0.00584466	5289901000	1	1	1	0	0	0
899	46	2000	China	Ireland	8112.23	1.21135e+12	9.9853e+10	1.20957e+23	959.372	26241.4	2.51752e+07	8304	7.64613	5228610000	0	0	1.0317	0	0	0
900	46	2001	China	Ireland	6509.49	1.3394e+12	1.09135e+11	1.46175e+23	1053.11	28227.7	2.97269e+07	8304	7.41319	5207710000	0	0	1.0422	0	0	0
901	46	2002	China	Ireland	4826.29	1.47055e+12	1.2795e+11	1.88157e+23	1148.51	32541.1	3.73737e+07	8304	7.82647	5193870000	0	0	1.0245	0	0	0
902	46	2003	China	Ireland	8103.08	1.66029e+12	1.64285e+11	2.7276e+23	1288.64	41106.9	5.29722e+07	8304	9.36266	5169840000	0	0	1.0243	0	0	0
903	46	2004	China	Ireland	20544.5	1.95535e+12	1.93871e+11	3.79084e+23	1508.67	47631	7.18594e+07	8304	10.2955	5172760000	0	0	1.025	0	0	0
904	46	2005	China	Ireland	28367.7	2.28597e+12	2.11649e+11	4.83822e+23	1753.42	50878.2	8.92108e+07	8304	10.1945	5182730000	0	0	1.0254	0	0	0
905	46	2006	China	Ireland	33659.6	2.75213e+12	2.32083e+11	6.38724e+23	2099.23	54306.4	1.14002e+08	8304	10.0114	5149690000	0	0	1.0258	0	0	0
906	46	2007	China	Ireland	27561.6	3.55034e+12	2.69918e+11	9.58301e+23	2693.97	61359.7	1.65301e+08	8304	10.426	5154000000	0	0	1.0236	0	0	0
907	46	2008	China	Ireland	14271.8	4.59431e+12	2.75039e+11	1.26361e+24	3468.3	61262.1	2.12476e+08	8304	10.2198	5153770000	0	0	1.0218	0	0	0
908	46	2009	China	Ireland	8229.68	5.1017e+12	2.36316e+11	1.20562e+24	3832.24	52105.2	1.99679e+08	8304	9.52834	5153740000	0	0	1.0224	0	0	0
909	46	2010	China	Ireland	4845.37	6.08716e+12	2.22149e+11	1.35226e+24	4550.45	48715.2	2.21676e+08	8304	8.97546	5153685000	0	0	1.0247	0	0	0
910	46	2011	China	Ireland	2540.63	7.5515e+12	2.37472e+11	1.79327e+24	5618.13	51848.9	2.91294e+08	8304	8.99407	5153665000	0	0	1.0212	0	0	0
911	46	2012	China	Ireland	3232.1	8.53223e+12	2.24999e+11	1.91975e+24	6316.92	48917.9	3.0901e+08	8304	8.11001	5153611000	0	0	1.0213	0	0	0
912	46	2013	China	Ireland	2851.8	9.57041e+12	2.38544e+11	2.28296e+24	7050.65	51590.2	3.63744e+08	8304	8.2287	5153581000	0	0	1.0209	0	0	0
913	46	2014	China	Ireland	6863.74	1.04757e+13	2.58472e+11	2.70767e+24	7678.6	55493	4.26108e+08	8304	8.16156	5153577000	0	0	1.0258	0	0	0
914	46	2015	China	Ireland	5337.38	1.10616e+13	2.915e+11	3.22444e+24	8066.94	61995.4	5.00114e+08	8304	6.90948	5286347000	0	0	1.0261	0	0	0
915	46	2016	China	Ireland	8040.73	1.12333e+13	3.00523e+11	3.37586e+24	8147.94	63197.1	5.14926e+08	8304	7.35479	5285320000	0	0	1.0248	0	0	0
916	46	2017	China	Ireland	1434.51	1.23104e+13	3.35663e+11	4.13215e+24	8879.44	69822.3	6.19983e+08	8304	7.63524	5285311000	0	0	1.0235	0	0	0
917	46	2018	China	Ireland	1824.42	1.38948e+13	3.82674e+11	5.31719e+24	9976.68	78621.2	7.84379e+08	8304	7.81314	5289231000	0	0	1.0235	0	0	0
918	46	2019	China	Ireland	4337.98	1.43429e+13	3.88699e+11	5.57507e+24	10261.7	78661	8.07193e+08	8304	7.73376	5289901000	0	0	1	0	0	0
919	47	2000	China	Israel	726.018	1.21135e+12	1.32343e+11	1.60313e+23	959.372	21043.6	2.01886e+07	7152	2.03037	5228610000	0	1	1.088	0	0	0
920	47	2001	China	Israel	908.964	1.3394e+12	1.30756e+11	1.75134e+23	1053.11	20306.9	2.13854e+07	7152	1.96808	5207710000	0	1	1.0643	0	0	0
921	47	2002	China	Israel	1258.96	1.47055e+12	1.21124e+11	1.78119e+23	1148.51	18435.9	2.11738e+07	7152	1.747	5193870000	0	1	1.0622	0	0	0
922	47	2003	China	Israel	1304.29	1.66029e+12	1.26966e+11	2.108e+23	1288.64	18979.3	2.44576e+07	7152	1.81748	5169840000	0	1	1.0609	0	0	0
923	47	2004	China	Israel	1857.58	1.95535e+12	1.35477e+11	2.64905e+23	1508.67	19896.8	3.00177e+07	7152	1.84668	5172760000	0	1	1.0256	0	0	0
924	47	2005	China	Israel	3184.6	2.28597e+12	1.42529e+11	3.25816e+23	1753.42	20566.6	3.60619e+07	7152	1.82595	5182730000	0	1	1.0266	0	0	0
925	47	2006	China	Israel	4710.51	2.75213e+12	1.54034e+11	4.23923e+23	2099.23	21837.4	4.58417e+07	7152	1.78945	5149690000	0	1	1.0491	0	0	0
926	47	2007	China	Israel	22073.6	3.55034e+12	1.78959e+11	6.35366e+23	2693.97	24924.3	6.71454e+07	7152	1.85184	5154000000	0	1	1.0245	0	0	0
927	47	2008	China	Israel	27047.9	4.59431e+12	2.16105e+11	9.92853e+23	3468.3	29567.8	1.0255e+08	7152	1.93663	5153770000	0	1	1.0269	0	0	0
928	47	2009	China	Israel	16390.3	5.1017e+12	2.07468e+11	1.05844e+24	3832.24	27715.6	1.06213e+08	7152	1.73724	5153740000	0	1	1.0586	0	0	0
929	47	2010	China	Israel	31691.7	6.08716e+12	2.33996e+11	1.42437e+24	4550.45	30693.6	1.3967e+08	7152	1.81073	5153685000	0	1	1	0	0	0
930	47	2011	China	Israel	65619.3	7.5515e+12	2.61469e+11	1.97448e+24	5618.13	33669.2	1.89158e+08	7152	1.80582	5153665000	0	1	1.0495	0	0	0
931	47	2012	China	Israel	50635.7	8.53223e+12	2.5718e+11	2.19432e+24	6316.92	32511.2	2.05371e+08	7152	1.63705	5153611000	0	1	1.0189	0	0	0
932	47	2013	China	Israel	70896.8	9.57041e+12	2.92636e+11	2.80065e+24	7050.65	36309.5	2.56005e+08	7152	1.71592	5153581000	1	1	1.0177	0	0	0
933	47	2014	China	Israel	75012.4	1.04757e+13	3.09558e+11	3.24284e+24	7678.6	37678.9	2.89321e+08	7152	1.71704	5153577000	1	1	1.0178	0	0	0
934	47	2015	China	Israel	63894.7	1.10616e+13	2.99813e+11	3.3164e+24	8066.94	35776.8	2.88609e+08	7152	1.6022	5286347000	1	1	1.0403	0	0	0
935	47	2016	China	Israel	56760.9	1.12333e+13	3.18951e+11	3.58286e+24	8147.94	37321.6	3.04094e+08	7152	1.73008	5285320000	1	1	1.0384	0	0	0
936	47	2017	China	Israel	69592.7	1.23104e+13	3.53253e+11	4.34869e+24	8879.44	40541.9	3.59989e+08	7152	1.87766	5285311000	1	1	1.0189	0	0	0
937	47	2018	China	Israel	83416.8	1.38948e+13	3.70588e+11	5.14925e+24	9976.68	41719.7	4.16224e+08	7152	1.8426	5289231000	1	1	1	0	0	0
938	47	2019	China	Israel	79729.3	1.43429e+13	3.95099e+11	5.66686e+24	10261.7	43641.4	4.47834e+08	7152	1.93809	5289901000	1	1	1	0	0	0
939	48	2000	China	Italy	233817	1.21135e+12	1.14383e+12	1.38557e+24	959.372	20087.6	1.92715e+07	8145	7.64613	5228610000	0	0	1.0317	0	0	0
940	48	2001	China	Italy	196206	1.3394e+12	1.16701e+12	1.56309e+24	1053.11	20483.2	2.1571e+07	8145	7.41319	5207710000	0	0	1.0422	0	0	0
941	48	2002	China	Italy	228702	1.47055e+12	1.27071e+12	1.86865e+24	1148.51	22270.1	2.55774e+07	8145	7.82647	5193870000	0	0	1.0245	0	0	0
942	48	2003	China	Italy	230890	1.66029e+12	1.57415e+12	2.61354e+24	1288.64	27465.7	3.53935e+07	8145	9.36266	5169840000	0	0	1.0243	0	0	0
943	48	2004	China	Italy	270051	1.95535e+12	1.80323e+12	3.52593e+24	1508.67	31259.7	4.71605e+07	8145	10.2955	5172760000	0	0	1.025	0	0	0
944	48	2005	China	Italy	328940	2.28597e+12	1.85752e+12	4.24624e+24	1753.42	32043.1	5.6185e+07	8145	10.1945	5182730000	0	0	1.0254	0	0	0
945	48	2006	China	Italy	367437	2.75213e+12	1.94792e+12	5.36093e+24	2099.23	33501.7	7.03277e+07	8145	10.0114	5149690000	0	0	1.0258	0	0	0
946	48	2007	China	Italy	404424	3.55034e+12	2.21029e+12	7.8473e+24	2693.97	37822.7	1.01893e+08	8145	10.426	5154000000	0	0	1.0236	0	0	0
947	48	2008	China	Italy	387236	4.59431e+12	2.39886e+12	1.10211e+25	3468.3	40778.3	1.41432e+08	8145	10.2198	5153770000	0	0	1.0218	0	0	0
948	48	2009	China	Italy	277266	5.1017e+12	2.19124e+12	1.11791e+25	3832.24	37079.8	1.42098e+08	8145	9.52834	5153740000	0	0	1.0224	0	0	0
949	48	2010	China	Italy	430330	6.08716e+12	2.13402e+12	1.29901e+25	4550.45	36000.5	1.63819e+08	8145	8.97546	5153685000	0	0	1.0247	0	0	0
950	48	2011	China	Italy	599140	7.5515e+12	2.29199e+12	1.7308e+25	5618.13	38599.1	2.16855e+08	8145	8.99407	5153665000	0	0	1.0212	0	0	0
951	48	2012	China	Italy	449219	8.53223e+12	2.08708e+12	1.78074e+25	6316.92	35053.5	2.2143e+08	8145	8.11001	5153611000	0	0	1.0213	0	0	0
952	48	2013	China	Italy	541882	9.57041e+12	2.14132e+12	2.04933e+25	7050.65	35550	2.5065e+08	8145	8.2287	5153581000	0	0	1.0209	0	0	0
953	48	2014	China	Italy	530193	1.04757e+13	2.15913e+12	2.26184e+25	7678.6	35518.4	2.72732e+08	8145	8.16156	5153577000	0	0	1.0258	0	0	0
954	48	2015	China	Italy	466956	1.10616e+13	1.8359e+12	2.03079e+25	8066.94	30230.2	2.43865e+08	8145	6.90948	5286347000	0	0	1.0261	0	0	0
955	48	2016	China	Italy	452961	1.12333e+13	1.8758e+12	2.10714e+25	8147.94	30939.7	2.52095e+08	8145	7.35479	5285320000	0	0	1.0248	0	0	0
956	48	2017	China	Italy	461292	1.23104e+13	1.9618e+12	2.41505e+25	8879.44	32406.7	2.87753e+08	8145	7.63524	5285311000	0	0	1.0235	0	0	0
957	48	2018	China	Italy	568553	1.38948e+13	2.08576e+12	2.89813e+25	9976.68	34520.1	3.44396e+08	8145	7.81314	5289231000	0	0	1.0235	0	0	0
958	48	2019	China	Italy	597925	1.43429e+13	2.00124e+12	2.87037e+25	10261.7	33189.6	3.40581e+08	8145	7.73376	5289901000	0	0	1	0	0	0
959	49	2000	China	Japan	776478	1.21135e+12	4.88752e+12	5.92048e+24	959.372	38532	3.69666e+07	2099	0.0768196	5228610000	0	1	1.0425	0	0	0
960	49	2001	China	Japan	734879	1.3394e+12	4.30354e+12	5.76415e+24	1053.11	33846.5	3.5644e+07	2099	0.0681078	5207710000	0	1	1.0443	0	0	0
961	49	2002	China	Japan	694000	1.47055e+12	4.11512e+12	6.05148e+24	1148.51	32289.4	3.70846e+07	2099	0.0660108	5193870000	0	1	1.0441	0	0	0
962	49	2003	China	Japan	785974	1.66029e+12	4.44566e+12	7.38107e+24	1288.64	34808.4	4.48556e+07	2099	0.0713947	5169840000	0	1	1.0425	0	0	0
963	49	2004	China	Japan	840619	1.95535e+12	4.81515e+12	9.41529e+24	1508.67	37688.7	5.68598e+07	2099	0.0765006	5172760000	0	1	1.0417	0	0	0
964	49	2005	China	Japan	843089	2.28597e+12	4.75541e+12	1.08707e+25	1753.42	37217.6	6.52581e+07	2099	0.0743463	5182730000	0	1	1.0405	0	0	0
965	49	2006	China	Japan	908411	2.75213e+12	4.53038e+12	1.24682e+25	2099.23	35434	7.43841e+07	2099	0.0685596	5149690000	0	1	1.0435	0	0	0
966	49	2007	China	Japan	847605	3.55034e+12	4.51526e+12	1.60307e+25	2693.97	35275.2	9.50304e+07	2099	0.0646056	5154000000	0	1	1.0411	0	0	0
967	49	2008	China	Japan	908826	4.59431e+12	5.03791e+12	2.31457e+25	3468.3	39339.3	1.36441e+08	2099	0.067228	5153770000	0	1	1.0392	0	0	0
968	49	2009	China	Japan	886345	5.1017e+12	5.23138e+12	2.6689e+25	3832.24	40855.2	1.56567e+08	2099	0.0730085	5153740000	0	1	1.0393	0	0	0
969	49	2010	China	Japan	1.00199e+06	6.08716e+12	5.7001e+12	3.46974e+25	4550.45	44507.7	2.0253e+08	2099	0.0771278	5153685000	0	1	1.0363	0	0	0
970	49	2011	China	Japan	1.27075e+06	7.5515e+12	6.15746e+12	4.64981e+25	5618.13	48168	2.70614e+08	2099	0.0809636	5153665000	0	1	1.0384	0	0	0
971	49	2012	China	Japan	1.28968e+06	8.53223e+12	6.20321e+12	5.29272e+25	6316.92	48603.5	3.07024e+08	2099	0.0791114	5153611000	0	1	1.038	0	0	0
972	49	2013	China	Japan	1.23055e+06	9.57041e+12	5.15572e+12	4.93423e+25	7050.65	40454.4	2.8523e+08	2099	0.063484	5153581000	1	1	1.0233	0	0	0
973	49	2014	China	Japan	1.26604e+06	1.04757e+13	4.85041e+12	5.08114e+25	7678.6	38109.4	2.92627e+08	2099	0.0579871	5153577000	1	1	1.0377	0	0	0
974	49	2015	China	Japan	1.08483e+06	1.10616e+13	4.38948e+12	4.85544e+25	8066.94	34524.5	2.78507e+08	2099	0.0514481	5286347000	1	1	1.0352	0	0	0
975	49	2016	China	Japan	1.07433e+06	1.12333e+13	4.92254e+12	5.52962e+25	8147.94	38761.8	3.15829e+08	2099	0.0610746	5285320000	1	1	1.0351	0	0	0
976	49	2017	China	Japan	874625	1.23104e+13	4.86686e+12	5.99131e+25	8879.44	38386.5	3.40851e+08	2099	0.0602566	5285311000	1	1	1.0369	0	0	0
977	49	2018	China	Japan	917708	1.38948e+13	4.95481e+12	6.88461e+25	9976.68	39159.4	3.90681e+08	2099	0.0599146	5289231000	1	1	1.0377	0	0	0
978	49	2019	China	Japan	1.03204e+06	1.43429e+13	5.08177e+12	7.28873e+25	10261.7	40246.9	4.13001e+08	2099	0.0633741	5289901000	1	1	1	0	0	0
979	50	2000	China	Jordan	158.948	1.21135e+12	8.57928e+09	1.03925e+22	959.372	1674.83	1.60678e+06	7068	11.6763	5228610000	0	1	1.2382	0	0	0
980	50	2001	China	Jordan	418.493	1.3394e+12	9.10145e+09	1.21904e+22	1053.11	1744.46	1.83711e+06	7068	11.6746	5207710000	0	1	1.1645	0	0	0
981	50	2002	China	Jordan	31.195	1.47055e+12	9.71687e+09	1.42891e+22	1148.51	1827.34	2.09871e+06	7068	11.6741	5193870000	0	1	1.1662	0	0	0
982	50	2003	China	Jordan	145.423	1.66029e+12	1.03387e+10	1.71653e+22	1288.64	1902.59	2.45176e+06	7068	11.6742	5169840000	0	1	1.1448	0	0	0
983	50	2004	China	Jordan	270.602	1.95535e+12	1.15714e+10	2.26262e+22	1508.67	2073.64	3.12844e+06	7068	11.6739	5172760000	0	1	1.1419	0	0	0
984	50	2005	China	Jordan	161.079	2.28597e+12	1.27652e+10	2.91809e+22	1753.42	2214.02	3.8821e+06	7068	11.5576	5182730000	0	1	1.1229	0	0	0
985	50	2006	China	Jordan	256.455	2.75213e+12	1.52681e+10	4.20197e+22	2099.23	2548.27	5.3494e+06	7068	11.246	5149690000	0	1	1.1087	0	0	0
986	50	2007	China	Jordan	570.089	3.55034e+12	1.73505e+10	6.16003e+22	2693.97	2773.74	7.47237e+06	7068	10.73	5154000000	0	1	1.107	0	0	0
987	50	2008	China	Jordan	2129.14	4.59431e+12	2.22799e+10	1.02361e+23	3468.3	3398.15	1.17858e+07	7068	9.79144	5153770000	0	1	1.1062	0	0	0
988	50	2009	China	Jordan	2236.57	5.1017e+12	24154000000	1.23227e+23	3832.24	3504	1.34282e+07	7068	9.62171	5153740000	0	1	1.0974	0	0	0
989	50	2010	China	Jordan	3141.69	6.08716e+12	2.67959e+10	1.63111e+23	4550.45	3690.11	1.67917e+07	7068	9.53559	5153685000	0	1	1.1163	0	0	0
990	50	2011	China	Jordan	4941.46	7.5515e+12	2.92446e+10	2.20841e+23	5618.13	3816.28	2.14404e+07	7068	9.10065	5153665000	0	1	1.1176	0	0	0
991	50	2012	China	Jordan	6229.96	8.53223e+12	3.13711e+10	2.67665e+23	6316.92	3877.34	2.44928e+07	7068	8.89061	5153611000	0	1	1.1133	0	0	0
992	50	2013	China	Jordan	7816.16	9.57041e+12	3.40649e+10	3.26015e+23	7050.65	3998.03	2.81887e+07	7068	8.72642	5153581000	1	1	1.1129	0	0	0
993	50	2014	China	Jordan	8976.94	1.04757e+13	3.63293e+10	3.80574e+23	7678.6	4072.77	3.12731e+07	7068	8.65272	5153577000	1	1	1.0595	0	0	0
994	50	2015	China	Jordan	6893.83	1.10616e+13	3.80435e+10	4.2082e+23	8066.94	4105.45	3.31184e+07	7068	8.77111	5286347000	1	1	1.0587	0	0	0
995	50	2016	China	Jordan	7725.79	1.12333e+13	3.91967e+10	4.40307e+23	8147.94	4103.73	3.3437e+07	7068	9.35842	5285320000	1	1	1.0572	0	0	0
996	50	2017	China	Jordan	7042.58	1.23104e+13	4.07089e+10	5.01144e+23	8879.44	4162.82	3.69635e+07	7068	9.51937	5285311000	1	1	1.0484	0	0	0
997	50	2018	China	Jordan	8579.54	1.38948e+13	4.22313e+10	5.86796e+23	9976.68	4241.79	4.2319e+07	7068	9.31825	5289231000	1	1	1	0	0	0
998	50	2019	China	Jordan	10529	1.43429e+13	4.37437e+10	6.27411e+23	10261.7	4330.33	4.44365e+07	7068	9.73012	5289901000	1	1	1	0	0	0
999	51	2000	China	Kazakhstan	122.926	1.21135e+12	1.8292e+10	2.21579e+22	959.372	1229	1.17907e+06	3661	0.0582446	5228610000	0	1	1	1	1	0
1000	51	2001	China	Kazakhstan	430.597	1.3394e+12	2.21527e+10	2.96712e+22	1053.11	1490.93	1.57011e+06	3661	0.056408	5207710000	0	1	1	1	1	0
1001	51	2002	China	Kazakhstan	81.409	1.47055e+12	2.46366e+10	3.62293e+22	1148.51	1658.03	1.90426e+06	3661	0.0539992	5193870000	0	1	1	1	1	0
1002	51	2003	China	Kazakhstan	263.406	1.66029e+12	3.08337e+10	5.11928e+22	1288.64	2068.12	2.66507e+06	3661	0.0553367	5169840000	0	1	1	1	1	0
1003	51	2004	China	Kazakhstan	273.416	1.95535e+12	4.31516e+10	8.43764e+22	1508.67	2874.29	4.33635e+06	3661	0.0608432	5172760000	0	1	1.0242	1	1	0
1004	51	2005	China	Kazakhstan	439.729	2.28597e+12	5.71237e+10	1.30583e+23	1753.42	3771.28	6.61263e+06	3661	0.061667	5182730000	0	1	1	1	1	0
1005	51	2006	China	Kazakhstan	1411.84	2.75213e+12	8.10039e+10	2.22933e+23	2099.23	5291.58	1.11082e+07	3661	0.0632364	5149690000	0	1	1	1	1	0
1006	51	2007	China	Kazakhstan	1129.09	3.55034e+12	1.0485e+11	3.72253e+23	2693.97	6771.41	1.8242e+07	3661	0.0620749	5154000000	0	1	1	1	1	0
1007	51	2008	China	Kazakhstan	1511.16	4.59431e+12	1.33442e+11	6.13072e+23	3468.3	8513.56	2.95276e+07	3661	0.0577615	5153770000	0	1	1.0448	1	1	0
1008	51	2009	China	Kazakhstan	3325.88	5.1017e+12	1.15309e+11	5.8827e+23	3832.24	7165.22	2.74588e+07	3661	0.0463157	5153740000	0	1	1	1	1	0
1009	51	2010	China	Kazakhstan	5260.96	6.08716e+12	1.48047e+11	9.01189e+23	4550.45	9070.49	4.12748e+07	3661	0.0459453	5153685000	0	1	1.0756	1	1	0
1010	51	2011	China	Kazakhstan	6261.12	7.5515e+12	1.92627e+11	1.45462e+24	5618.13	11634	6.53614e+07	3661	0.0440692	5153665000	0	1	1.0743	1	1	0
1011	51	2012	China	Kazakhstan	4624.58	8.53223e+12	2.07999e+11	1.77469e+24	6316.92	12386.7	7.82458e+07	3661	0.0423327	5153611000	0	1	1.0749	1	1	0
1012	51	2013	China	Kazakhstan	4300.4	9.57041e+12	2.36635e+11	2.26469e+24	7050.65	13890.6	9.79379e+07	3661	0.040727	5153581000	1	1	1.0762	1	1	0
1013	51	2014	China	Kazakhstan	2477.32	1.04757e+13	2.21416e+11	2.31948e+24	7678.6	12807.3	9.83418e+07	3661	0.0342842	5153577000	1	1	1.0695	1	1	0
1014	51	2015	China	Kazakhstan	7705.05	1.10616e+13	1.84388e+11	2.03962e+24	8066.94	10510.8	8.47898e+07	3661	0.0280861	5286347000	1	1	1.0691	1	1	0
1015	51	2016	China	Kazakhstan	2084.54	1.12333e+13	1.37278e+11	1.54209e+24	8147.94	7714.84	6.28601e+07	3661	0.0194192	5285320000	1	1	1.0512	1	1	0
1016	51	2017	China	Kazakhstan	2332.44	1.23104e+13	1.66806e+11	2.05345e+24	8879.44	9247.58	8.21133e+07	3661	0.0207323	5285311000	1	1	1.0479	1	1	0
1017	51	2018	China	Kazakhstan	4218.34	1.38948e+13	1.7934e+11	2.4919e+24	9976.68	9812.6	9.78972e+07	3661	0.0191931	5289231000	1	1	1.0464	1	1	0
1018	51	2019	China	Kazakhstan	4070.37	1.43429e+13	1.80162e+11	2.58404e+24	10261.7	9731.15	9.98579e+07	3661	0.0180495	5289901000	1	1	1	1	1	0
1019	52	2000	China	Kenya	78.473	1.21135e+12	1.27054e+10	1.53906e+22	959.372	397.483	381334	9214	0.108677	5228610000	0	0	1.209	0	0	0
1020	52	2001	China	Kenya	83.76	1.3394e+12	1.2986e+10	1.73934e+22	1053.11	395.33	416325	9214	0.105356	5207710000	0	0	1.2045	0	0	0
1021	52	2002	China	Kenya	141.559	1.47055e+12	1.31477e+10	1.93344e+22	1148.51	389.543	447393	9214	0.105105	5193870000	0	0	1.1684	0	0	0
1022	52	2003	China	Kenya	135.363	1.66029e+12	1.49045e+10	2.47458e+22	1288.64	429.788	553843	9214	0.109001	5169840000	0	0	1	0	0	0
1023	52	2004	China	Kenya	181.232	1.95535e+12	1.60953e+10	3.1472e+22	1508.67	451.669	681418	9214	0.10454	5172760000	0	0	1.1666	0	0	0
1024	52	2005	China	Kenya	296.867	2.28597e+12	1.87379e+10	4.28342e+22	1753.42	511.616	897077	9214	0.108456	5182730000	0	0	1.1242	0	0	0
1025	52	2006	China	Kenya	373.059	2.75213e+12	2.58255e+10	7.10752e+22	2099.23	685.955	1.43998e+06	9214	0.110587	5149690000	0	0	1.1232	0	0	0
1026	52	2007	China	Kenya	1239.41	3.55034e+12	3.19582e+10	1.13463e+23	2693.97	825.667	2.22432e+06	9214	0.113011	5154000000	0	0	1.1213	0	0	0
1027	52	2008	China	Kenya	2093.9	4.59431e+12	3.58952e+10	1.64913e+23	3468.3	902.07	3.12865e+06	9214	0.100449	5153770000	0	0	1.1209	0	0	0
1028	52	2009	China	Kenya	1681.04	5.1017e+12	3.70215e+10	1.88873e+23	3832.24	905.132	3.46868e+06	9214	0.0883173	5153740000	0	0	1.1217	0	0	0
1029	52	2010	China	Kenya	2726.85	6.08716e+12	4.00001e+10	2.43487e+23	4550.45	951.688	4.33061e+06	9214	0.0854472	5153685000	0	0	1.1255	0	0	0
1030	52	2011	China	Kenya	4941.47	7.5515e+12	4.19534e+10	3.16811e+23	5618.13	971.633	5.45876e+06	9214	0.0727546	5153665000	0	0	1.1241	0	0	0
1031	52	2012	China	Kenya	4398.52	8.53223e+12	5.04128e+10	4.30133e+23	6316.92	1136.87	7.18152e+06	9214	0.0746757	5153611000	0	0	1.1205	0	0	0
1032	52	2013	China	Kenya	9777.1	9.57041e+12	5.50967e+10	5.27298e+23	7050.65	1210.39	8.53402e+06	9214	0.0719405	5153581000	0	0	1.1172	0	0	0
1033	52	2014	China	Kenya	24231.9	1.04757e+13	6.1448e+10	6.4371e+23	7678.6	1315.8	1.01035e+07	9214	0.0698733	5153577000	0	0	1.1188	0	0	0
1034	52	2015	China	Kenya	49462.2	1.10616e+13	6.40078e+10	7.08025e+23	8066.94	1336.88	1.07846e+07	9214	0.0634298	5286347000	0	0	1.1196	0	0	0
1035	52	2016	China	Kenya	36554.5	1.12333e+13	6.91888e+10	7.77216e+23	8147.94	1410.53	1.14929e+07	9214	0.0654601	5285320000	0	0	1.1211	0	0	0
1036	52	2017	China	Kenya	44020.6	1.23104e+13	7.8965e+10	9.72091e+23	8879.44	1572.34	1.39615e+07	9214	0.0653585	5285311000	0	0	1	0	0	0
1037	52	2018	China	Kenya	64378.1	1.38948e+13	8.77786e+10	1.21967e+24	9976.68	1707.99	1.704e+07	9214	0.0653095	5289231000	0	0	1.1256	0	0	0
1038	52	2019	China	Kenya	45058.6	1.43429e+13	9.55031e+10	1.36979e+24	10261.7	1816.55	1.86408e+07	9214	0.067735	5289901000	0	0	1	0	0	0
1039	53	2000	China	S. Korea	307572	1.21135e+12	5.76178e+11	6.97952e+23	959.372	12257	1.1759e+07	956	0.00731991	5228610000	0	1	1.0984	0	0	0
1040	53	2001	China	S. Korea	241133	1.3394e+12	5.47658e+11	7.33531e+23	1053.11	11561.2	1.21752e+07	956	0.00641139	5207710000	0	1	1.0991	0	0	0
1041	53	2002	China	S. Korea	243001	1.47055e+12	6.27246e+11	9.22397e+23	1148.51	13165.1	1.51202e+07	956	0.00661581	5193870000	0	1	1.0958	0	0	0
1042	53	2003	China	S. Korea	231747	1.66029e+12	7.02717e+11	1.16671e+24	1288.64	14672.9	1.89081e+07	956	0.00694607	5169840000	0	1	1.0949	0	0	0
1043	53	2004	China	S. Korea	222993	1.95535e+12	7.93175e+11	1.55093e+24	1508.67	16496.1	2.48872e+07	956	0.00722663	5172760000	0	1	1.0912	0	0	0
1044	53	2005	China	S. Korea	281066	2.28597e+12	9.34901e+11	2.13715e+24	1753.42	19402.5	3.40207e+07	956	0.00800135	5182730000	0	1	1.0912	0	0	0
1045	53	2006	China	S. Korea	365086	2.75213e+12	1.05322e+12	2.89859e+24	2099.23	21743.5	4.56445e+07	956	0.00835098	5149690000	0	1	1.092	0	0	0
1046	53	2007	China	S. Korea	411406	3.55034e+12	1.17261e+12	4.16318e+24	2693.97	24086.4	6.48881e+07	956	0.00818668	5154000000	0	1	1.0836	0	0	0
1047	53	2008	China	S. Korea	392018	4.59431e+12	1.04734e+12	4.8118e+24	3468.3	21350.4	7.40498e+07	956	0.00630523	5153770000	0	1	1.0976	0	0	0
1048	53	2009	China	S. Korea	373103	5.1017e+12	9.43942e+11	4.81571e+24	3832.24	19143.9	7.33638e+07	956	0.00534988	5153740000	0	1	1.0997	0	0	0
1049	53	2010	China	S. Korea	512817	6.08716e+12	1.14407e+12	6.96412e+24	4550.45	23087.2	1.05057e+08	956	0.00585633	5153685000	0	1	1.1012	0	0	0
1050	53	2011	China	S. Korea	679941	7.5515e+12	1.25322e+12	9.46371e+24	5618.13	25096.3	1.40994e+08	956	0.00583011	5153665000	0	1	1.1036	0	0	0
1051	53	2012	China	S. Korea	661811	8.53223e+12	1.27843e+12	1.09078e+25	6316.92	25466.8	1.60871e+08	956	0.00560364	5153611000	0	1	1.1018	0	0	0
1052	53	2013	China	S. Korea	677499	9.57041e+12	1.3708e+12	1.31191e+25	7050.65	27182.7	1.91656e+08	956	0.00565899	5153581000	1	1	1.1033	0	0	0
1053	53	2014	China	S. Korea	772413	1.04757e+13	1.48432e+12	1.55492e+25	7678.6	29249.6	2.24596e+08	956	0.00583444	5153577000	1	1	1.0598	0	0	0
1054	53	2015	China	S. Korea	575573	1.10616e+13	1.46577e+12	1.62137e+25	8066.94	28732.2	2.31781e+08	956	0.00550541	5286347000	1	1	1.0605	0	0	0
1055	53	2016	China	S. Korea	545795	1.12333e+13	1.50011e+12	1.68512e+25	8147.94	29288.9	2.38644e+08	956	0.00572586	5285320000	1	1	1.1112	0	0	0
1056	53	2017	China	S. Korea	426977	1.23104e+13	1.6239e+12	1.99909e+25	8879.44	31616.8	2.8074e+08	956	0.00597895	5285311000	1	1	1.0536	0	0	0
1057	53	2018	China	S. Korea	496617	1.38948e+13	1.72058e+12	2.39071e+25	9976.68	33340.3	3.32625e+08	956	0.00601177	5289231000	1	1	1.0523	0	0	0
1058	53	2019	China	S. Korea	548083	1.43429e+13	1.64238e+12	2.35565e+25	10261.7	31762	3.25931e+08	956	0.00592813	5289901000	1	1	1	0	0	0
1059	54	2000	China	Kuwait	39.669	1.21135e+12	3.77128e+10	4.56833e+22	959.372	18440.4	1.76912e+07	6228	26.9876	5228610000	0	1	1	0	0	0
1060	54	2001	China	Kuwait	73.88	1.3394e+12	3.48875e+10	4.67282e+22	1053.11	16587.2	1.74681e+07	6228	26.9891	5207710000	0	1	1	0	0	0
1061	54	2002	China	Kuwait	348.086	1.47055e+12	3.81375e+10	5.60832e+22	1148.51	17846.3	2.04967e+07	6228	27.2345	5193870000	0	1	1.0346	0	0	0
1062	54	2003	China	Kuwait	116.904	1.66029e+12	4.78765e+10	7.94888e+22	1288.64	22148.4	2.85414e+07	6228	27.7742	5169840000	0	1	1.0482	0	0	0
1063	54	2004	China	Kuwait	514.57	1.95535e+12	5.94391e+10	1.16224e+23	1508.67	27011.7	4.07517e+07	6228	28.0855	5172760000	0	1	1.0482	0	0	0
1064	54	2005	China	Kuwait	213.372	2.28597e+12	8.07986e+10	1.84703e+23	1753.42	35591	6.24059e+07	6228	28.0627	5182730000	0	1	1.0431	0	0	0
1065	54	2006	China	Kuwait	476.418	2.75213e+12	1.01549e+11	2.79476e+23	2099.23	42781.4	8.98079e+07	6228	27.4779	5149690000	0	1	1.0429	0	0	0
1066	54	2007	China	Kuwait	315.091	3.55034e+12	1.1464e+11	4.0701e+23	2693.97	45782.3	1.23336e+08	6228	26.7669	5154000000	0	1	1.0399	0	0	0
1067	54	2008	China	Kuwait	740.474	4.59431e+12	1.47395e+11	6.77178e+23	3468.3	55495	1.92473e+08	6228	25.8479	5153770000	0	1	1.0403	0	0	0
1068	54	2009	China	Kuwait	545.854	5.1017e+12	1.05963e+11	5.40593e+23	3832.24	37561.7	1.43945e+08	6228	23.7379	5153740000	0	1	1.035	0	0	0
1069	54	2010	China	Kuwait	1641.71	6.08716e+12	1.15419e+11	7.02577e+23	4550.45	38577.5	1.75545e+08	6228	23.6222	5153685000	0	1	1.0462	0	0	0
1070	54	2011	China	Kuwait	1121.64	7.5515e+12	1.54068e+11	1.16345e+24	5618.13	48631.7	2.73219e+08	6228	23.4129	5153665000	0	1	1.0462	0	0	0
1071	54	2012	China	Kuwait	1249.73	8.53223e+12	1.7407e+11	1.48521e+24	6316.92	51979.1	3.28348e+08	6228	22.5492	5153611000	0	1	1.0425	0	0	0
1072	54	2013	China	Kuwait	1748.74	9.57041e+12	1.74161e+11	1.66679e+24	7050.65	49388.1	3.48218e+08	6228	21.8476	5153581000	1	1	1.0449	0	0	0
1073	54	2014	China	Kuwait	2592.76	1.04757e+13	1.62631e+11	1.70368e+24	7678.6	44062.3	3.38337e+08	6228	21.5887	5153577000	1	1	1.039	0	0	0
1074	54	2015	China	Kuwait	2182.4	1.10616e+13	1.14567e+11	1.26729e+24	8066.94	29869.5	2.40956e+08	6228	20.6995	5286347000	1	1	1.0386	0	0	0
1075	54	2016	China	Kuwait	2969.9	1.12333e+13	1.0942e+11	1.22914e+24	8147.94	27653.1	2.25315e+08	6228	21.9916	5285320000	1	1	1.0386	0	0	0
1076	54	2017	China	Kuwait	2483.72	1.23104e+13	1.20707e+11	1.48596e+24	8879.44	29759.4	2.64247e+08	6228	22.2804	5285311000	1	1	1.0388	0	0	0
1077	54	2018	China	Kuwait	3713.27	1.38948e+13	1.40645e+11	1.95424e+24	9976.68	33994.4	3.39151e+08	6228	21.9103	5289231000	1	1	1.039	0	0	0
1078	54	2019	China	Kuwait	3931.16	1.43429e+13	1.34761e+11	1.93287e+24	10261.7	32032	3.28702e+08	6228	22.7541	5289901000	1	1	1	0	0	0
1079	55	2000	China	Kyrgyzstan	212.683	1.21135e+12	1.36969e+09	1.65917e+21	959.372	279.62	268259	3475	0.17354	5228610000	0	1	1.0466	1	1	0
1080	55	2001	China	Kyrgyzstan	292.642	1.3394e+12	1.52512e+09	2.04273e+21	1053.11	308.41	324789	3475	0.171092	5207710000	0	1	1.0455	1	1	0
1081	55	2002	China	Kyrgyzstan	586.188	1.47055e+12	1.60564e+09	2.36118e+21	1148.51	321.727	369506	3475	0.176342	5193870000	0	1	1.0817	1	1	0
1082	55	2003	China	Kyrgyzstan	248.511	1.66029e+12	1.91901e+09	3.18611e+21	1288.64	380.506	490337	3475	0.18963	5169840000	0	1	1.0428	1	1	0
1083	55	2004	China	Kyrgyzstan	202.409	1.95535e+12	2.21153e+09	4.32432e+21	1508.67	433.235	653608	3475	0.194064	5172760000	0	1	1	1	1	0
1084	55	2005	China	Kyrgyzstan	432.632	2.28597e+12	2.46025e+09	5.62404e+21	1753.42	476.552	835595	3475	0.199804	5182730000	0	1	1	1	1	0
1085	55	2006	China	Kyrgyzstan	445.087	2.75213e+12	2.83417e+09	7.80001e+21	2099.23	543.111	1.14011e+06	3475	0.198577	5149690000	0	1	1.03	1	1	0
1086	55	2007	China	Kyrgyzstan	730.225	3.55034e+12	3.80257e+09	1.35004e+22	2693.97	721.769	1.94442e+06	3475	0.203866	5154000000	0	1	1.029	1	1	0
1087	55	2008	China	Kyrgyzstan	205.59	4.59431e+12	5.13996e+09	2.36145e+22	3468.3	966.394	3.35175e+06	3475	0.189986	5153770000	0	1	1.0316	1	1	0
1088	55	2009	China	Kyrgyzstan	403.554	5.1017e+12	4.69006e+09	2.39273e+22	3832.24	871.224	3.33874e+06	3475	0.159225	5153740000	0	1	1.0306	1	1	0
1089	55	2010	China	Kyrgyzstan	221.817	6.08716e+12	4.79436e+09	2.9184e+22	4550.45	880.038	4.00457e+06	3475	0.147294	5153685000	0	1	1.0326	1	1	0
1090	55	2011	China	Kyrgyzstan	1429.86	7.5515e+12	6.19777e+09	4.68024e+22	5618.13	1123.88	6.31412e+06	3475	0.140029	5153665000	0	1	1.0331	1	1	0
1091	55	2012	China	Kyrgyzstan	3942.64	8.53223e+12	6.60514e+09	5.63566e+22	6316.92	1177.97	7.44117e+06	3475	0.134292	5153611000	0	1	1.0331	1	1	0
1092	55	2013	China	Kyrgyzstan	1890.85	9.57041e+12	7.33503e+09	7.01992e+22	7050.65	1282.44	9.04201e+06	3475	0.127911	5153581000	1	1	1.0331	1	1	0
1093	55	2014	China	Kyrgyzstan	686.674	1.04757e+13	7.4681e+09	7.82334e+22	7678.6	1279.77	9.82684e+06	3475	0.114501	5153577000	1	1	1.0328	1	1	0
1094	55	2015	China	Kyrgyzstan	802.89	1.10616e+13	6.67818e+09	7.3871e+22	8066.94	1121.08	9.04371e+06	3475	0.096607	5286347000	1	1	1.0553	1	1	0
1095	55	2016	China	Kyrgyzstan	971.675	1.12333e+13	6.81309e+09	7.65334e+22	8147.94	1120.67	9.13112e+06	3475	0.0950378	5285320000	1	1	1.0463	1	1	0
1096	55	2017	China	Kyrgyzstan	955.33	1.23104e+13	7.70293e+09	9.48263e+22	8879.44	1242.77	1.10351e+07	3475	0.0981426	5285311000	1	1	1.0412	1	1	0
1097	55	2018	China	Kyrgyzstan	1034.72	1.38948e+13	8.27111e+09	1.14926e+23	9976.68	1308.14	1.30509e+07	3475	0.0961058	5289231000	1	1	1.0388	1	1	0
1098	55	2019	China	Kyrgyzstan	1317.65	1.43429e+13	8.45462e+09	1.21264e+23	10261.7	1309.39	1.34366e+07	3475	0.0989891	5289901000	1	1	1	1	1	0
1099	56	2000	China	Loas PDR	112.999	1.21135e+12	1.7312e+09	2.09708e+21	959.372	325.187	311975	2771	0.00104955	5228610000	0	1	1.0936	1	1	0
1100	56	2001	China	Loas PDR	0.1	1.3394e+12	1.76862e+09	2.36888e+21	1053.11	326.942	344305	2771	0.000924339	5207710000	0	1	1.097	1	1	0
1101	56	2002	China	Loas PDR	2.388	1.47055e+12	1.75818e+09	2.58549e+21	1148.51	320.062	367593	2771	0.000823059	5193870000	0	1	1	1	1	0
1102	56	2003	China	Loas PDR	30.857	1.66029e+12	2.02332e+09	3.3593e+21	1288.64	362.821	467547	2771	0.00078314	5169840000	0	1	1	1	1	0
1103	56	2004	China	Loas PDR	58.195	1.95535e+12	2.3664e+09	4.62713e+21	1508.67	417.929	630515	2771	0.000781909	5172760000	0	1	1.0863	1	1	0
1104	56	2005	China	Loas PDR	180.827	2.28597e+12	2.73556e+09	6.25339e+21	1753.42	475.611	833944	2771	0.000769046	5182730000	0	1	1.0687	1	1	0
1105	56	2006	China	Loas PDR	660.671	2.75213e+12	3.45288e+09	9.50279e+21	2099.23	590.633	1.23987e+06	2771	0.00078528	5149690000	0	1	1.0617	1	1	0
1106	56	2007	China	Loas PDR	740.43	3.55034e+12	4.22296e+09	1.4993e+22	2693.97	710.345	1.91365e+06	2771	0.000792226	5154000000	0	1	1.0557	1	1	0
1107	56	2008	China	Loas PDR	465.354	4.59431e+12	5.44392e+09	2.5011e+22	3468.3	900.324	3.1226e+06	2771	0.000795024	5153770000	0	1	1.0925	1	1	0
1108	56	2009	China	Loas PDR	94.718	5.1017e+12	5.83292e+09	2.97578e+22	3832.24	948.654	3.63547e+06	2771	0.000802624	5153740000	0	1	1	1	1	0
1109	56	2010	China	Loas PDR	349.322	6.08716e+12	7.12779e+09	4.3388e+22	4550.45	1140.6	5.19024e+06	2771	0.000820225	5153685000	0	1	1	1	1	0
1110	56	2011	China	Loas PDR	274.451	7.5515e+12	8.74924e+09	6.60699e+22	5618.13	1378.36	7.74382e+06	2771	0.000804739	5153665000	0	1	1	1	1	0
1111	56	2012	China	Loas PDR	1601.3	8.53223e+12	1.01914e+10	8.6955e+22	6316.92	1581.4	9.98955e+06	2771	0.000788393	5153611000	0	1	1	1	1	0
1112	56	2013	China	Loas PDR	713.512	9.57041e+12	1.19422e+10	1.14292e+23	7050.65	1825.67	1.28721e+07	2771	0.000790958	5153581000	1	1	1	1	1	0
1113	56	2014	China	Loas PDR	337.06	1.04757e+13	1.32685e+10	1.38996e+23	7678.6	1998.34	1.53444e+07	2771	0.000763879	5153577000	1	1	1.0401	1	1	0
1114	56	2015	China	Loas PDR	161.992	1.10616e+13	1.43904e+10	1.59181e+23	8066.94	2134.71	1.72206e+07	2771	0.000766214	5286347000	1	1	1.0279	1	1	0
1115	56	2016	China	Loas PDR	7.429	1.12333e+13	1.58057e+10	1.7755e+23	8147.94	2308.8	1.8812e+07	2771	0.000817846	5285320000	1	1	1.0203	1	1	0
1116	56	2017	China	Loas PDR	2020.64	1.23104e+13	1.68531e+10	2.07468e+23	8879.44	2423.85	2.15224e+07	2771	0.000819755	5285311000	1	1	1.0195	1	1	0
1117	56	2018	China	Loas PDR	4667.34	1.38948e+13	1.79538e+10	2.49465e+23	9976.68	2542.49	2.53656e+07	2771	0.000787489	5289231000	1	1	1.0175	1	1	0
1118	56	2019	China	Loas PDR	4899.86	1.43429e+13	1.81738e+10	2.60666e+23	10261.7	2534.9	2.60123e+07	2771	0.000795951	5289901000	1	1	1	1	1	0
1119	57	2000	China	Latvia	183.27	1.21135e+12	7.93421e+09	9.61108e+21	959.372	3351.23	3.21508e+06	6533	7.64613	5228610000	0	1	1.0317	0	0	0
1120	57	2001	China	Latvia	72.73	1.3394e+12	8.33475e+09	1.11635e+22	1053.11	3566.17	3.75556e+06	6533	7.41319	5207710000	0	1	1.0422	0	0	0
1121	57	2002	China	Latvia	185.241	1.47055e+12	9.52995e+09	1.40143e+22	1148.51	4125.21	4.73784e+06	6533	7.82647	5193870000	0	1	1.0245	0	0	0
1122	57	2003	China	Latvia	345.392	1.66029e+12	1.17317e+10	1.9478e+22	1288.64	5127.59	6.60764e+06	6533	9.36266	5169840000	0	1	1.0243	0	0	0
1123	57	2004	China	Latvia	1200.51	1.95535e+12	1.43553e+10	2.80696e+22	1508.67	6343.14	9.5697e+06	6533	10.2955	5172760000	0	1	1.025	0	0	0
1124	57	2005	China	Latvia	1365.83	2.28597e+12	1.69094e+10	3.86542e+22	1753.42	7552.87	1.32433e+07	6533	10.1945	5182730000	0	1	1.0254	0	0	0
1125	57	2006	China	Latvia	1073.78	2.75213e+12	2.14368e+10	5.89969e+22	2099.23	9663.37	2.02856e+07	6533	10.0114	5149690000	0	1	1.0258	0	0	0
1126	57	2007	China	Latvia	2269.05	3.55034e+12	3.0898e+10	1.09698e+23	2693.97	14042.5	3.783e+07	6533	10.426	5154000000	0	1	1.0236	0	0	0
1127	57	2008	China	Latvia	2191.63	4.59431e+12	3.5658e+10	1.63824e+23	3468.3	16377	5.68004e+07	6533	10.2198	5153770000	0	1	1.0218	0	0	0
1128	57	2009	China	Latvia	1792.12	5.1017e+12	2.62509e+10	1.33924e+23	3832.24	12257.2	4.69725e+07	6533	9.52834	5153740000	0	1	1.0224	0	0	0
1129	57	2010	China	Latvia	1852.2	6.08716e+12	2.38039e+10	1.44898e+23	4550.45	11348.4	5.16404e+07	6533	8.97546	5153685000	0	1	1.0247	0	0	0
1130	57	2011	China	Latvia	3643.74	7.5515e+12	2.84907e+10	2.15148e+23	5618.13	13832.4	7.77122e+07	6533	8.99407	5153665000	0	1	1.0212	0	0	0
1131	57	2012	China	Latvia	2326.84	8.53223e+12	2.81766e+10	2.40409e+23	6316.92	13850.6	8.74934e+07	6533	8.11001	5153611000	0	1	1.0213	0	0	0
1132	57	2013	China	Latvia	2281.96	9.57041e+12	3.02726e+10	2.89721e+23	7050.65	15041.2	1.0605e+08	6533	8.2287	5153581000	1	1	1.0209	0	0	0
1133	57	2014	China	Latvia	4696.32	1.04757e+13	3.13828e+10	3.28756e+23	7678.6	15740.3	1.20864e+08	6533	8.16156	5153577000	1	1	1.0258	0	0	0
1134	57	2015	China	Latvia	2295.95	1.10616e+13	2.709e+10	2.99658e+23	8066.94	13698.9	1.10509e+08	6533	6.90948	5286347000	1	1	1.0261	0	0	0
1135	57	2016	China	Latvia	2520.68	1.12333e+13	2.77341e+10	3.11545e+23	8147.94	14153.4	1.15321e+08	6533	7.35479	5285320000	1	1	1.0248	0	0	0
1136	57	2017	China	Latvia	4294.19	1.23104e+13	3.0273e+10	3.72673e+23	8879.44	15586.6	1.384e+08	6533	7.63524	5285311000	1	1	1.0235	0	0	0
1137	57	2018	China	Latvia	2999.83	1.38948e+13	3.43139e+10	4.76785e+23	9976.68	17805.3	1.77638e+08	6533	7.81314	5289231000	1	1	1.0235	0	0	0
1138	57	2019	China	Latvia	3486.71	1.43429e+13	3.41172e+10	4.8934e+23	10261.7	17836.4	1.83031e+08	6533	7.73376	5289901000	1	1	1	0	0	0
1139	58	2000	China	Lebanon	201.294	1.21135e+12	1.72604e+10	2.09083e+22	959.372	4491.64	4.30915e+06	6989	0.00549155	5228610000	0	1	1.1952	0	0	0
1140	58	2001	China	Lebanon	170.391	1.3394e+12	1.76498e+10	2.364e+22	1053.11	4422.39	4.65725e+06	6989	0.00549059	5207710000	0	1	1.0841	0	0	0
1141	58	2002	China	Lebanon	5286.35	1.47055e+12	1.91522e+10	2.81643e+22	1148.51	4579.46	5.25955e+06	6989	0.00549052	5193870000	0	1	1.1028	0	0	0
1142	58	2003	China	Lebanon	11899.9	1.66029e+12	2.00829e+10	3.33434e+22	1288.64	4576.39	5.89734e+06	6989	0.00549057	5169840000	0	1	1	0	0	0
1143	58	2004	China	Lebanon	10310.3	1.95535e+12	2.11598e+10	4.13748e+22	1508.67	4630.79	6.98632e+06	6989	0.00549042	5172760000	0	1	1.0711	0	0	0
1144	58	2005	China	Lebanon	5245.01	2.28597e+12	2.14973e+10	4.91422e+22	1753.42	4575.11	8.02207e+06	6989	0.0054357	5182730000	0	1	1.0878	0	0	0
1145	58	2006	China	Lebanon	4369.44	2.75213e+12	2.20227e+10	6.06094e+22	2099.23	4626.86	9.71284e+06	6989	0.00528918	5149690000	0	1	1.0635	0	0	0
1146	58	2007	China	Lebanon	3004.69	3.55034e+12	2.48274e+10	8.81456e+22	2693.97	5207.8	1.40296e+07	6989	0.00504646	5154000000	0	1	1.0772	0	0	0
1147	58	2008	China	Lebanon	8209.25	4.59431e+12	2.91189e+10	1.33781e+23	3468.3	6111.33	2.1196e+07	6989	0.00460939	5153770000	0	1	1	0	0	0
1148	58	2009	China	Lebanon	3221.51	5.1017e+12	3.53996e+10	1.80598e+23	3832.24	7354.95	2.81859e+07	6989	0.00453162	5153740000	0	1	1	0	0	0
1149	58	2010	China	Lebanon	2126.72	6.08716e+12	3.84439e+10	2.34014e+23	4550.45	7761.65	3.5319e+07	6989	0.00449106	5153685000	0	1	1	0	0	0
1150	58	2011	China	Lebanon	3617.21	7.5515e+12	3.99271e+10	3.0151e+23	5618.13	7674.84	4.31182e+07	6989	0.00428621	5153665000	0	1	1	0	0	0
1151	58	2012	China	Lebanon	2720.65	8.53223e+12	4.4036e+10	3.75725e+23	6316.92	7950.7	5.02239e+07	6989	0.00418729	5153611000	0	1	1	0	0	0
1152	58	2013	China	Lebanon	3430.35	9.57041e+12	4.69093e+10	4.48941e+23	7050.65	7931.08	5.59192e+07	6989	0.00410996	5153581000	1	1	1	0	0	0
1153	58	2014	China	Lebanon	4410.12	1.04757e+13	4.81345e+10	5.04242e+23	7678.6	7686.26	5.90197e+07	6989	0.00407525	5153577000	1	1	1.0588	0	0	0
1154	58	2015	China	Lebanon	4334.67	1.10616e+13	4.99394e+10	5.52407e+23	8066.94	7644.55	6.16681e+07	6989	0.004131	5286347000	1	1	1.0586	0	0	0
1155	58	2016	China	Lebanon	2742.23	1.12333e+13	5.12051e+10	5.75201e+23	8147.94	7629.89	6.21679e+07	6989	0.00440761	5285320000	1	1	1.053	0	0	0
1156	58	2017	China	Lebanon	3348.93	1.23104e+13	5.31406e+10	6.54183e+23	8879.44	7801.18	6.92701e+07	6989	0.00448342	5285311000	1	1	1.0346	0	0	0
1157	58	2018	China	Lebanon	3465.5	1.38948e+13	5.49613e+10	7.63677e+23	9976.68	8024.8	8.00609e+07	6989	0.00438869	5289231000	1	1	1.0501	0	0	0
1158	58	2019	China	Lebanon	2731.24	1.43429e+13	5.3367e+10	7.65438e+23	10261.7	7784.32	7.98802e+07	6989	0.00458268	5289901000	1	1	1	0	0	0
1159	59	2000	China	Libya	5.935	1.21135e+12	3.82702e+10	4.63585e+22	959.372	7142.77	6.85258e+06	8736	8.2785	5228610000	0	1	1	0	0	0
1160	59	2001	China	Libya	0.04	1.3394e+12	3.41101e+10	4.56869e+22	1053.11	6266.49	6.59929e+06	8736	8.27707	5207710000	0	1	1	0	0	0
1161	59	2002	China	Libya	5.487	1.47055e+12	2.04819e+10	3.01196e+22	1148.51	3703.05	4.25298e+06	8736	8.27696	5193870000	0	1	1.2291	0	0	0
1162	59	2003	China	Libya	0.7	1.66029e+12	26265625000	4.36085e+22	1288.64	4673.14	6.02202e+06	8736	8.27704	5169840000	0	1	1	0	0	0
1163	59	2004	China	Libya	0.001	1.95535e+12	3.31223e+10	6.47656e+22	1508.67	5800.6	8.75118e+06	8736	8.2768	5172760000	0	1	1	0	0	0
1164	59	2005	China	Libya	104.868	2.28597e+12	4.73341e+10	1.08204e+23	1753.42	8163.01	1.43132e+07	8736	8.19432	5182730000	0	1	1	0	0	0
1165	59	2006	China	Libya	228.141	2.75213e+12	5.49619e+10	1.51262e+23	2099.23	9336.36	1.95992e+07	8736	7.97344	5149690000	0	1	1	0	0	0
1166	59	2007	China	Libya	421.931	3.55034e+12	6.75162e+10	2.39706e+23	2693.97	11300.2	3.04424e+07	8736	7.60753	5154000000	0	1	1	0	0	0
1167	59	2008	China	Libya	766.181	4.59431e+12	8.71404e+10	4.0035e+23	3468.3	14382.6	4.98832e+07	8736	6.94865	5153770000	0	1	1	0	0	0
1168	59	2009	China	Libya	1102.92	5.1017e+12	6.30283e+10	3.21552e+23	3832.24	10275.3	3.93772e+07	8736	6.83142	5153740000	0	1	1	0	0	0
1169	59	2010	China	Libya	864.272	6.08716e+12	7.47734e+10	4.55158e+23	4550.45	12064.8	5.49002e+07	8736	6.77027	5153685000	0	1	1	0	0	0
1170	59	2011	China	Libya	621.677	7.5515e+12	3.46994e+10	2.62033e+23	5618.13	5554.18	3.12041e+07	8736	6.46146	5153665000	0	1	1	0	0	0
1171	59	2012	China	Libya	1841.04	8.53223e+12	8.18737e+10	6.98565e+23	6316.92	13025.3	8.22796e+07	8736	6.31233	5153611000	0	1	1	0	0	0
1172	59	2013	China	Libya	2680.39	9.57041e+12	6.55029e+10	6.26889e+23	7050.65	10363.8	7.30714e+07	8736	6.19576	5153581000	1	1	1	0	0	0
1173	59	2014	China	Libya	2423.61	1.04757e+13	4.11427e+10	4.30998e+23	7678.6	6466.91	4.96568e+07	8736	6.14343	5153577000	1	1	1	0	0	0
1174	59	2015	China	Libya	2659.31	1.10616e+13	2.78421e+10	3.07977e+23	8066.94	4337.92	3.49937e+07	8736	6.22749	5286347000	1	1	1	0	0	0
1175	59	2016	China	Libya	1972.82	1.12333e+13	2.61971e+10	2.9428e+23	8147.94	4035.19	3.28785e+07	8736	6.64448	5285320000	1	1	1	0	0	0
1176	59	2017	China	Libya	1812.87	1.23104e+13	3.78832e+10	4.66358e+23	8879.44	5756.7	5.11162e+07	8736	6.75876	5285311000	1	1	1	0	0	0
1177	59	2018	China	Libya	3287.95	1.38948e+13	5.26079e+10	7.30977e+23	9976.68	7877.12	7.85875e+07	8736	6.61596	5289231000	1	1	1	0	0	0
1178	59	2019	China	Libya	5206.48	1.43429e+13	5.20763e+10	7.46925e+23	10261.7	7683.75	7.88482e+07	8736	6.90839	5289901000	1	1	1	0	0	0
1179	60	2000	China	Lithuania	15.57	1.21135e+12	1.15392e+10	1.3978e+22	959.372	3297.35	3.16339e+06	6579	7.64613	5228610000	0	1	1.0317	0	0	0
1180	60	2001	China	Lithuania	52.835	1.3394e+12	1.22525e+10	1.64109e+22	1053.11	3530.15	3.71763e+06	6579	7.41319	5207710000	0	1	1.0422	0	0	0
1181	60	2002	China	Lithuania	837.618	1.47055e+12	1.42784e+10	2.0997e+22	1148.51	4146.99	4.76285e+06	6579	7.82647	5193870000	0	1	1.0245	0	0	0
1182	60	2003	China	Lithuania	1320.81	1.66029e+12	1.88026e+10	3.12177e+22	1288.64	5505.54	7.09467e+06	6579	9.36266	5169840000	0	1	1.0243	0	0	0
1183	60	2004	China	Lithuania	1931.06	1.95535e+12	2.26499e+10	4.42885e+22	1508.67	6706.97	1.01186e+07	6579	10.2955	5172760000	0	1	1.025	0	0	0
1184	60	2005	China	Lithuania	1930.16	2.28597e+12	2.61256e+10	5.97222e+22	1753.42	7863.16	1.37874e+07	6579	10.1945	5182730000	0	1	1.0254	0	0	0
1185	60	2006	China	Lithuania	2184.92	2.75213e+12	3.02161e+10	8.31586e+22	2099.23	9240.64	1.93982e+07	6579	10.0114	5149690000	0	1	1.0258	0	0	0
1186	60	2007	China	Lithuania	2301.33	3.55034e+12	3.97382e+10	1.41084e+23	2693.97	12297.9	3.31302e+07	6579	10.426	5154000000	0	1	1.0236	0	0	0
1187	60	2008	China	Lithuania	2722.64	4.59431e+12	4.78506e+10	2.1984e+23	3468.3	14961.6	5.18913e+07	6579	10.2198	5153770000	0	1	1.0218	0	0	0
1188	60	2009	China	Lithuania	1069.24	5.1017e+12	3.74407e+10	1.91011e+23	3832.24	11837.4	4.53637e+07	6579	9.52834	5153740000	0	1	1.0224	0	0	0
1189	60	2010	China	Lithuania	2296.15	6.08716e+12	3.70345e+10	2.25435e+23	4550.45	11957.1	5.44102e+07	6579	8.97546	5153685000	0	1	1.0247	0	0	0
1190	60	2011	China	Lithuania	10659.3	7.5515e+12	4.34661e+10	3.28235e+23	5618.13	14354.2	8.06437e+07	6579	8.99407	5153665000	0	1	1.0212	0	0	0
1191	60	2012	China	Lithuania	9654.58	8.53223e+12	4.28425e+10	3.65542e+23	6316.92	14339.3	9.05801e+07	6579	8.11001	5153611000	0	1	1.0213	0	0	0
1192	60	2013	China	Lithuania	9001.51	9.57041e+12	4.64421e+10	4.44469e+23	7050.65	15702.1	1.1071e+08	6579	8.2287	5153581000	1	1	1.0209	0	0	0
1193	60	2014	China	Lithuania	7578.45	1.04757e+13	4.8526e+10	5.08343e+23	7678.6	16548.4	1.27069e+08	6579	8.16156	5153577000	1	1	1.0258	0	0	0
1194	60	2015	China	Lithuania	6042.62	1.10616e+13	4.13924e+10	4.57864e+23	8066.94	14249.1	1.14947e+08	6579	6.90948	5286347000	1	1	1.0261	0	0	0
1195	60	2016	China	Lithuania	5717.03	1.12333e+13	4.3022e+10	4.83278e+23	8147.94	14999.5	1.22215e+08	6579	7.35479	5285320000	1	1	1.0248	0	0	0
1196	60	2017	China	Lithuania	4590.51	1.23104e+13	4.77509e+10	5.87833e+23	8879.44	16882.6	1.49908e+08	6579	7.63524	5285311000	1	1	1.0235	0	0	0
1197	60	2018	China	Lithuania	5336.61	1.38948e+13	5.34552e+10	7.4275e+23	9976.68	19080.6	1.90361e+08	6579	7.81314	5289231000	1	1	1.0235	0	0	0
1198	60	2019	China	Lithuania	6044.52	1.43429e+13	5.42193e+10	7.77662e+23	10261.7	19455.5	1.99646e+08	6579	7.73376	5289901000	1	1	1	0	0	0
1199	61	2000	China	Madagascar	1.991	1.21135e+12	4.62925e+09	5.60762e+21	959.372	293.607	281679	9653	0.00611639	5228610000	0	1	1.061	0	0	0
1200	61	2001	China	Madagascar	105.908	1.3394e+12	5.43833e+09	7.28408e+21	1053.11	334.442	352203	9653	0.00628146	5207710000	0	1	1.0533	0	0	0
1201	61	2002	China	Madagascar	7.616	1.47055e+12	5.3517e+09	7.86994e+21	1148.51	319.216	366623	9653	0.00605753	5193870000	0	1	1.0561	0	0	0
1202	61	2003	China	Madagascar	0.006	1.66029e+12	6.3725e+09	1.05802e+22	1288.64	368.797	475248	9653	0.00668404	5169840000	0	1	1.0514	0	0	0
1203	61	2004	China	Madagascar	6.263	1.95535e+12	5.06473e+09	9.90331e+21	1508.67	284.488	429197	9653	0.0044288	5172760000	0	1	1.0376	0	0	0
1204	61	2005	China	Madagascar	6.154	2.28597e+12	5.85927e+09	1.33941e+22	1753.42	319.537	560283	9653	0.00409097	5182730000	0	1	1.1137	0	0	0
1205	61	2006	China	Madagascar		2.75213e+12	6.39571e+09	1.76018e+22	2099.23	338.751	711116	9653	0.0037219	5149690000	0	1	1.1333	0	0	0
1206	61	2007	China	Madagascar	125.772	3.55034e+12	8.52462e+09	3.02653e+22	2693.97	438.655	1.18172e+06	9653	0.00405978	5154000000	0	1	1.1211	0	0	0
1207	61	2008	China	Madagascar	245.626	4.59431e+12	1.07251e+10	4.92746e+22	3468.3	536.351	1.86023e+06	9653	0.00406742	5153770000	0	1	1.1213	0	0	0
1208	61	2009	China	Madagascar	59.241	5.1017e+12	9.61688e+09	4.90625e+22	3832.24	467.54	1.79172e+06	9653	0.00349218	5153740000	0	1	1.1073	0	0	0
1209	61	2010	China	Madagascar	145.324	6.08716e+12	9.98271e+09	6.07664e+22	4550.45	471.959	2.14763e+06	9653	0.00323944	5153685000	0	1	1.1056	0	0	0
1210	61	2011	China	Madagascar	192.239	7.5515e+12	1.15518e+10	8.72336e+22	5618.13	531.266	2.98472e+06	9653	0.00319066	5153665000	0	1	1.1093	0	0	0
1211	61	2012	China	Madagascar	361.1	8.53223e+12	1.1579e+10	9.87945e+22	6316.92	518.153	3.27313e+06	9653	0.00287582	5153611000	0	1	1.1096	0	0	0
1212	61	2013	China	Madagascar	1016.2	9.57041e+12	1.24236e+10	1.18898e+23	7050.65	541.066	3.81487e+06	9653	0.00280743	5153581000	1	1	1.1096	0	0	0
1213	61	2014	China	Madagascar	2236.47	1.04757e+13	1.2523e+10	1.31187e+23	7678.6	530.861	4.07627e+06	9653	0.00254406	5153577000	1	1	1.1069	0	0	0
1214	61	2015	China	Madagascar	7077.3	1.10616e+13	1.1323e+10	1.2525e+23	8066.94	467.235	3.76916e+06	9653	0.00212288	5286347000	1	1	1.1094	0	0	0
1215	61	2016	China	Madagascar	10549.6	1.12333e+13	1.18486e+10	1.33099e+23	8147.94	475.955	3.87806e+06	9653	0.00209173	5285320000	1	1	1.1026	0	0	0
1216	61	2017	China	Madagascar	15522.1	1.23104e+13	1.31763e+10	1.62206e+23	8879.44	515.293	4.57551e+06	9653	0.00216897	5285311000	1	1	1.0691	0	0	0
1217	61	2018	China	Madagascar	11513.9	1.38948e+13	1.38534e+10	1.92491e+23	9976.68	527.501	5.26271e+06	9653	0.00198394	5289231000	1	1	1.0925	0	0	0
1218	61	2019	China	Madagascar	13447.2	1.43429e+13	1.40839e+10	2.02004e+23	10261.7	522.22	5.35885e+06	9653	0.00190928	5289901000	1	1	1	0	0	0
1219	62	2000	China	Malaysia	41636.1	1.21135e+12	9.37897e+10	1.13612e+23	959.372	4043.66	3.87938e+06	4332	2.17855	5228610000	0	1	1.0953	0	0	1
1220	62	2001	China	Malaysia	16103.9	1.3394e+12	9.27839e+10	1.24274e+23	1053.11	3913.43	4.12126e+06	4332	2.17818	5207710000	0	1	1.0801	0	0	1
1221	62	2002	China	Malaysia	15281.3	1.47055e+12	1.00846e+11	1.48298e+23	1148.51	4165.73	4.78437e+06	4332	2.17815	5193870000	0	1	1.0751	0	0	1
1222	62	2003	China	Malaysia	17990.5	1.66029e+12	1.10202e+11	1.82968e+23	1288.64	4461.85	5.74973e+06	4332	2.17817	5169840000	0	1	1.0794	0	0	1
1223	62	2004	China	Malaysia	18234.7	1.95535e+12	1.24749e+11	2.43929e+23	1508.67	4952.21	7.47125e+06	4332	2.17811	5172760000	0	1	1.1206	0	0	1
1224	62	2005	China	Malaysia	33565.7	2.28597e+12	1.43534e+11	3.28114e+23	1753.42	5587.03	9.79639e+06	4332	2.16375	5182730000	0	1	1.0755	0	0	1
1225	62	2006	China	Malaysia	56745.7	2.75213e+12	1.62691e+11	4.47748e+23	2099.23	6209.12	1.30344e+07	4332	2.17368	5149690000	0	1	1.0696	0	0	1
1226	62	2007	China	Malaysia	62984.1	3.55034e+12	1.93548e+11	6.87161e+23	2693.97	7243.46	1.95137e+07	4332	2.21306	5154000000	0	1	1.0699	0	0	1
1227	62	2008	China	Malaysia	68705.5	4.59431e+12	2.30814e+11	1.06043e+24	3468.3	8474.59	2.93924e+07	4332	2.08303	5153770000	0	1	1.0679	0	0	1
1228	62	2009	China	Malaysia	65611.4	5.1017e+12	2.02258e+11	1.03186e+24	3832.24	7292.49	2.79466e+07	4332	1.93826	5153740000	0	1	1.067	0	0	1
1229	62	2010	China	Malaysia	122434	6.08716e+12	2.55017e+11	1.55233e+24	4550.45	9040.57	4.11387e+07	4332	2.10186	5153685000	0	1	1.0582	0	0	1
1230	62	2011	China	Malaysia	178195	7.5515e+12	2.97952e+11	2.24998e+24	5618.13	10399.4	5.84251e+07	4332	2.11159	5153665000	0	1	1.0661	0	0	1
1231	62	2012	China	Malaysia	154634	8.53223e+12	3.14443e+11	2.6829e+24	6316.92	10817.4	6.83329e+07	4332	2.04362	5153611000	0	1	1.066	0	0	1
1232	62	2013	China	Malaysia	169647	9.57041e+12	3.23277e+11	3.09389e+24	7050.65	10970.1	7.73465e+07	4332	1.96634	5153581000	1	1	1.0698	0	0	1
1233	62	2014	China	Malaysia	207071	1.04757e+13	3.38062e+11	3.54143e+24	7678.6	11319.1	8.69147e+07	4332	1.87708	5153577000	1	1	1.0337	0	0	1
1234	62	2015	China	Malaysia	173708	1.10616e+13	3.01355e+11	3.33345e+24	8066.94	9955.24	8.03084e+07	4332	1.59454	5286347000	1	1	1	0	0	1
1235	62	2016	China	Malaysia	132275	1.12333e+13	3.01255e+11	3.38409e+24	8147.94	9817.74	7.99943e+07	4332	1.60173	5285320000	1	1	1.0622	0	0	1
1236	62	2017	China	Malaysia	102077	1.23104e+13	3.18958e+11	3.92651e+24	8879.44	10254.2	9.10518e+07	4332	1.57164	5285311000	1	1	1	0	0	1
1237	62	2018	China	Malaysia	107783	1.38948e+13	3.58582e+11	4.98243e+24	9976.68	11373.2	1.13467e+08	4332	1.63959	5289231000	1	1	1	0	0	1
1238	62	2019	China	Malaysia	142930	1.43429e+13	3.64702e+11	5.23088e+24	10261.7	11414.8	1.17135e+08	4332	1.6677	5289901000	1	1	1	0	0	1
1239	63	2000	China	Mauritius	757.388	1.21135e+12	4.66331e+09	5.64889e+21	959.372	3929.08	3.76945e+06	9027	0.315377	5228610000	0	0	1.224	0	0	0
1240	63	2001	China	Mauritius	296.943	1.3394e+12	4.61363e+09	6.17948e+21	1053.11	3856.63	4.06144e+06	9027	0.28415	5207710000	0	0	1.2408	0	0	0
1241	63	2002	China	Mauritius	166.981	1.47055e+12	4.84131e+09	7.11939e+21	1148.51	4018.95	4.6158e+06	9027	0.276248	5193870000	0	0	1.2365	0	0	0
1242	63	2003	China	Mauritius	315.946	1.66029e+12	5.81655e+09	9.65715e+21	1288.64	4793.72	6.17739e+06	9027	0.296652	5169840000	0	0	1	0	0	0
1243	63	2004	China	Mauritius	327.613	1.95535e+12	6.57884e+09	1.28639e+22	1508.67	5388.07	8.1288e+06	9027	0.300991	5172760000	0	0	1.2327	0	0	0
1244	63	2005	China	Mauritius	694.003	2.28597e+12	6.48875e+09	1.48331e+22	1753.42	5282.91	9.26314e+06	9027	0.277809	5182730000	0	0	1.0846	0	0	0
1245	63	2006	China	Mauritius	1946.31	2.75213e+12	7.0288e+09	1.93442e+22	2099.23	5695.97	1.19571e+07	9027	0.251464	5149690000	0	0	1.0474	0	0	0
1246	63	2007	China	Mauritius	3418.31	3.55034e+12	8.15014e+09	2.89358e+22	2693.97	6574.65	1.77119e+07	9027	0.242946	5154000000	0	0	1.0482	0	0	0
1247	63	2008	China	Mauritius	3148.44	4.59431e+12	9.99037e+09	4.58988e+22	3468.3	8030.06	2.78507e+07	9027	0.244217	5153770000	0	0	1.0479	0	0	0
1248	63	2009	China	Mauritius	4310.17	5.1017e+12	9.12884e+09	4.65726e+22	3832.24	7318.13	2.80448e+07	9027	0.21375	5153740000	0	0	1.0233	0	0	0
1249	63	2010	China	Mauritius	4393.38	6.08716e+12	1.00037e+10	6.0894e+22	4550.45	8000.38	3.64053e+07	9027	0.219925	5153685000	0	0	1.023	0	0	0
1250	63	2011	China	Mauritius	7373.62	7.5515e+12	1.15184e+10	8.69812e+22	5618.13	9197.03	5.16701e+07	9027	0.225091	5153665000	0	0	1.018	0	0	0
1251	63	2012	China	Mauritius	5265.6	8.53223e+12	1.16687e+10	9.95599e+22	6316.92	9291.23	5.86919e+07	9027	0.210061	5153611000	0	0	1.0276	0	0	0
1252	63	2013	China	Mauritius	8814.84	9.57041e+12	1.21296e+10	1.16086e+23	7050.65	9637	6.79471e+07	9027	0.201807	5153581000	0	0	1.029	0	0	0
1253	63	2014	China	Mauritius	7485.2	1.04757e+13	1.28034e+10	1.34125e+23	7678.6	10153.9	7.7968e+07	9027	0.200624	5153577000	0	0	1.0178	0	0	0
1254	63	2015	China	Mauritius	6021.36	1.10616e+13	1.16923e+10	1.29335e+23	8066.94	9260.45	7.47035e+07	9027	0.17764	5286347000	0	0	1.0176	0	0	0
1255	63	2016	China	Mauritius	5229.88	1.12333e+13	1.22325e+10	1.37411e+23	8147.94	9681.62	7.88852e+07	9027	0.186948	5285320000	0	0	1.0176	0	0	0
1256	63	2017	China	Mauritius	4217.94	1.23104e+13	1.32594e+10	1.63228e+23	8879.44	10484.9	9.31001e+07	9027	0.196012	5285311000	0	0	1.0125	0	0	0
1257	63	2018	China	Mauritius	6794.63	1.38948e+13	1.41818e+10	1.97054e+23	9976.68	11208.2	1.11821e+08	9027	0.194963	5289231000	0	0	1.0121	0	0	0
1258	63	2019	China	Mauritius	5941.77	1.43429e+13	1.41804e+10	2.03389e+23	10261.7	11203.5	1.14967e+08	9027	0.194748	5289901000	0	0	1	0	0	0
1259	64	2000	China	Mexico	5510.27	1.21135e+12	7.07907e+11	8.57521e+23	959.372	7157.81	6.86701e+06	12478	0.875517	5228610000	0	0	1.1797	0	0	0
1260	64	2001	China	Mexico	6061.79	1.3394e+12	7.56706e+11	1.01353e+24	1053.11	7544.57	7.94525e+06	12478	0.885974	5207710000	0	0	1.1808	0	0	0
1261	64	2002	China	Mexico	6119.49	1.47055e+12	7.72106e+11	1.13542e+24	1148.51	7593.14	8.72078e+06	12478	0.857187	5193870000	0	0	1.1529	0	0	0
1262	64	2003	China	Mexico	4597.67	1.66029e+12	7.29336e+11	1.21091e+24	1288.64	7075.37	9.11763e+06	12478	0.767172	5169840000	0	0	1.1832	0	0	0
1263	64	2004	China	Mexico	4306.44	1.95535e+12	7.82241e+11	1.52955e+24	1508.67	7484.49	1.12916e+07	12478	0.733371	5172760000	0	0	1.1021	0	0	0
1264	64	2005	China	Mexico	9170.39	2.28597e+12	8.77476e+11	2.00588e+24	1753.42	8277.67	1.45142e+07	12478	0.751918	5182730000	0	0	1.092	0	0	0
1265	64	2006	China	Mexico	23290.9	2.75213e+12	9.75387e+11	2.68439e+24	2099.23	9068.29	1.90364e+07	12478	0.731559	5149690000	0	0	1.0804	0	0	0
1266	64	2007	China	Mexico	41062.1	3.55034e+12	1.0527e+12	3.73743e+24	2693.97	9642.68	2.59771e+07	12478	0.696138	5154000000	0	0	1.064	0	0	0
1267	64	2008	China	Mexico	79935.2	4.59431e+12	1.10999e+12	5.09963e+24	3468.3	10016.6	3.47405e+07	12478	0.624334	5153770000	0	0	1.0625	0	0	0
1268	64	2009	China	Mexico	76699	5.1017e+12	9.00045e+11	4.59176e+24	3832.24	8002.97	3.06693e+07	12478	0.505526	5153740000	0	0	1.0528	0	0	0
1269	64	2010	China	Mexico	90176.8	6.08716e+12	1.0578e+12	6.43901e+24	4550.45	9271.4	4.21891e+07	12478	0.535792	5153685000	0	0	1.0773	0	0	0
1270	64	2011	China	Mexico	221419	7.5515e+12	1.18049e+12	8.91447e+24	5618.13	10203.4	5.73242e+07	12478	0.520107	5153665000	0	0	1.0749	0	0	0
1271	64	2012	China	Mexico	129828	8.53223e+12	1.20109e+12	1.0248e+25	6316.92	10241.7	6.46962e+07	12478	0.479316	5153611000	0	0	1.0682	0	0	0
1272	64	2013	China	Mexico	103777	9.57041e+12	1.27444e+12	1.21969e+25	7050.65	10725.2	7.56195e+07	12478	0.485105	5153581000	0	0	1.065	0	0	0
1273	64	2014	China	Mexico	133290	1.04757e+13	1.31456e+12	1.3771e+25	7678.6	10922.4	8.38686e+07	12478	0.462175	5153577000	0	0	1.0302	0	0	0
1274	64	2015	China	Mexico	153969	1.10616e+13	1.17056e+12	1.29483e+25	8066.94	9605.95	7.74907e+07	12478	0.392944	5286347000	0	0	1.0607	0	0	0
1275	64	2016	China	Mexico	134987	1.12333e+13	1.0779e+12	1.21084e+25	8147.94	8739.76	7.1211e+07	12478	0.356004	5285320000	0	0	1.0617	0	0	0
1276	64	2017	China	Mexico	143889	1.23104e+13	1.15774e+12	1.42522e+25	8879.44	9278.42	8.23871e+07	12478	0.357105	5285311000	0	0	1.0297	0	0	0
1277	64	2018	China	Mexico	142042	1.38948e+13	1.2207e+12	1.69614e+25	9976.68	9673.44	9.65088e+07	12478	0.343787	5289231000	0	0	1.0328	0	0	0
1278	64	2019	China	Mexico	184151	1.43429e+13	1.25829e+12	1.80475e+25	10261.7	9863.07	1.01212e+08	12478	0.358623	5289901000	0	0	1	0	0	0
1279	65	2000	China	Mongolia	145.424	1.21135e+12	1.1369e+09	1.37718e+21	959.372	474.217	454951	1168	0.00768901	5228610000	0	1	1.0489	1	1	0
1280	65	2001	China	Mongolia	628.299	1.3394e+12	1.268e+09	1.69835e+21	1053.11	524.055	551887	1168	0.00754039	5207710000	0	1	1.0683	1	1	0
1281	65	2002	China	Mongolia	315.496	1.47055e+12	1.39656e+09	2.05371e+21	1148.51	571.593	656479	1168	0.00745464	5193870000	0	1	1.0683	1	1	0
1282	65	2003	China	Mongolia	697.322	1.66029e+12	1.5953e+09	2.64865e+21	1288.64	646.193	832713	1168	0.00721913	5169840000	0	1	1.0488	1	1	0
1283	65	2004	China	Mongolia	31.833	1.95535e+12	1.99207e+09	3.89518e+21	1508.67	797.979	1.20388e+06	1168	0.00698289	5172760000	0	1	1.049	1	1	0
1284	65	2005	China	Mongolia	381.774	2.28597e+12	2.52347e+09	5.76857e+21	1753.42	998.831	1.75137e+06	1168	0.00679887	5182730000	0	1	1.042	1	1	0
1285	65	2006	China	Mongolia	396.242	2.75213e+12	3.41406e+09	9.39593e+21	2099.23	1334.21	2.80082e+06	1168	0.00675887	5149690000	0	1	1.0419	1	1	0
1286	65	2007	China	Mongolia	760.416	3.55034e+12	4.235e+09	1.50357e+22	2693.97	1632.73	4.39852e+06	1168	0.00649994	5154000000	0	1	1.0492	1	1	0
1287	65	2008	China	Mongolia	1267.07	4.59431e+12	5.62322e+09	2.58348e+22	3468.3	2136.56	7.41025e+06	1168	0.0059604	5153770000	0	1	1.0492	1	1	0
1288	65	2009	China	Mongolia	558.922	5.1017e+12	4.58385e+09	2.33854e+22	3832.24	1714.36	6.56983e+06	1168	0.00475131	5153740000	0	1	1.0492	1	1	0
1289	65	2010	China	Mongolia	817.834	6.08716e+12	7.18948e+09	4.37636e+22	4550.45	2643.29	1.20282e+07	1168	0.00498891	5153685000	0	1	1.0494	1	1	0
1290	65	2011	China	Mongolia	1950.42	7.5515e+12	1.04098e+10	7.86096e+22	5618.13	3757.56	2.11105e+07	1168	0.00510579	5153665000	0	1	1.0494	1	1	0
1291	65	2012	China	Mongolia	1936	8.53223e+12	1.22928e+10	1.04885e+23	6316.92	4351.89	2.74905e+07	1168	0.00464969	5153611000	0	1	1	1	1	0
1292	65	2013	China	Mongolia	1607.91	9.57041e+12	1.25821e+10	1.20416e+23	7050.65	4366.08	3.07837e+07	1168	0.00406565	5153581000	1	1	1.0494	1	1	0
1293	65	2014	China	Mongolia	3047.02	1.04757e+13	1.22265e+10	1.28081e+23	7678.6	4158.53	3.19317e+07	1168	0.00337934	5153577000	1	1	1	1	1	0
1294	65	2015	China	Mongolia	1219.23	1.10616e+13	1.17496e+10	1.29969e+23	8066.94	3918.58	3.1611e+07	1168	0.00316067	5286347000	1	1	1.0493	1	1	0
1295	65	2016	China	Mongolia	1055.99	1.12333e+13	1.11867e+10	1.25664e+23	8147.94	3660.15	2.98227e+07	1168	0.00310447	5285320000	1	1	1	1	1	0
1296	65	2017	China	Mongolia	1126.83	1.23104e+13	1.14258e+10	1.40656e+23	8879.44	3669.42	3.25824e+07	1168	0.00277023	5285311000	1	1	1.0506	1	1	0
1297	65	2018	China	Mongolia	2295.22	1.38948e+13	1.31088e+10	1.82144e+23	9976.68	4134.99	4.12534e+07	1168	0.00267583	5289231000	1	1	1.0504	1	1	0
1298	65	2019	China	Mongolia	2929.74	1.43429e+13	1.38529e+10	1.9869e+23	10261.7	4295.24	4.40763e+07	1168	0.00259368	5289901000	1	1	1	1	1	0
1299	66	2000	China	Morocco	51.544	1.21135e+12	3.88573e+10	4.70696e+22	959.372	1334.94	1.28071e+06	10044	0.779107	5228610000	0	1	1.2953	0	0	0
1300	66	2001	China	Morocco	246.286	1.3394e+12	3.94596e+10	5.2852e+22	1053.11	1339.29	1.41042e+06	10044	0.732291	5207710000	0	1	1.2908	0	0	0
1301	66	2002	China	Morocco	457.048	1.47055e+12	4.22368e+10	6.21114e+22	1148.51	1416.49	1.62685e+06	10044	0.751045	5193870000	0	1	1.2881	0	0	0
1302	66	2003	China	Morocco	1609.64	1.66029e+12	5.20641e+10	8.64413e+22	1288.64	1725.46	2.2235e+06	10044	0.864498	5169840000	0	1	1.2849	0	0	0
1303	66	2004	China	Morocco	1878.08	1.95535e+12	5.9626e+10	1.1659e+23	1508.67	1952.9	2.94628e+06	10044	0.933332	5172760000	0	1	1	0	0	0
1304	66	2005	China	Morocco	2226.86	2.28597e+12	6.2343e+10	1.42514e+23	1753.42	2018.03	3.53844e+06	10044	0.924344	5182730000	0	1	1.1923	0	0	0
1305	66	2006	China	Morocco	6255.45	2.75213e+12	6.86408e+10	1.88909e+23	2099.23	2196.01	4.60993e+06	10044	0.906528	5149690000	0	1	1.1573	0	0	0
1306	66	2007	China	Morocco	16724	3.55034e+12	7.90413e+10	2.80624e+23	2693.97	2499.26	6.73293e+06	10044	0.928616	5154000000	0	1	1.133	0	0	0
1307	66	2008	China	Morocco	9097.47	4.59431e+12	9.25073e+10	4.25007e+23	3468.3	2890.36	1.00246e+07	10044	0.896563	5153770000	0	1	1.1189	0	0	0
1308	66	2009	China	Morocco	6770.3	5.1017e+12	9.28973e+10	4.73934e+23	3832.24	2866.92	1.09867e+07	10044	0.847875	5153740000	0	1	1.0916	0	0	0
1309	66	2010	China	Morocco	11568.1	6.08716e+12	9.32167e+10	5.67426e+23	4550.45	2839.93	1.29229e+07	10044	0.804341	5153685000	0	1	1.1697	0	0	0
1310	66	2011	China	Morocco	21632	7.5515e+12	1.0137e+11	7.65499e+23	5618.13	3046.95	1.71182e+07	10044	0.79871	5153665000	0	1	1.1408	0	0	0
1311	66	2012	China	Morocco	20165.6	8.53223e+12	9.82663e+10	8.38431e+23	6316.92	2912.66	1.8399e+07	10044	0.731573	5153611000	0	1	1.0483	0	0	0
1312	66	2013	China	Morocco	23774.4	9.57041e+12	1.06826e+11	1.02236e+24	7050.65	3121.68	2.20099e+07	10044	0.737107	5153581000	1	1	1	0	0	0
1313	66	2014	China	Morocco	18905.9	1.04757e+13	1.10081e+11	1.15318e+24	7678.6	3171.7	2.43542e+07	10044	0.73081	5153577000	1	1	1.0432	0	0	0
1314	66	2015	China	Morocco	18948.8	1.10616e+13	1.0118e+11	1.11921e+24	8066.94	2875.26	2.31945e+07	10044	0.637778	5286347000	1	1	1.0435	0	0	0
1315	66	2016	China	Morocco	19409.8	1.12333e+13	1.03312e+11	1.16053e+24	8147.94	2896.72	2.36023e+07	10044	0.677491	5285320000	1	1	1.043	0	0	0
1316	66	2017	China	Morocco	26513.5	1.23104e+13	1.09714e+11	1.35063e+24	8879.44	3036.33	2.69609e+07	10044	0.697354	5285311000	1	1	1.0434	0	0	0
1317	66	2018	China	Morocco	18411.6	1.38948e+13	1.17921e+11	1.6385e+24	9976.68	3222.2	3.21469e+07	10044	0.704867	5289231000	1	1	1	0	0	0
1318	66	2019	China	Morocco	28604.2	1.43429e+13	1.18725e+11	1.70287e+24	10261.7	3204.1	3.28794e+07	10044	0.718346	5289901000	1	1	1	0	0	0
1319	67	2000	China	Mozambique	66.261	1.21135e+12	5.55389e+09	6.72769e+21	959.372	313.568	300829	11323	0.543664	5228610000	0	1	1	0	0	0
1320	67	2001	China	Mozambique	2.8	1.3394e+12	5.31109e+09	7.11365e+21	1053.11	291.468	306947	11323	0.399788	5207710000	0	1	1.1481	0	0	0
1321	67	2002	China	Mozambique	61.222	1.47055e+12	5.6233e+09	8.26934e+21	1148.51	299.683	344188	11323	0.349564	5193870000	0	1	1.1273	0	0	0
1322	67	2003	China	Mozambique	30.54	1.66029e+12	6.25405e+09	1.03835e+22	1288.64	323.523	416905	11323	0.348034	5169840000	0	1	1.1308	0	0	0
1323	67	2004	China	Mozambique	27.615	1.95535e+12	7.58904e+09	1.48392e+22	1508.67	381.157	575039	11323	0.366533	5172760000	0	1	1	0	0	0
1324	67	2005	China	Mozambique	113.367	2.28597e+12	8.51212e+09	1.94584e+22	1753.42	415.348	728279	11323	0.355333	5182730000	0	1	1.1295	0	0	0
1325	67	2006	China	Mozambique	176.853	2.75213e+12	9.14949e+09	2.51806e+22	2099.23	434.034	911137	11323	0.313905	5149690000	0	1	1.1213	0	0	0
1326	67	2007	China	Mozambique	219.937	3.55034e+12	1.04234e+10	3.70067e+22	2693.97	480.934	1.29562e+06	11323	0.294405	5154000000	0	1	1.1099	0	0	0
1327	67	2008	China	Mozambique	843.93	4.59431e+12	1.25747e+10	5.77719e+22	3468.3	564.479	1.95779e+06	11323	0.285945	5153770000	0	1	1.1078	0	0	0
1328	67	2009	China	Mozambique	733.768	5.1017e+12	1.18998e+10	6.07091e+22	3832.24	519.76	1.99184e+06	11323	0.24825	5153740000	0	1	1.088	0	0	0
1329	67	2010	China	Mozambique	1157.03	6.08716e+12	1.10876e+10	6.74923e+22	4550.45	471.182	2.14409e+06	11323	0.19936	5153685000	0	1	1.0877	0	0	0
1330	67	2011	China	Mozambique	997.62	7.5515e+12	1.43816e+10	1.08602e+23	5618.13	594.586	3.34047e+06	11323	0.222291	5153665000	0	1	1.1075	0	0	0
1331	67	2012	China	Mozambique	1429.89	8.53223e+12	1.63508e+10	1.39509e+23	6316.92	657.645	4.15429e+06	11323	0.222477	5153611000	0	1	1.0876	0	0	0
1332	67	2013	China	Mozambique	2961.42	9.57041e+12	1.69743e+10	1.62451e+23	7050.65	664.078	4.68218e+06	11323	0.205811	5153581000	1	1	1	0	0	0
1333	67	2014	China	Mozambique	10966.7	1.04757e+13	1.77161e+10	1.85588e+23	7678.6	673.97	5.17515e+06	11323	0.195946	5153577000	1	1	1.0745	0	0	0
1334	67	2015	China	Mozambique	13944.8	1.10616e+13	1.5951e+10	1.76442e+23	8066.94	589.859	4.75836e+06	11323	0.155755	5286347000	1	1	1	0	0	0
1335	67	2016	China	Mozambique	9373.07	1.12333e+13	1.1937e+10	1.34092e+23	8147.94	428.926	3.49487e+06	11323	0.105374	5285320000	1	1	1.0716	0	0	0
1336	67	2017	China	Mozambique	8694.35	1.23104e+13	1.32191e+10	1.62732e+23	8879.44	461.415	4.09711e+06	11323	0.106296	5285311000	1	1	1	0	0	0
1337	67	2018	China	Mozambique	16829.7	1.38948e+13	1.47172e+10	2.04493e+23	9976.68	498.957	4.97793e+06	11323	0.10967	5289231000	1	1	1.0896	0	0	0
1338	67	2019	China	Mozambique	15028.7	1.43429e+13	1.49342e+10	2.14199e+23	10261.7	491.805	5.04674e+06	11323	0.110449	5289901000	1	1	1	0	0	0
1339	68	2000	China	Myanmar	2182.3	1.21135e+12	8.90507e+09	1.07871e+22	959.372	190.606	182862	2959	0.0235939	5228610000	0	1	1.0465	1	0	0
1340	68	2001	China	Myanmar	1994.82	1.3394e+12	6.47779e+09	8.67633e+21	1053.11	137.168	144453	2959	0.0178067	5207710000	0	1	1.0447	1	0	0
1341	68	2002	China	Myanmar	1663.09	1.47055e+12	6.77763e+09	9.96685e+21	1148.51	142.082	163183	2959	0.0152571	5193870000	0	1	1.0447	1	0	0
1342	68	2003	China	Myanmar	1417.47	1.66029e+12	1.04671e+10	1.73784e+22	1288.64	217.39	280139	2959	0.0106457	5169840000	0	1	1.0444	1	0	0
1343	68	2004	China	Myanmar	2372.08	1.95535e+12	1.05674e+10	2.06628e+22	1508.67	217.594	328278	2959	0.00934792	5172760000	0	1	1.043	1	0	0
1344	68	2005	China	Myanmar	3607.11	2.28597e+12	1.1987e+10	2.74018e+22	1753.42	244.882	429381	2959	0.00795693	5182730000	0	1	1.043	1	0	0
1345	68	2006	China	Myanmar	4680.43	2.75213e+12	1.45026e+10	3.99129e+22	2099.23	294.163	617516	2959	0.00655351	5149690000	0	1	1.0422	1	0	0
1346	68	2007	China	Myanmar	5134.27	3.55034e+12	2.01825e+10	7.16547e+22	2693.97	406.729	1.09571e+06	2959	0.00594377	5154000000	0	1	1.0405	1	0	0
1347	68	2008	China	Myanmar	6825.71	4.59431e+12	3.18626e+10	1.46386e+23	3468.3	638.149	2.2133e+06	2959	0.00614789	5153770000	0	1	1.0393	1	0	0
1348	68	2009	China	Myanmar	22623.3	5.1017e+12	3.69062e+10	1.88284e+23	3832.24	734.446	2.81457e+06	2959	0.00663808	5153740000	0	1	1	1	0	0
1349	68	2010	China	Myanmar	27289.5	6.08716e+12	4.95408e+10	3.01563e+23	4550.45	979.052	4.45513e+06	2959	0.0070542	5153685000	0	1	1.0348	1	0	0
1350	68	2011	China	Myanmar	27521	7.5515e+12	5.99773e+10	4.52919e+23	5618.13	1176.24	6.60829e+06	2959	0.00807733	5153665000	0	1	1.0325	1	0	0
1351	68	2012	China	Myanmar	37920.3	8.53223e+12	5.99378e+10	5.11403e+23	6316.92	1165.79	7.36423e+06	2959	0.00751355	5153611000	0	1	1.0477	1	0	0
1352	68	2013	China	Myanmar	53225.6	9.57041e+12	6.02697e+10	5.76806e+23	7050.65	1162.33	8.19519e+06	2959	0.00663663	5153581000	1	1	1.0477	1	0	0
1353	68	2014	China	Myanmar	149892	1.04757e+13	6.54462e+10	6.85594e+23	7678.6	1251.82	9.61223e+06	2959	0.00624113	5153577000	1	1	1	1	0	0
1354	68	2015	China	Myanmar	22209.5	1.10616e+13	6.78228e+10	7.50225e+23	8066.94	1287.43	1.03856e+07	2959	0.00535645	5286347000	1	1	1.0208	1	0	0
1355	68	2016	China	Myanmar	43740.6	1.12333e+13	6.71842e+10	7.54699e+23	8147.94	1266.55	1.03197e+07	2959	0.00538071	5285320000	1	1	1	1	0	0
1356	68	2017	China	Myanmar	85027.7	1.23104e+13	6.89459e+10	8.48752e+23	8879.44	1291.54	1.14682e+07	2959	0.00496836	5285311000	1	1	1	1	0	0
1357	68	2018	China	Myanmar	105587	1.38948e+13	7.6168e+10	1.05834e+24	9976.68	1418.18	1.41487e+07	2959	0.00462716	5289231000	1	1	1	1	0	0
1358	68	2019	China	Myanmar	115159	1.43429e+13	7.60859e+10	1.09129e+24	10261.7	1407.81	1.44465e+07	2959	0.00453774	5289901000	1	1	1	1	0	0
1359	69	2000	China	Nepal	5940.41	1.21135e+12	5.49425e+09	6.65545e+21	959.372	229.49	220167	3158	0.116445	5228610000	0	1	1.1441	1	1	0
1360	69	2001	China	Nepal	4675.91	1.3394e+12	6.00706e+09	8.04582e+21	1053.11	246.726	259829	3158	0.110436	5207710000	0	1	1	1	1	0
1361	69	2002	China	Nepal	2804.24	1.47055e+12	6.05088e+09	8.89812e+21	1148.51	244.721	281064	3158	0.106283	5193870000	0	1	1.1466	1	1	0
1362	69	2003	China	Nepal	4169.92	1.66029e+12	6.33047e+09	1.05104e+22	1288.64	252.402	325257	3158	0.108706	5169840000	0	1	1.1487	1	1	0
1363	69	2004	China	Nepal	6054.8	1.95535e+12	7.27394e+09	1.42231e+22	1508.67	286.158	431717	3158	0.112344	5172760000	0	1	1.1482	1	1	0
1364	69	2005	China	Nepal	8999.99	2.28597e+12	8.13026e+09	1.85855e+22	1753.42	315.806	553739	3158	0.114819	5182730000	0	1	1.1472	1	1	0
1365	69	2006	China	Nepal	6504.14	2.75213e+12	9.04372e+09	2.48895e+22	2099.23	346.945	728318	3158	0.109592	5149690000	0	1	1.1311	1	1	0
1366	69	2007	China	Nepal	6990.67	3.55034e+12	1.03256e+10	3.66595e+22	2693.97	391.38	1.05437e+06	3158	0.114545	5154000000	0	1	1.1305	1	1	0
1367	69	2008	China	Nepal	7906.73	4.59431e+12	1.25454e+10	5.76376e+22	3468.3	470.456	1.63168e+06	3158	0.0996056	5153770000	0	1	1.1507	1	1	0
1368	69	2009	China	Nepal	4914.76	5.1017e+12	1.2855e+10	6.55823e+22	3832.24	478.173	1.83247e+06	3158	0.0880639	5153740000	0	1	1.1277	1	1	0
1369	69	2010	China	Nepal	6348.84	6.08716e+12	1.60027e+10	9.74108e+22	4550.45	592.401	2.69569e+06	3158	0.0924113	5153685000	0	1	1.1298	1	1	0
1370	69	2011	China	Nepal	9308.83	7.5515e+12	1.89136e+10	1.42826e+23	5618.13	699.429	3.92949e+06	3158	0.0872935	5153665000	0	1	1.1315	1	1	0
1371	69	2012	China	Nepal	9823.33	8.53223e+12	1.88515e+10	1.60845e+23	6316.92	698.466	4.41216e+06	3158	0.074066	5153611000	0	1	1.1285	1	1	0
1372	69	2013	China	Nepal	7813.42	9.57041e+12	1.92712e+10	1.84433e+23	7050.65	715.924	5.04772e+06	3158	0.0665607	5153581000	1	1	1.1182	1	1	0
1373	69	2014	China	Nepal	7906.39	1.04757e+13	2.0003e+10	2.09545e+23	7678.6	743.413	5.70837e+06	3158	0.0629742	5153577000	1	1	1.1266	1	1	0
1374	69	2015	China	Nepal	6574.52	1.10616e+13	2.14108e+10	2.36837e+23	8066.94	792.553	6.39348e+06	3158	0.0608123	5286347000	1	1	1.1263	1	1	0
1375	69	2016	China	Nepal	9248.59	1.12333e+13	2.11859e+10	2.37987e+23	8147.94	777.148	6.33215e+06	3158	0.061876	5285320000	1	1	1.1265	1	1	0
1376	69	2017	China	Nepal	5380.01	1.23104e+13	2.51806e+10	3.09983e+23	8879.44	911.444	8.09311e+06	3158	0.0646697	5285311000	1	1	1	1	1	0
1377	69	2018	China	Nepal	8242.05	1.38948e+13	2.91735e+10	4.05361e+23	9976.68	1038.65	1.03623e+07	3158	0.0607358	5289231000	1	1	1.1279	1	1	0
1378	69	2019	China	Nepal	12720.3	1.43429e+13	3.06414e+10	4.39486e+23	10261.7	1071.05	1.09908e+07	3158	0.0613482	5289901000	1	1	1	1	1	0
1379	70	2000	China	Netherlands	96778.8	1.21135e+12	4.16443e+11	5.04457e+23	959.372	26149.4	2.5087e+07	7842	7.64613	5228610000	0	1	1.0317	0	0	0
1380	70	2001	China	Netherlands	75788.2	1.3394e+12	4.31213e+11	5.77565e+23	1053.11	26873.3	2.83005e+07	7842	7.41319	5207710000	0	1	1.0422	0	0	0
1381	70	2002	China	Netherlands	51739.4	1.47055e+12	4.71614e+11	6.93532e+23	1148.51	29204	3.35411e+07	7842	7.82647	5193870000	0	1	1.0245	0	0	0
1382	70	2003	China	Netherlands	45716.9	1.66029e+12	5.78792e+11	9.60962e+23	1288.64	35672.2	4.59687e+07	7842	9.36266	5169840000	0	1	1.0243	0	0	0
1383	70	2004	China	Netherlands	48948.4	1.95535e+12	6.57172e+11	1.285e+24	1508.67	40362.4	6.08935e+07	7842	10.2955	5172760000	0	1	1.025	0	0	0
1384	70	2005	China	Netherlands	75232.9	2.28597e+12	6.85093e+11	1.5661e+24	1753.42	41979.1	7.36068e+07	7842	10.1945	5182730000	0	1	1.0254	0	0	0
1385	70	2006	China	Netherlands	106306	2.75213e+12	7.33341e+11	2.01825e+24	2099.23	44863.4	9.41785e+07	7842	10.0114	5149690000	0	1	1.0258	0	0	0
1386	70	2007	China	Netherlands	139244	3.55034e+12	8.47482e+11	3.00885e+24	2693.97	51733.4	1.39368e+08	7842	10.426	5154000000	0	1	1.0236	0	0	0
1387	70	2008	China	Netherlands	175782	4.59431e+12	9.47998e+11	4.35539e+24	3468.3	57644.5	1.99929e+08	7842	10.2198	5153770000	0	1	1.0218	0	0	0
1388	70	2009	China	Netherlands	203141	5.1017e+12	8.68077e+11	4.42867e+24	3832.24	52514	2.01246e+08	7842	9.52834	5153740000	0	1	1.0224	0	0	0
1389	70	2010	China	Netherlands	232841	6.08716e+12	8.46555e+11	5.15312e+24	4550.45	50950	2.31846e+08	7842	8.97546	5153685000	0	1	1.0247	0	0	0
1390	70	2011	China	Netherlands	310794	7.5515e+12	9.04086e+11	6.82721e+24	5618.13	54159.3	3.04274e+08	7842	8.99407	5153665000	0	1	1.0212	0	0	0
1391	70	2012	China	Netherlands	274212	8.53223e+12	8.38971e+11	7.1583e+24	6316.92	50073	3.16307e+08	7842	8.11001	5153611000	0	1	1.0213	0	0	0
1392	70	2013	China	Netherlands	260675	9.57041e+12	8.76924e+11	8.39251e+24	7050.65	52184.1	3.67931e+08	7842	8.2287	5153581000	1	1	1.0209	0	0	0
1393	70	2014	China	Netherlands	285743	1.04757e+13	8.90981e+11	9.33364e+24	7678.6	52830.2	4.05662e+08	7842	8.16156	5153577000	1	1	1.0258	0	0	0
1394	70	2015	China	Netherlands	271628	1.10616e+13	7.65265e+11	8.46502e+24	8066.94	45175.2	3.64426e+08	7842	6.90948	5286347000	1	1	1.0261	0	0	0
1395	70	2016	China	Netherlands	247962	1.12333e+13	7.83528e+11	8.80159e+24	8147.94	46007.9	3.74869e+08	7842	7.35479	5285320000	1	1	1.0248	0	0	0
1396	70	2017	China	Netherlands	286437	1.23104e+13	8.3387e+11	1.02653e+25	8879.44	48675.2	4.32209e+08	7842	7.63524	5285311000	1	1	1.0235	0	0	0
1397	70	2018	China	Netherlands	298836	1.38948e+13	9.14105e+11	1.27013e+25	9976.68	53048.1	5.29244e+08	7842	7.81314	5289231000	1	1	1.0235	0	0	0
1398	70	2019	China	Netherlands	333232	1.43429e+13	9.0907e+11	1.30387e+25	10261.7	52447.8	5.38203e+08	7842	7.73376	5289901000	1	1	1	0	0	0
1399	71	2000	China	New Zealand	1262.16	1.21135e+12	5.26233e+10	6.3745e+22	959.372	13641.1	1.30869e+07	10757	3.76099	5228610000	0	1	1.0327	0	0	0
1400	71	2001	China	New Zealand	1707.68	1.3394e+12	5.38724e+10	7.21565e+22	1053.11	13882.9	1.46202e+07	10757	3.47959	5207710000	0	1	1.043	0	0	0
1401	71	2002	China	New Zealand	1319.82	1.47055e+12	6.66277e+10	9.79794e+22	1148.51	16874.2	1.93801e+07	10757	3.82804	5193870000	0	1	1.0468	0	0	0
1402	71	2003	China	New Zealand	1691.84	1.66029e+12	8.82509e+10	1.46522e+23	1288.64	21913.7	2.8239e+07	10757	4.80636	5169840000	0	1	1.0523	0	0	0
1403	71	2004	China	New Zealand	1618.37	1.95535e+12	1.03905e+11	2.03171e+23	1508.67	25420.2	3.83507e+07	10757	5.48612	5172760000	0	1	1.0576	0	0	0
1404	71	2005	China	New Zealand	3475.33	2.28597e+12	1.1472e+11	2.62246e+23	1753.42	27751.1	4.86592e+07	10757	5.76953	5182730000	0	1	1.0487	0	0	0
1405	71	2006	China	New Zealand	4291.6	2.75213e+12	1.11609e+11	3.07162e+23	2099.23	26671.3	5.59892e+07	10757	5.17066	5149690000	0	1	1.0476	0	0	0
1406	71	2007	China	New Zealand	6475.08	3.55034e+12	1.3732e+11	4.87535e+23	2693.97	32511.1	8.7584e+07	10757	5.591	5154000000	0	1	1.0376	0	0	0
1407	71	2008	China	New Zealand	6956.68	4.59431e+12	1.3329e+11	6.12376e+23	3468.3	31290.3	1.08524e+08	10757	4.88404	5153770000	0	1	1.0286	0	0	0
1408	71	2009	China	New Zealand	5586.92	5.1017e+12	1.21358e+11	6.19132e+23	3832.24	28205.7	1.08091e+08	10757	4.2673	5153740000	0	1	1.026	0	0	0
1409	71	2010	China	New Zealand	5552.28	6.08716e+12	1.46619e+11	8.92495e+23	4550.45	33700.1	1.53351e+08	10757	4.8783	5153685000	0	1	1.0423	0	0	0
1410	71	2011	China	New Zealand	12019.9	7.5515e+12	1.6851e+11	1.2725e+24	5618.13	38437.5	2.15947e+08	10757	5.1046	5153665000	0	1	1.0286	0	0	0
1411	71	2012	China	New Zealand	12363.9	8.53223e+12	1.76248e+11	1.50379e+24	6316.92	39982.8	2.52568e+08	10757	5.11417	5153611000	0	1	1.03	0	0	0
1412	71	2013	China	New Zealand	12580.5	9.57041e+12	1.90846e+11	1.82647e+24	7050.65	42963	3.02917e+08	10757	5.08096	5153581000	1	1	1.0237	0	0	0
1413	71	2014	China	New Zealand	12118.3	1.04757e+13	2.00922e+11	2.10479e+24	7678.6	44553.3	3.42107e+08	10757	5.09645	5153577000	1	1	1.0218	0	0	0
1414	71	2015	China	New Zealand	16563	1.10616e+13	1.77468e+11	1.96307e+24	8066.94	38616	3.11513e+08	10757	4.34282	5286347000	1	1	1.0217	0	0	0
1415	71	2016	China	New Zealand	16548.4	1.12333e+13	1.88224e+11	2.11437e+24	8147.94	40105.6	3.26778e+08	10757	4.62538	5285320000	1	1	1.0213	0	0	0
1416	71	2017	China	New Zealand	11583.1	1.23104e+13	2.05416e+11	2.52875e+24	8879.44	42849.4	3.80479e+08	10757	4.80227	5285311000	1	1	1.0213	0	0	0
1417	71	2018	China	New Zealand	13166.5	1.38948e+13	2.07921e+11	2.88902e+24	9976.68	42949.9	4.28498e+08	10757	4.5777	5289231000	1	1	1	0	0	0
1418	71	2019	China	New Zealand	15937.1	1.43429e+13	2.06929e+11	2.96796e+24	10261.7	42084.4	4.31856e+08	10757	4.55135	5289901000	1	1	1	0	0	0
1419	72	2000	China	Nigeria	421.906	1.21135e+12	6.94488e+10	8.41265e+22	959.372	567.931	544857	10942	0.0814034	5228610000	0	0	1.2469	0	0	0
1420	72	2001	China	Nigeria	4171.98	1.3394e+12	7.40304e+10	9.9156e+22	1053.11	590.382	621736	10942	0.0744132	5207710000	0	0	1.2423	0	0	0
1421	72	2002	China	Nigeria	5267.38	1.47055e+12	9.53858e+10	1.4027e+23	1148.51	741.748	851903	10942	0.0686439	5193870000	0	0	1.2517	0	0	0
1422	72	2003	China	Nigeria	6221.42	1.66029e+12	1.04912e+11	1.74184e+23	1288.64	795.386	1.02497e+06	10942	0.0640527	5169840000	0	0	1.2461	0	0	0
1423	72	2004	China	Nigeria	5394.99	1.95535e+12	1.36386e+11	2.66682e+23	1508.67	1007.87	1.52055e+06	10942	0.062284	5172760000	0	0	1	0	0	0
1424	72	2005	China	Nigeria	7775.54	2.28597e+12	1.76134e+11	4.02637e+23	1753.42	1268.38	2.22401e+06	10942	0.0624213	5182730000	0	0	1.1055	0	0	0
1425	72	2006	China	Nigeria	9220.28	2.75213e+12	2.36104e+11	6.49789e+23	2099.23	1656.42	3.47722e+06	10942	0.061977	5149690000	0	0	1.1059	0	0	0
1426	72	2007	China	Nigeria	11245.7	3.55034e+12	2.75626e+11	9.78566e+23	2693.97	1883.46	5.07399e+06	10942	0.0604693	5154000000	0	0	1	0	0	0
1427	72	2008	China	Nigeria	20445.7	4.59431e+12	3.37036e+11	1.54844e+24	3468.3	2242.87	7.77896e+06	10942	0.0586055	5153770000	0	0	1.1082	0	0	0
1428	72	2009	China	Nigeria	9547.46	5.1017e+12	2.9188e+11	1.48909e+24	3832.24	1891.34	7.24804e+06	10942	0.0458854	5153740000	0	0	1.0994	0	0	0
1429	72	2010	China	Nigeria	11012.6	6.08716e+12	3.6336e+11	2.21183e+24	4550.45	2292.45	1.04317e+07	10942	0.0450458	5153685000	0	0	1.1106	0	0	0
1430	72	2011	China	Nigeria	14342.2	7.5515e+12	4.10335e+11	3.09864e+24	5618.13	2520.4	1.416e+07	10942	0.041995	5153665000	0	0	1.1116	0	0	0
1431	72	2012	China	Nigeria	16732.4	8.53223e+12	4.59376e+11	3.9195e+24	6316.92	2746.99	1.73525e+07	10942	0.0400783	5153611000	0	0	1	0	0	0
1432	72	2013	China	Nigeria	22581.9	9.57041e+12	5.14966e+11	4.92844e+24	7050.65	2998.07	2.11384e+07	10942	0.0393852	5153581000	0	0	1.1135	0	0	0
1433	72	2014	China	Nigeria	45967.6	1.04757e+13	5.68499e+11	5.95541e+24	7678.6	3222.69	2.47458e+07	10942	0.038747	5153577000	0	0	1.1176	0	0	0
1434	72	2015	China	Nigeria	32033.7	1.10616e+13	4.94583e+11	5.47086e+24	8066.94	2730.43	2.20262e+07	10942	0.0323606	5286347000	0	0	1.1127	0	0	0
1435	72	2016	China	Nigeria	50948	1.12333e+13	4.0465e+11	4.54554e+24	8147.94	2176	1.77299e+07	10942	0.0262118	5285320000	0	0	1.1148	0	0	0
1436	72	2017	China	Nigeria	40770.5	1.23104e+13	3.75745e+11	4.62558e+24	8879.44	1968.56	1.74797e+07	10942	0.0221026	5285311000	0	0	1	0	0	0
1437	72	2018	China	Nigeria	46024	1.38948e+13	3.9816e+11	5.53237e+24	9976.68	2032.73	2.02799e+07	10942	0.0216149	5289231000	0	0	1	0	0	0
1438	72	2019	China	Nigeria	66974.3	1.43429e+13	4.4812e+11	6.42735e+24	10261.7	2229.86	2.28821e+07	10942	0.0225087	5289901000	0	0	1	0	0	0
1439	73	2000	China	Norway	300.796	1.21135e+12	1.71247e+11	2.0744e+23	959.372	38131.5	3.65823e+07	7042	0.940542	5228610000	0	1	1.065	0	0	0
1440	73	2001	China	Norway	354.169	1.3394e+12	1.73972e+11	2.33018e+23	1053.11	38542.7	4.05897e+07	7042	0.920528	5207710000	0	1	1.0507	0	0	0
1441	73	2002	China	Norway	373.661	1.47055e+12	1.95524e+11	2.87528e+23	1148.51	43084.5	4.94829e+07	7042	1.03672	5193870000	0	1	1.0442	0	0	0
1442	73	2003	China	Norway	1443.38	1.66029e+12	2.28859e+11	3.79971e+23	1288.64	50134.9	6.4606e+07	7042	1.16904	5169840000	0	1	1.0408	0	0	0
1443	73	2004	China	Norway	1243.58	1.95535e+12	2.64512e+11	5.17212e+23	1508.67	57603.8	8.69051e+07	7042	1.22786	5172760000	0	1	1.0419	0	0	0
1444	73	2005	China	Norway	622.212	2.28597e+12	3.08884e+11	7.06099e+23	1753.42	66810.5	1.17147e+08	7042	1.27192	5182730000	0	1	1.0439	0	0	0
1445	73	2006	China	Norway	1466.24	2.75213e+12	3.45581e+11	9.51085e+23	2099.23	74148.3	1.55654e+08	7042	1.24326	5149690000	0	1	1.041	0	0	0
1446	73	2007	China	Norway	2028.85	3.55034e+12	4.00937e+11	1.42346e+24	2693.97	85140	2.29364e+08	7042	1.29784	5154000000	0	1	1.0432	0	0	0
1447	73	2008	China	Norway	4934.23	4.59431e+12	462250000000	2.12372e+24	3468.3	96944.1	3.36232e+08	7042	1.23203	5153770000	0	1	1.0354	0	0	0
1448	73	2009	China	Norway	5869.93	5.1017e+12	3.8619e+11	1.97023e+24	3832.24	79977.7	3.06493e+08	7042	1.08636	5153740000	0	1	1.034	0	0	0
1449	73	2010	China	Norway	7919.15	6.08716e+12	4.28757e+11	2.60991e+24	4550.45	87693.8	3.99047e+08	7042	1.12013	5153685000	0	1	1.0402	0	0	0
1450	73	2011	China	Norway	7219.17	7.5515e+12	4.98283e+11	3.76279e+24	5618.13	100601	5.65187e+08	7042	1.15288	5153665000	0	1	1.0413	0	0	0
1451	73	2012	China	Norway	6343.94	8.53223e+12	5.09506e+11	4.34723e+24	6316.92	101524	6.4132e+08	7042	1.08506	5153611000	0	1	1.0423	0	0	0
1452	73	2013	China	Norway	6725.17	9.57041e+12	5.22762e+11	5.00304e+24	7050.65	102913	7.25606e+08	7042	1.0546	5153581000	1	1	1.0412	0	0	0
1453	73	2014	China	Norway	7510.98	1.04757e+13	4.9841e+11	5.22119e+24	7678.6	97019.2	7.44971e+08	7042	0.97489	5153577000	1	1	1.0384	0	0	0
1454	73	2015	China	Norway	7141.85	1.10616e+13	3.85802e+11	4.26756e+24	8066.94	74355.5	5.99822e+08	7042	0.772242	5286347000	1	1	1.0394	0	0	0
1455	73	2016	China	Norway	8404.01	1.12333e+13	3.6882e+11	4.14306e+24	8147.94	70459.2	5.74097e+08	7042	0.791009	5285320000	1	1	1.0369	0	0	0
1456	73	2017	China	Norway	11265.3	1.23104e+13	3.98394e+11	4.90439e+24	8879.44	75496.8	6.70369e+08	7042	0.817097	5285311000	1	1	1.0362	0	0	0
1457	73	2018	China	Norway	7235.32	1.38948e+13	4.34167e+11	6.03267e+24	9976.68	81734.5	8.15438e+08	7042	0.813521	5289231000	1	1	1.0351	0	0	0
1458	73	2019	China	Norway	12558.5	1.43429e+13	4.03336e+11	5.78501e+24	10261.7	75419.6	7.73932e+08	7042	0.785044	5289901000	1	1	1	0	0	0
1459	74	2000	China	Oman	5.518	1.21135e+12	1.95074e+10	2.36302e+22	959.372	8601.25	8.25181e+06	5666	21.5306	5228610000	0	1	1	0	0	0
1460	74	2001	China	Oman	110.29	1.3394e+12	1.9452e+10	2.60539e+22	1053.11	8475.96	8.92611e+06	5666	21.5268	5207710000	0	1	1.0535	0	0	0
1461	74	2002	China	Oman	335.431	1.47055e+12	2.01428e+10	2.9621e+22	1148.51	8626.98	9.90816e+06	5666	21.5265	5193870000	0	1	1.0797	0	0	0
1462	74	2003	China	Oman	14.218	1.66029e+12	2.16338e+10	3.59184e+22	1288.64	9066.35	1.16833e+07	5666	21.5268	5169840000	0	1	1.0664	0	0	0
1463	74	2004	China	Oman	11.005	1.95535e+12	2.47636e+10	4.84214e+22	1508.67	10126.1	1.52769e+07	5666	21.5261	5172760000	0	1	1.0483	0	0	0
1464	74	2005	China	Oman	173.321	2.28597e+12	3.10819e+10	7.10522e+22	1753.42	12377.1	2.17022e+07	5666	21.3116	5182730000	0	1	1.0394	0	0	0
1465	74	2006	China	Oman	283.096	2.75213e+12	3.72159e+10	1.02423e+23	2099.23	14420.5	3.0272e+07	5666	20.7372	5149690000	0	1	1.0397	0	0	0
1466	74	2007	China	Oman	173.599	3.55034e+12	4.20853e+10	1.49417e+23	2693.97	15838.5	4.26683e+07	5666	19.7855	5154000000	0	1	1.0383	0	0	0
1467	74	2008	China	Oman	98.115	4.59431e+12	6.09053e+10	2.79818e+23	3468.3	22139.6	7.6787e+07	5666	18.0719	5153770000	0	1	1.0425	0	0	0
1468	74	2009	China	Oman	388.673	5.1017e+12	4.83883e+10	2.46863e+23	3832.24	16823.8	6.44727e+07	5666	17.767	5153740000	0	1	1.039	0	0	0
1469	74	2010	China	Oman	130.151	6.08716e+12	5.70481e+10	3.47261e+23	4550.45	18757	8.53528e+07	5666	17.608	5153685000	0	1	1	0	0	0
1470	74	2011	China	Oman	424.254	7.5515e+12	6.80169e+10	5.1363e+23	5618.13	20921.1	1.17538e+08	5666	16.8048	5153665000	0	1	1	0	0	0
1471	74	2012	China	Oman	488.836	8.53223e+12	7.66159e+10	6.53704e+23	6316.92	21902.6	1.38357e+08	5666	16.417	5153611000	0	1	1.0341	0	0	0
1472	74	2013	China	Oman	530.069	9.57041e+12	7.87844e+10	7.53999e+23	7050.65	20926.6	1.47546e+08	5666	16.1138	5153581000	1	1	1.0326	0	0	0
1473	74	2014	China	Oman	807.62	1.04757e+13	8.10765e+10	8.49331e+23	7678.6	20131.9	1.54585e+08	5666	15.9777	5153577000	1	1	1.032	0	0	0
1474	74	2015	China	Oman	1680.12	1.10616e+13	6.84003e+10	7.56613e+23	8066.94	16028.8	1.29303e+08	5666	16.1963	5286347000	1	1	1.0353	0	0	0
1475	74	2016	China	Oman	2022.91	1.12333e+13	6.54811e+10	7.35568e+23	8147.94	14618.9	1.19114e+08	5666	17.2808	5285320000	1	1	1.0356	0	0	0
1476	74	2017	China	Oman	2411.74	1.23104e+13	70600000000	8.69115e+23	8879.44	15130.9	1.34354e+08	5666	17.578	5285311000	1	1	1.0366	0	0	0
1477	74	2018	China	Oman	3266.04	1.38948e+13	7.92754e+10	1.10152e+24	9976.68	16414.9	1.63766e+08	5666	17.2067	5289231000	1	1	1.0367	0	0	0
1478	74	2019	China	Oman	3284.16	1.43429e+13	7.69831e+10	1.10416e+24	10261.7	15474	1.5879e+08	5666	17.9672	5289901000	1	1	1	0	0	0
1479	75	2000	China	Pakistan	1658.59	1.21135e+12	8.20177e+10	9.93519e+22	959.372	576.196	552786	3888	0.154311	5228610000	0	1	1.2405	1	0	0
1480	75	2001	China	Pakistan	1420.21	1.3394e+12	7.94844e+10	1.06461e+23	1053.11	544.494	573411	3888	0.133658	5207710000	0	1	1.2034	1	0	0
1481	75	2002	China	Pakistan	13442.4	1.47055e+12	7.9905e+10	1.17504e+23	1148.51	534.304	613652	3888	0.138587	5193870000	0	1	1.1737	1	0	0
1482	75	2003	China	Pakistan	4402.79	1.66029e+12	9.17605e+10	1.52349e+23	1288.64	599.376	772382	3888	0.14332	5169840000	0	1	1.1698	1	0	0
1483	75	2004	China	Pakistan	7058.4	1.95535e+12	1.0776e+11	2.10708e+23	1508.67	687.836	1.03772e+06	3888	0.142072	5172760000	0	1	1.1617	1	0	0
1484	75	2005	China	Pakistan	6364.47	2.28597e+12	1.20055e+11	2.74442e+23	1753.42	748.923	1.31317e+06	3888	0.137686	5182730000	0	1	1.1472	1	0	0
1485	75	2006	China	Pakistan	18484.6	2.75213e+12	1.37264e+11	3.77769e+23	2099.23	836.861	1.75676e+06	3888	0.132292	5149690000	0	1	1.1486	1	0	0
1486	75	2007	China	Pakistan	84045.5	3.55034e+12	1.52386e+11	5.41021e+23	2693.97	908.095	2.44638e+06	3888	0.125251	5154000000	0	1	1.1497	1	0	0
1487	75	2008	China	Pakistan	91926.4	4.59431e+12	1.70078e+11	7.8139e+23	3468.3	990.847	3.43656e+06	3888	0.0986912	5153770000	0	1	1.1406	1	0	0
1488	75	2009	China	Pakistan	95838.9	5.1017e+12	1.68153e+11	8.57865e+23	3832.24	957.996	3.67127e+06	3888	0.0836027	5153740000	0	1	1.1472	1	0	0
1489	75	2010	China	Pakistan	186120	6.08716e+12	1.77166e+11	1.07844e+24	4550.45	987.41	4.49316e+06	3888	0.079469	5153685000	0	1	1.1479	1	0	0
1490	75	2011	China	Pakistan	286911	7.5515e+12	2.13587e+11	1.61291e+24	5618.13	1164.98	6.54499e+06	3888	0.0748345	5153665000	0	1	1.1439	1	0	0
1491	75	2012	China	Pakistan	193535	8.53223e+12	2.24384e+11	1.91449e+24	6316.92	1198.11	7.56836e+06	3888	0.0675873	5153611000	0	1	1.1414	1	0	0
1492	75	2013	China	Pakistan	168574	9.57041e+12	2.31219e+11	2.21286e+24	7050.65	1208.9	8.52356e+06	3888	0.0609645	5153581000	1	1	1.1465	1	0	0
1493	75	2014	China	Pakistan	219480	1.04757e+13	2.44361e+11	2.55985e+24	7678.6	1251.16	9.60719e+06	3888	0.0607659	5153577000	1	1	1.1363	1	0	0
1494	75	2015	China	Pakistan	193395	1.10616e+13	2.70556e+11	2.99277e+24	8066.94	1356.67	1.09442e+07	3888	0.0605968	5286347000	1	1	1.1273	1	0	0
1495	75	2016	China	Pakistan	193471	1.12333e+13	2.78655e+11	3.1302e+24	8147.94	1368.45	1.11501e+07	3888	0.0634202	5285320000	1	1	1.1255	1	0	0
1496	75	2017	China	Pakistan	244139	1.23104e+13	3.04567e+11	3.74935e+24	8879.44	1464.99	1.30083e+07	3888	0.0640913	5285311000	1	1	1	1	0	0
1497	75	2018	China	Pakistan	297259	1.38948e+13	3.14568e+11	4.37086e+24	9976.68	1482.31	1.47885e+07	3888	0.0543075	5289231000	1	1	1.1258	1	0	0
1498	75	2019	China	Pakistan	228309	1.43429e+13	2.78222e+11	3.99051e+24	10261.7	1284.7	1.31832e+07	3888	0.0460448	5289901000	1	1	1	0	0	0
1499	76	2000	China	Paraguay	1212.48	1.21135e+12	8.85571e+09	1.07273e+22	959.372	1663.61	1.59602e+06	18291	0.00237455	5228610000	0	0	1.136	0	1	0
1500	76	2001	China	Paraguay	503.344	1.3394e+12	8.49581e+09	1.13792e+22	1053.11	1565.05	1.64817e+06	18291	0.00201588	5207710000	0	0	1.1359	0	1	0
1501	76	2002	China	Paraguay	36.105	1.47055e+12	7.19626e+09	1.05825e+22	1148.51	1300.85	1.49404e+06	18291	0.00144797	5193870000	0	0	1.1339	0	1	0
1502	76	2003	China	Paraguay	92.366	1.66029e+12	7.69137e+09	1.27699e+22	1288.64	1365.42	1.75953e+06	18291	0.00128839	5169840000	0	0	1.1344	0	1	0
1503	76	2004	China	Paraguay	200.032	1.95535e+12	9.62444e+09	1.88191e+22	1508.67	1679.5	2.5338e+06	18291	0.00138534	5172760000	0	0	1.097	0	1	0
1504	76	2005	China	Paraguay	240.169	2.28597e+12	1.07375e+10	2.45456e+22	1753.42	1843.63	3.23266e+06	18291	0.00132638	5182730000	0	0	1.0841	0	1	0
1505	76	2006	China	Paraguay	6.384	2.75213e+12	1.34294e+10	3.69596e+22	2099.23	2271.09	4.76754e+06	18291	0.00141496	5149690000	0	0	1.0717	0	1	0
1506	76	2007	China	Paraguay	1199.75	3.55034e+12	1.78563e+10	6.33959e+22	2693.97	2976.83	8.01948e+06	18291	0.00151162	5154000000	0	0	1.08	0	1	0
1507	76	2008	China	Paraguay	1445.95	4.59431e+12	2.45781e+10	1.12919e+23	3468.3	4041.58	1.40174e+07	18291	0.00159253	5153770000	0	0	1.0846	0	1	0
1508	76	2009	China	Paraguay	804.337	5.1017e+12	2.23418e+10	1.13981e+23	3832.24	3624.57	1.38902e+07	18291	0.00137545	5153740000	0	0	1.0795	0	1	0
1509	76	2010	China	Paraguay	4697.74	6.08716e+12	2.7216e+10	1.65668e+23	4550.45	4355.93	1.98215e+07	18291	0.00142279	5153685000	0	0	1.0833	0	1	0
1510	76	2011	China	Paraguay	6609.46	7.5515e+12	3.37155e+10	2.54603e+23	5618.13	5322.96	2.99051e+07	18291	0.00154072	5153665000	0	0	1.084	0	1	0
1511	76	2012	China	Paraguay	5457.68	8.53223e+12	3.32832e+10	2.8398e+23	6316.92	5183.08	3.27411e+07	18291	0.00142759	5153611000	0	0	1.0834	0	1	0
1512	76	2013	China	Paraguay	5622.5	9.57041e+12	3.85853e+10	3.69277e+23	7050.65	5926.83	4.1788e+07	18291	0.00143957	5153581000	0	0	1.0824	0	1	0
1513	76	2014	China	Paraguay	13861	1.04757e+13	4.02765e+10	4.21924e+23	7678.6	6102.94	4.68621e+07	18291	0.00137678	5153577000	0	0	1.0814	0	1	0
1514	76	2015	China	Paraguay	8722.24	1.10616e+13	3.61641e+10	4.00031e+23	8066.94	5406.7	4.36156e+07	18291	0.00119646	5286347000	0	0	1.081	0	1	0
1515	76	2016	China	Paraguay	706.271	1.12333e+13	3.60543e+10	4.05008e+23	8147.94	5319.41	4.33422e+07	18291	0.00117175	5285320000	0	0	1.0828	0	1	0
1516	76	2017	China	Paraguay	8765.67	1.23104e+13	3.90089e+10	4.80216e+23	8879.44	5680.58	5.04404e+07	18291	0.00120285	5285311000	0	0	1.0811	0	1	0
1517	76	2018	China	Paraguay	10978.3	1.38948e+13	4.03847e+10	5.61138e+23	9976.68	5805.68	5.79213e+07	18291	0.00115419	5289231000	0	0	1.0814	0	1	0
1518	76	2019	China	Paraguay	9381.97	1.43429e+13	3.81453e+10	5.47114e+23	10261.7	5414.8	5.55649e+07	18291	0.00110698	5289901000	0	0	1	0	1	0
1519	77	2000	China	Peru	4304.78	1.21135e+12	5.17447e+10	6.26808e+22	959.372	1955.59	1.87614e+06	16651	2.37206	5228610000	0	0	1.132	0	0	0
1520	77	2001	China	Peru	181.707	1.3394e+12	5.20302e+10	6.9689e+22	1053.11	1941.48	2.04458e+06	16651	2.36027	5207710000	0	0	1.1186	0	0	0
1521	77	2002	China	Peru	2658.91	1.47055e+12	5.47776e+10	8.05531e+22	1148.51	2021.24	2.32141e+06	16651	2.35375	5193870000	0	0	1.1031	0	0	0
1522	77	2003	China	Peru	1426.86	1.66029e+12	5.8731e+10	9.75104e+22	1288.64	2145.64	2.76497e+06	16651	2.37951	5169840000	0	0	1.0968	0	0	0
1523	77	2004	China	Peru	1814.33	1.95535e+12	6.67687e+10	1.30556e+23	1508.67	2417.04	3.6465e+06	16651	2.42496	5172760000	0	0	1.0976	0	0	0
1524	77	2005	China	Peru	1810.7	2.28597e+12	7.60606e+10	1.73872e+23	1753.42	2729.5	4.78595e+06	16651	2.48626	5182730000	0	0	1.0919	0	0	0
1525	77	2006	China	Peru	6797.07	2.75213e+12	8.86432e+10	2.43958e+23	2099.23	3154.33	6.62166e+06	16651	2.43536	5149690000	0	0	1.0856	0	0	0
1526	77	2007	China	Peru	13392.1	3.55034e+12	1.02171e+11	3.62742e+23	2693.97	3606.07	9.71464e+06	16651	2.43204	5154000000	0	0	1.0848	0	0	0
1527	77	2008	China	Peru	20522.1	4.59431e+12	1.20551e+11	5.53846e+23	3468.3	4220.62	1.46384e+07	16651	2.37609	5153770000	0	0	1.0469	0	0	0
1528	77	2009	China	Peru	19338.5	5.1017e+12	1.20823e+11	6.16403e+23	3832.24	4196.31	1.60813e+07	16651	2.26844	5153740000	0	0	1.0454	0	0	0
1529	77	2010	China	Peru	33277.8	6.08716e+12	1.47529e+11	8.98033e+23	4550.45	5082.35	2.3127e+07	16651	2.39645	5153685000	0	0	1.0474	0	0	0
1530	77	2011	China	Peru	46141.7	7.5515e+12	1.71762e+11	1.29706e+24	5618.13	5869.32	3.29746e+07	16651	2.34612	5153665000	0	0	1.0312	0	0	0
1531	77	2012	China	Peru	32454.3	8.53223e+12	1.92649e+11	1.64373e+24	6316.92	6528.97	4.1243e+07	16651	2.39322	5153611000	0	0	1	0	0	0
1532	77	2013	China	Peru	32439.5	9.57041e+12	2.01175e+11	1.92533e+24	7050.65	6756.75	4.76395e+07	16651	2.29311	5153581000	0	0	1.0288	0	0	0
1533	77	2014	China	Peru	40718.2	1.04757e+13	2.00789e+11	2.10341e+24	7678.6	6672.88	5.12384e+07	16651	2.16391	5153577000	0	0	1.028	0	0	0
1534	77	2015	China	Peru	36902.4	1.10616e+13	1.89805e+11	2.09954e+24	8066.94	6229.1	5.02498e+07	16651	1.9556	5286347000	0	0	1.0281	0	0	0
1535	77	2016	China	Peru	40513.4	1.12333e+13	1.91896e+11	2.15562e+24	8147.94	6205	5.05579e+07	16651	1.9687	5285320000	0	0	1	0	0	0
1536	77	2017	China	Peru	43013.4	1.23104e+13	2.11007e+11	2.59758e+24	8879.44	6710.51	5.95855e+07	16651	2.07293	5285311000	0	0	1.0138	0	0	0
1537	77	2018	China	Peru	39758.7	1.38948e+13	2.22045e+11	3.08527e+24	9976.68	6941.24	6.92505e+07	16651	2.01301	5289231000	0	0	1.0125	0	0	0
1538	77	2019	China	Peru	52895.7	1.43429e+13	2.26848e+11	3.25366e+24	10261.7	6977.7	7.16029e+07	16651	2.07007	5289901000	0	0	1	0	0	0
1539	78	2000	China	Philippines	6418.92	1.21135e+12	8.36703e+10	1.01354e+23	959.372	1072.81	1.02922e+06	2842	0.187329	5228610000	0	1	1.0719	0	0	0
1540	78	2001	China	Philippines	3324.25	1.3394e+12	7.89211e+10	1.05707e+23	1053.11	990.564	1.04317e+06	2842	0.162319	5207710000	0	1	1.0693	0	0	0
1541	78	2002	China	Philippines	3265.34	1.47055e+12	8.43074e+10	1.23978e+23	1148.51	1036.16	1.19004e+06	2842	0.160395	5193870000	0	1	1.0529	0	0	0
1542	78	2003	China	Philippines	2920.15	1.66029e+12	8.70391e+10	1.4451e+23	1288.64	1048.01	1.35051e+06	2842	0.152703	5169840000	0	1	1.0448	0	0	0
1543	78	2004	China	Philippines	3383.55	1.95535e+12	9.5002e+10	1.85762e+23	1508.67	1121.49	1.69196e+06	2842	0.147695	5172760000	0	1	1.0516	0	0	0
1544	78	2005	China	Philippines	5968.3	2.28597e+12	1.0742e+11	2.45558e+23	1753.42	1244.35	2.18186e+06	2842	0.148756	5182730000	0	1	1.0514	0	0	0
1545	78	2006	China	Philippines	9830.53	2.75213e+12	1.27653e+11	3.51318e+23	2099.23	1452.44	3.049e+06	2842	0.155384	5149690000	0	1	1.0512	0	0	0
1546	78	2007	China	Philippines	26931.7	3.55034e+12	1.5598e+11	5.53784e+23	2693.97	1744.64	4.70001e+06	2842	0.164849	5154000000	0	1	1.0503	0	0	0
1547	78	2008	China	Philippines	40945.2	4.59431e+12	1.81007e+11	8.31601e+23	3468.3	1991.23	6.9062e+06	2842	0.156772	5153770000	0	1	1.0507	0	0	0
1548	78	2009	China	Philippines	42914.1	5.1017e+12	1.76132e+11	8.98571e+23	3832.24	1905.89	7.30384e+06	2842	0.143277	5153740000	0	1	1.0505	0	0	0
1549	78	2010	China	Philippines	24343.7	6.08716e+12	2.08369e+11	1.26838e+24	4550.45	2217.47	1.00905e+07	2842	0.150085	5153685000	0	1	1.0505	0	0	0
1550	78	2011	China	Philippines	37547.3	7.5515e+12	2.34217e+11	1.76869e+24	5618.13	2450.73	1.37685e+07	2842	0.14918	5153665000	0	1	1.0398	0	0	0
1551	78	2012	China	Philippines	38861.9	8.53223e+12	2.61921e+11	2.23477e+24	6316.92	2694.31	1.70197e+07	2842	0.149479	5153611000	0	1	1.039	0	0	0
1552	78	2013	China	Philippines	53066.2	9.57041e+12	2.83903e+11	2.71707e+24	7050.65	2871.43	2.02454e+07	2842	0.145967	5153581000	1	1	1.0386	0	0	0
1553	78	2014	China	Philippines	53727.1	1.04757e+13	2.97484e+11	3.11634e+24	7678.6	2959.65	2.2726e+07	2842	0.138381	5153577000	1	1	1	0	0	0
1554	78	2015	China	Philippines	60819.8	1.10616e+13	3.06446e+11	3.38977e+24	8066.94	3001.04	2.42092e+07	2842	0.136859	5286347000	1	1	1.038	0	0	0
1555	78	2016	China	Philippines	48182.8	1.12333e+13	3.18627e+11	3.57923e+24	8147.94	3073.65	2.50439e+07	2842	0.139906	5285320000	1	1	1.0491	0	0	0
1556	78	2017	China	Philippines	72579.4	1.23104e+13	3.28481e+11	4.04373e+24	8879.44	3123.23	2.77326e+07	2842	0.134092	5285311000	1	1	1.037	0	0	0
1557	78	2018	China	Philippines	83747.3	1.38948e+13	3.46842e+11	4.8193e+24	9976.68	3252.09	3.24451e+07	2842	0.125632	5289231000	1	1	1.0404	0	0	0
1558	78	2019	China	Philippines	86500.9	1.43429e+13	3.76796e+11	5.40434e+24	10261.7	3485.08	3.57628e+07	2842	0.133377	5289901000	1	1	1	0	0	0
1559	79	2000	China	Poland	38885.8	1.21135e+12	1.71886e+11	2.08213e+23	959.372	4492.73	4.3102e+06	6958	1.90482	5228610000	0	1	1.0317	0	0	0
1560	79	2001	China	Poland	43241.1	1.3394e+12	1.90521e+11	2.55183e+23	1053.11	4981.2	5.24574e+06	6958	2.02181	5207710000	0	1	1.0422	0	0	0
1561	79	2002	China	Poland	45665.8	1.47055e+12	1.98681e+11	2.9217e+23	1148.51	5196.93	5.96872e+06	6958	2.02865	5193870000	0	1	1.0245	0	0	0
1562	79	2003	China	Poland	102851	1.66029e+12	2.17513e+11	3.61134e+23	1288.64	5693.38	7.33673e+06	6958	2.12828	5169840000	0	1	1.0243	0	0	0
1563	79	2004	China	Poland	96392.1	1.95535e+12	2.55102e+11	4.98813e+23	1508.67	6681.18	1.00797e+07	6958	2.26288	5172760000	0	1	1.025	0	0	0
1564	79	2005	China	Poland	69404.3	2.28597e+12	3.06124e+11	6.99788e+23	1753.42	8020.96	1.40641e+07	6958	2.53264	5182730000	0	1	1.0254	0	0	0
1565	79	2006	China	Poland	79160.8	2.75213e+12	3.44746e+11	9.48786e+23	2099.23	9038.65	1.89742e+07	6958	2.56946	5149690000	0	1	1.0258	0	0	0
1566	79	2007	China	Poland	94150.2	3.55034e+12	4.29061e+11	1.52331e+24	2693.97	11255.4	3.03217e+07	6958	2.74844	5154000000	0	1	1.0236	0	0	0
1567	79	2008	China	Poland	163962	4.59431e+12	5.33813e+11	2.4525e+24	3468.3	14001.4	4.85611e+07	6958	2.88417	5153770000	0	1	1.0218	0	0	0
1568	79	2009	China	Poland	97878.8	5.1017e+12	4.39794e+11	2.2437e+24	3832.24	11527.5	4.41762e+07	6958	2.18946	5153740000	0	1	1.0224	0	0	0
1569	79	2010	China	Poland	86081.7	6.08716e+12	4.79321e+11	2.91771e+24	4550.45	12599.5	5.73336e+07	6958	2.24531	5153685000	0	1	1.0247	0	0	0
1570	79	2011	China	Poland	92231.1	7.5515e+12	5.28832e+11	3.99348e+24	5618.13	13893.5	7.80556e+07	6958	2.18083	5153665000	0	1	1.0212	0	0	0
1571	79	2012	China	Poland	76763.1	8.53223e+12	5.00361e+11	4.26919e+24	6316.92	13145.5	8.30393e+07	6958	1.93835	5153611000	0	1	1.0213	0	0	0
1572	79	2013	China	Poland	63430.3	9.57041e+12	5.24234e+11	5.01714e+24	7050.65	13781.1	9.71654e+07	6958	1.9603	5153581000	1	1	1.0209	0	0	0
1573	79	2014	China	Poland	85418.7	1.04757e+13	5.45389e+11	5.71332e+24	7678.6	14347.9	1.10172e+08	6958	1.94749	5153577000	1	1	1.0258	0	0	0
1574	79	2015	China	Poland	72679.7	1.10616e+13	4.77581e+11	5.28279e+24	8066.94	12572.4	1.01421e+08	6958	1.65207	5286347000	1	1	1.0261	0	0	0
1575	79	2016	China	Poland	65568.5	1.12333e+13	4.72037e+11	5.30252e+24	8147.94	12431.8	1.01294e+08	6958	1.68523	5285320000	1	1	1.0248	0	0	0
1576	79	2017	China	Poland	109711	1.23104e+13	5.26381e+11	6.47996e+24	8879.44	13861.3	1.23081e+08	6958	1.78835	5285311000	1	1	1.0235	0	0	0
1577	79	2018	China	Poland	125212	1.38948e+13	5.87114e+11	8.15784e+24	9976.68	15460.6	1.54246e+08	6958	1.8318	5289231000	1	1	1.0235	0	0	0
1578	79	2019	China	Poland	138667	1.43429e+13	5.92164e+11	8.49336e+24	10261.7	15595.2	1.60033e+08	6958	1.79935	5289901000	1	1	1	0	0	0
1579	80	2000	China	Portugal	4348.36	1.21135e+12	1.18311e+11	1.43315e+23	959.372	11497.8	1.10306e+07	9688	7.64613	5228610000	0	0	1.0317	0	0	0
1580	80	2001	China	Portugal	3268	1.3394e+12	1.21499e+11	1.62735e+23	1053.11	11724.6	1.23473e+07	9688	7.41319	5207710000	0	0	1.0422	0	0	0
1581	80	2002	China	Portugal	1709.05	1.47055e+12	1.34156e+11	1.97283e+23	1148.51	12875.3	1.47874e+07	9688	7.82647	5193870000	0	0	1.0245	0	0	0
1582	80	2003	China	Portugal	2035.66	1.66029e+12	1.64862e+11	2.73719e+23	1288.64	15763	2.03129e+07	9688	9.36266	5169840000	0	0	1.0243	0	0	0
1583	80	2004	China	Portugal	3051.75	1.95535e+12	1.89035e+11	3.69628e+23	1508.67	18031	2.72028e+07	9688	10.2955	5172760000	0	0	1.025	0	0	0
1584	80	2005	China	Portugal	3887.28	2.28597e+12	1.9718e+11	4.50748e+23	1753.42	18773.1	3.29171e+07	9688	10.1945	5182730000	0	0	1.0254	0	0	0
1585	80	2006	China	Portugal	5170.86	2.75213e+12	2.08582e+11	5.74044e+23	2099.23	19822.8	4.16127e+07	9688	10.0114	5149690000	0	0	1.0258	0	0	0
1586	80	2007	China	Portugal	9222.78	3.55034e+12	2.40191e+11	8.5276e+23	2693.97	22782.1	6.13743e+07	9688	10.426	5154000000	0	0	1.0236	0	0	0
1587	80	2008	China	Portugal	10059.1	4.59431e+12	2.62345e+11	1.20529e+24	3468.3	24847.5	8.61789e+07	9688	10.2198	5153770000	0	0	1.0218	0	0	0
1588	80	2009	China	Portugal	7256.07	5.1017e+12	2.43702e+11	1.24329e+24	3832.24	23059.8	8.83706e+07	9688	9.52834	5153740000	0	0	1.0224	0	0	0
1589	80	2010	China	Portugal	7387.33	6.08716e+12	2.37881e+11	1.44802e+24	4550.45	22498.7	1.02379e+08	9688	8.97546	5153685000	0	0	1.0247	0	0	0
1590	80	2011	China	Portugal	16578.3	7.5515e+12	2.44797e+11	1.84859e+24	5618.13	23186.9	1.30267e+08	9688	8.99407	5153665000	0	0	1.0212	0	0	0
1591	80	2012	China	Portugal	10559.7	8.53223e+12	2.16237e+11	1.84498e+24	6316.92	20564.9	1.29907e+08	9688	8.11001	5153611000	0	0	1.0213	0	0	0
1592	80	2013	China	Portugal	16636	9.57041e+12	2.2637e+11	2.16645e+24	7050.65	21647	1.52626e+08	9688	8.2287	5153581000	0	0	1.0209	0	0	0
1593	80	2014	China	Portugal	13707.4	1.04757e+13	2.29596e+11	2.40518e+24	7678.6	22074.3	1.695e+08	9688	8.16156	5153577000	0	0	1.0258	0	0	0
1594	80	2015	China	Portugal	10548.7	1.10616e+13	1.99314e+11	2.20472e+24	8066.94	19242.4	1.55227e+08	9688	6.90948	5286347000	0	0	1.0261	0	0	0
1595	80	2016	China	Portugal	11973.8	1.12333e+13	2.06286e+11	2.31727e+24	8147.94	19978.4	1.62783e+08	9688	7.35479	5285320000	0	0	1.0248	0	0	0
1596	80	2017	China	Portugal	17848.6	1.23104e+13	2.21358e+11	2.72501e+24	8879.44	21490.4	1.90823e+08	9688	7.63524	5285311000	0	0	1.0235	0	0	0
1597	80	2018	China	Portugal	21923.8	1.38948e+13	2.41275e+11	3.35247e+24	9976.68	23461.6	2.34069e+08	9688	7.81314	5289231000	0	0	1.0235	0	0	0
1598	80	2019	China	Portugal	21229.1	1.43429e+13	2.37686e+11	3.40911e+24	10261.7	23145	2.37507e+08	9688	7.73376	5289901000	0	0	1	0	0	0
1599	81	2000	China	Qatar	0.017	1.21135e+12	1.77599e+10	2.15134e+22	959.372	29976.1	2.87583e+07	6165	2.27431	5228610000	0	1	1	0	0	0
1600	81	2001	China	Qatar	1203.3	1.3394e+12	1.75385e+10	2.34909e+22	1053.11	28517.3	3.00318e+07	6165	2.27392	5207710000	0	1	1	0	0	0
1601	81	2002	China	Qatar	1840.74	1.47055e+12	1.93637e+10	2.84753e+22	1148.51	30214.9	3.4702e+07	6165	2.27389	5193870000	0	1	1.0411	0	0	0
1602	81	2003	China	Qatar	4.69	1.66029e+12	2.35338e+10	3.90729e+22	1288.64	34517.8	4.44811e+07	6165	2.27391	5169840000	0	1	1.0512	0	0	0
1603	81	2004	China	Qatar	46.319	1.95535e+12	3.17341e+10	6.20511e+22	1508.67	42124.8	6.35524e+07	6165	2.27385	5172760000	0	1	1.0522	0	0	0
1604	81	2005	China	Qatar	173.383	2.28597e+12	4.45305e+10	1.01795e+23	1753.42	51455.6	9.02232e+07	6165	2.25119	5182730000	0	1	1.0413	0	0	0
1605	81	2006	China	Qatar	600.289	2.75213e+12	6.08821e+10	1.67556e+23	2099.23	59530.2	1.24967e+08	6165	2.19051	5149690000	0	1	1.0406	0	0	0
1606	81	2007	China	Qatar	682.958	3.55034e+12	7.97121e+10	2.83005e+23	2693.97	65421.8	1.76244e+08	6165	2.08998	5154000000	0	1	1.0416	0	0	0
1607	81	2008	China	Qatar	539.319	4.59431e+12	1.1527e+11	5.29586e+23	3468.3	80234.5	2.78278e+08	6165	1.90897	5153770000	0	1	1.0417	0	0	0
1608	81	2009	China	Qatar	844.575	5.1017e+12	9.77984e+10	4.98938e+23	3832.24	59094.4	2.26464e+08	6165	1.87676	5153740000	0	1	1.044	0	0	0
1609	81	2010	China	Qatar	1755.91	6.08716e+12	1.25122e+11	7.6164e+23	4550.45	67403.2	3.06715e+08	6165	1.85996	5153685000	0	1	1.0478	0	0	0
1610	81	2011	China	Qatar	1590.07	7.5515e+12	1.67775e+11	1.26696e+24	5618.13	82409.6	4.62988e+08	6165	1.77513	5153665000	0	1	1.0478	0	0	0
1611	81	2012	China	Qatar	1012.34	8.53223e+12	1.86834e+11	1.59411e+24	6316.92	85076.1	5.37419e+08	6165	1.73416	5153611000	0	1	1.0421	0	0	0
1612	81	2013	China	Qatar	2122.24	9.57041e+12	1.98728e+11	1.90191e+24	7050.65	85050.9	5.99664e+08	6165	1.70213	5153581000	1	1	1.0424	0	0	0
1613	81	2014	China	Qatar	2603.09	1.04757e+13	2.06225e+11	2.16034e+24	7678.6	83858.5	6.43916e+08	6165	1.68776	5153577000	1	1	1.0384	0	0	0
1614	81	2015	China	Qatar	2325.43	1.10616e+13	1.6174e+11	1.78909e+24	8066.94	63039	5.08532e+08	6165	1.71085	5286347000	1	1	1.0368	0	0	0
1615	81	2016	China	Qatar	1414.98	1.12333e+13	1.51732e+11	1.70445e+24	8147.94	57163.1	4.65761e+08	6165	1.82541	5285320000	1	1	1.0368	0	0	0
1616	81	2017	China	Qatar	1959.79	1.23104e+13	1.66929e+11	2.05496e+24	8879.44	61264.4	5.43993e+08	6165	1.8568	5285311000	1	1	1.04	0	0	0
1617	81	2018	China	Qatar	2251.33	1.38948e+13	1.91362e+11	2.65894e+24	9976.68	68793.8	6.86333e+08	6165	1.81757	5289231000	1	1	1.0398	0	0	0
1618	81	2019	China	Qatar	2418.58	1.43429e+13	1.83466e+11	2.63144e+24	10261.7	64781.7	6.64769e+08	6165	1.89791	5289901000	1	1	1	0	0	0
1619	82	2000	China	Romania	32.897	1.21135e+12	3.72533e+10	4.51266e+22	959.372	1659.91	1.59247e+06	7078	3.81345	5228610000	0	1	1.0317	0	0	0
1620	82	2001	China	Romania	64.696	1.3394e+12	4.03948e+10	5.41047e+22	1053.11	1825.18	1.92211e+06	7078	2.84819	5207710000	0	1	1.0422	0	0	0
1621	82	2002	China	Romania	134.839	1.47055e+12	4.60661e+10	6.77425e+22	1148.51	2119.88	2.4347e+06	7078	2.50396	5193870000	0	1	1.0245	0	0	0
1622	82	2003	China	Romania	2450.84	1.66029e+12	5.78065e+10	9.59754e+22	1288.64	2679.41	3.45281e+06	7078	2.49308	5169840000	0	1	1.0243	0	0	0
1623	82	2004	China	Romania	7864.95	1.95535e+12	7.49727e+10	1.46598e+23	1508.67	3494.94	5.27271e+06	7078	2.53605	5172760000	0	1	1.025	0	0	0
1624	82	2005	China	Romania	10887.2	2.28597e+12	9.84528e+10	2.2506e+23	1753.42	4617.93	8.09716e+06	7078	2.81239	5182730000	0	1	1.0254	0	0	0
1625	82	2006	China	Romania	14582.3	2.75213e+12	1.22023e+11	3.35823e+23	2099.23	5757.5	1.20863e+07	7078	2.83855	5149690000	0	1	1.0258	0	0	0
1626	82	2007	China	Romania	28236.5	3.55034e+12	1.74585e+11	6.19837e+23	2693.97	8360.17	2.2522e+07	7078	3.12008	5154000000	0	1	1.0236	0	0	0
1627	82	2008	China	Romania	58198	4.59431e+12	2.14314e+11	9.84623e+23	3468.3	10435	3.61919e+07	7078	2.75865	5153770000	0	1	1.0218	0	0	0
1628	82	2009	China	Romania	26427.4	5.1017e+12	1.74104e+11	8.88225e+23	3832.24	8548.12	3.27584e+07	7078	2.2403	5153740000	0	1	1.0224	0	0	0
1629	82	2010	China	Romania	45268.9	6.08716e+12	1.66225e+11	1.01184e+24	4550.45	8209.92	3.73589e+07	7078	2.13042	5153685000	0	1	1.0247	0	0	0
1630	82	2011	China	Romania	69769.6	7.5515e+12	1.83443e+11	1.38527e+24	5618.13	9105	5.11531e+07	7078	2.11948	5153665000	0	1	1.0212	0	0	0
1631	82	2012	China	Romania	51996	8.53223e+12	1.71196e+11	1.46069e+24	6316.92	8535.05	5.39152e+07	7078	1.82006	5153611000	0	1	1.0213	0	0	0
1632	82	2013	China	Romania	73208.7	9.57041e+12	1.90949e+11	1.82746e+24	7050.65	9555.24	6.73706e+07	7078	1.86175	5153581000	1	1	1.0209	0	0	0
1633	82	2014	China	Romania	66489.9	1.04757e+13	1.99627e+11	2.09123e+24	7678.6	10027	7.69931e+07	7078	1.83431	5153577000	1	1	1.0258	0	0	0
1634	82	2015	China	Romania	62909	1.10616e+13	1.77893e+11	1.96778e+24	8066.94	8977.44	7.24205e+07	7078	1.55467	5286347000	1	1	1.0261	0	0	0
1635	82	2016	China	Romania	80400.2	1.12333e+13	1.88494e+11	2.11741e+24	8147.94	9567.13	7.79524e+07	7078	1.6369	5285320000	1	1	1.0248	0	0	0
1636	82	2017	China	Romania	60647	1.23104e+13	2.11695e+11	2.60606e+24	8879.44	10807.8	9.59672e+07	7078	1.6678	5285311000	1	1	1.0235	0	0	0
1637	82	2018	China	Romania	102968	1.38948e+13	2.41627e+11	3.35736e+24	9976.68	12408.6	1.23797e+08	7078	1.67849	5289231000	1	1	1.0235	0	0	0
1638	82	2019	China	Romania	99932.6	1.43429e+13	2.50077e+11	3.58684e+24	10261.7	12919.5	1.32576e+08	7078	1.63013	5289901000	1	1	1	0	0	0
1639	83	2000	China	Russian Federation	4601.6	1.21135e+12	2.5971e+11	3.14599e+23	959.372	1771.59	1.69962e+06	5807	0.294303	5228610000	0	1	1	1	0	0
1640	83	2001	China	Russian Federation	5291.58	1.3394e+12	3.06602e+11	4.10662e+23	1053.11	2100.35	2.2119e+06	5807	0.283767	5207710000	0	1	1.1076	1	0	0
1641	83	2002	China	Russian Federation	5546.79	1.47055e+12	3.4547e+11	5.08032e+23	1148.51	2377.53	2.73061e+06	5807	0.264031	5193870000	0	1	1.1079	1	0	0
1642	83	2003	China	Russian Federation	17330	1.66029e+12	4.30348e+11	7.14501e+23	1288.64	2975.13	3.83388e+06	5807	0.26968	5169840000	0	1	1	1	0	0
1643	83	2004	China	Russian Federation	14022.3	1.95535e+12	5.91017e+11	1.15564e+24	1508.67	4102.36	6.18911e+06	5807	0.287252	5172760000	0	1	1	1	0	0
1644	83	2005	China	Russian Federation	18990.7	2.28597e+12	7.64017e+11	1.74652e+24	1753.42	5323.46	9.33426e+06	5807	0.289711	5182730000	0	1	1.1067	1	0	0
1645	83	2006	China	Russian Federation	25941	2.75213e+12	9.89931e+11	2.72442e+24	2099.23	6920.19	1.45271e+07	5807	0.293239	5149690000	0	1	1	1	0	0
1646	83	2007	China	Russian Federation	52391.7	3.55034e+12	1.29971e+12	4.6144e+24	2693.97	9101.26	2.45185e+07	5807	0.297392	5154000000	0	1	1.0903	1	0	0
1647	83	2008	China	Russian Federation	71016	4.59431e+12	1.66085e+12	7.63044e+24	3468.3	11635.3	4.03547e+07	5807	0.279592	5153770000	0	1	1.0888	1	0	0
1648	83	2009	China	Russian Federation	41877	5.1017e+12	1.22264e+12	6.23757e+24	3832.24	8562.81	3.28147e+07	5807	0.215228	5153740000	0	1	1.0904	1	0	0
1649	83	2010	China	Russian Federation	87634.9	6.08716e+12	1.52492e+12	9.28242e+24	4550.45	10675	4.85761e+07	5807	0.222942	5153685000	0	1	1.0802	1	0	0
1650	83	2011	China	Russian Federation	158901	7.5515e+12	2.04593e+12	1.54498e+25	5618.13	14311.1	8.04016e+07	5807	0.21991	5153665000	0	1	1.0953	1	0	0
1651	83	2012	China	Russian Federation	150298	8.53223e+12	2.2083e+12	1.88417e+25	6316.92	15420.9	9.74124e+07	5807	0.204681	5153611000	0	1	1.0904	1	0	0
1652	83	2013	China	Russian Federation	123577	9.57041e+12	2.29247e+12	2.19399e+25	7050.65	15974.6	1.12632e+08	5807	0.194608	5153581000	1	1	1.0834	1	0	0
1653	83	2014	China	Russian Federation	147438	1.04757e+13	2.05924e+12	2.1572e+25	7678.6	14095.6	1.08235e+08	5807	0.160076	5153577000	1	1	1.0724	1	0	0
1654	83	2015	China	Russian Federation	106384	1.10616e+13	1.36348e+12	1.50822e+25	8066.94	9313.01	7.51275e+07	5807	0.102194	5286347000	1	1	1.0477	1	0	0
1655	83	2016	China	Russian Federation	108950	1.12333e+13	1.27679e+12	1.43425e+25	8147.94	8704.9	7.0927e+07	5807	0.0990886	5285320000	1	1	1.0551	1	0	0
1656	83	2017	China	Russian Federation	134033	1.23104e+13	1.5742e+12	1.9379e+25	8879.44	10720.3	9.51905e+07	5807	0.115846	5285311000	1	1	1.0507	1	0	0
1657	83	2018	China	Russian Federation	153465	1.38948e+13	1.66958e+12	2.31986e+25	9976.68	11370.8	1.13443e+08	5807	0.105571	5289231000	1	1	1.0526	1	0	0
1658	83	2019	China	Russian Federation	159351	1.43429e+13	1.69988e+12	2.43812e+25	10261.7	11585	1.18882e+08	5807	0.106714	5289901000	1	1	1	1	0	0
1659	84	2000	China	Saudi Arabia	740.748	1.21135e+12	1.89515e+11	2.29568e+23	959.372	9171.33	8.79872e+06	6612	2.2076	5228610000	0	1	1.1265	0	0	0
1660	84	2001	China	Saudi Arabia	760.96	1.3394e+12	1.84137e+11	2.46633e+23	1053.11	8684.65	9.14587e+06	6612	2.20722	5207710000	0	1	1.1268	0	0	0
1661	84	2002	China	Saudi Arabia	1309.77	1.47055e+12	189605920240	2.78825e+23	1148.51	8695.4	9.98674e+06	6612	2.20719	5193870000	0	1	1.0677	0	0	0
1662	84	2003	China	Saudi Arabia	670.312	1.66029e+12	2.15808e+11	3.58303e+23	1288.64	9609.97	1.23838e+07	6612	2.20721	5169840000	0	1	1.0664	0	0	0
1663	84	2004	China	Saudi Arabia	826.063	1.95535e+12	2.58742e+11	5.05931e+23	1508.67	11185.1	1.68747e+07	6612	2.20715	5172760000	0	1	1.0666	0	0	0
1664	84	2005	China	Saudi Arabia	1384.34	2.28597e+12	3.2846e+11	7.50847e+23	1753.42	13791.4	2.41822e+07	6612	2.18515	5182730000	0	1	1.0419	0	0	0
1665	84	2006	China	Saudi Arabia	3603.38	2.75213e+12	3.769e+11	1.03728e+24	2099.23	15384.7	3.22961e+07	6612	2.12625	5149690000	0	1	1.0416	0	0	0
1666	84	2007	China	Saudi Arabia	8919.26	3.55034e+12	4.15965e+11	1.47682e+24	2693.97	16516.6	4.44953e+07	6612	2.02868	5154000000	0	1	1.0402	0	0	0
1667	84	2008	China	Saudi Arabia	9272.79	4.59431e+12	519796800000	2.38811e+24	3468.3	20078.3	6.96375e+07	6612	1.85297	5153770000	0	1	1.0333	0	0	0
1668	84	2009	China	Saudi Arabia	7274.63	5.1017e+12	4.29098e+11	2.18913e+24	3832.24	16113.1	6.17494e+07	6612	1.82171	5153740000	0	1	1.0328	0	0	0
1669	84	2010	China	Saudi Arabia	10916.8	6.08716e+12	528207200000	3.21528e+24	4550.45	19262.5	8.76533e+07	6612	1.80541	5153685000	0	1	1	0	0	0
1670	84	2011	China	Saudi Arabia	15371.5	7.5515e+12	6.71239e+11	5.06886e+24	5618.13	23745.8	1.33407e+08	6612	1.72306	5153665000	0	1	1.0483	0	0	0
1671	84	2012	China	Saudi Arabia	14608.1	8.53223e+12	735974843360	6.27951e+24	6316.92	25243.4	1.5946e+08	6612	1.68329	5153611000	0	1	1.0415	0	0	0
1672	84	2013	China	Saudi Arabia	16048	9.57041e+12	7.46647e+11	7.14572e+24	7050.65	24844.7	1.75171e+08	6612	1.6522	5153581000	1	1	1.0415	0	0	0
1673	84	2014	China	Saudi Arabia	26865	1.04757e+13	7.5635e+11	7.92329e+24	7678.6	24463.9	1.87849e+08	6612	1.63825	5153577000	1	1	1.0403	0	0	0
1674	84	2015	China	Saudi Arabia	34298.4	1.10616e+13	654269902880	7.23724e+24	8066.94	20627.9	1.66404e+08	6612	1.66066	5286347000	1	1	1.0508	0	0	0
1675	84	2016	China	Saudi Arabia	25724.3	1.12333e+13	644935541440	7.24474e+24	8147.94	19879.3	1.61975e+08	6612	1.77186	5285320000	1	1	1	0	0	0
1676	84	2017	China	Saudi Arabia	17479.5	1.23104e+13	6.88586e+11	8.47678e+24	8879.44	20803.7	1.84726e+08	6612	1.80233	5285311000	1	1	1.0454	0	0	0
1677	84	2018	China	Saudi Arabia	28196.5	1.38948e+13	7.86522e+11	1.09286e+25	9976.68	23339	2.32845e+08	6612	1.76426	5289231000	1	1	1	0	0	0
1678	84	2019	China	Saudi Arabia	33405.8	1.43429e+13	7.92967e+11	1.13734e+25	10261.7	23139.8	2.37453e+08	6612	1.84224	5289901000	1	1	1	0	0	0
1679	85	2000	China	Senegal	4.033	1.21135e+12	5.92424e+09	7.17631e+21	959.372	604.654	580088	12311	0.0116565	5228610000	0	0	1	0	0	0
1680	85	2001	China	Senegal	27.074	1.3394e+12	6.1749e+09	8.27063e+21	1053.11	615.268	647944	12311	0.0113013	5207710000	0	0	1.1386	0	0	0
1681	85	2002	China	Senegal	2.614	1.47055e+12	6.75251e+09	9.9299e+21	1148.51	656.623	754137	12311	0.0119314	5193870000	0	0	1.1383	0	0	0
1682	85	2003	China	Senegal	2.483	1.66029e+12	8.68323e+09	1.44167e+22	1288.64	823.721	1.06148e+06	12311	0.0142733	5169840000	0	0	1.1392	0	0	0
1683	85	2004	China	Senegal	44.22	1.95535e+12	1.01674e+10	1.98809e+22	1508.67	940.552	1.41898e+06	12311	0.0156954	5172760000	0	0	1.1393	0	0	0
1684	85	2005	China	Senegal	0.57	2.28597e+12	1.10228e+10	2.51978e+22	1753.42	993.932	1.74278e+06	12311	0.0155414	5182730000	0	0	1.1397	0	0	0
1685	85	2006	China	Senegal	68.249	2.75213e+12	1.18478e+10	3.26068e+22	2099.23	1040.9	2.1851e+06	12311	0.0152623	5149690000	0	0	1.1349	0	0	0
1686	85	2007	China	Senegal	145.995	3.55034e+12	1.4286e+10	5.07201e+22	2693.97	1222.37	3.29304e+06	12311	0.0158943	5154000000	0	0	1.1341	0	0	0
1687	85	2008	China	Senegal	451.148	4.59431e+12	1.69498e+10	7.78725e+22	3468.3	1411.93	4.897e+06	12311	0.0155799	5153770000	0	0	1.1341	0	0	0
1688	85	2009	China	Senegal	81.949	5.1017e+12	1.62482e+10	8.28935e+22	3832.24	1317.24	5.04796e+06	12311	0.0145259	5153740000	0	0	1.1341	0	0	0
1689	85	2010	China	Senegal	166.623	6.08716e+12	1.62309e+10	9.88001e+22	4550.45	1280.23	5.82561e+06	12311	0.013683	5153685000	0	0	1.1342	0	0	0
1690	85	2011	China	Senegal	1072.03	7.5515e+12	1.79022e+10	1.35189e+23	5618.13	1373.52	7.71662e+06	12311	0.0137114	5153665000	0	0	1.1332	0	0	0
1691	85	2012	China	Senegal	1251.49	8.53223e+12	1.78244e+10	1.52082e+23	6316.92	1329.98	8.40138e+06	12311	0.0123636	5153611000	0	0	1.1313	0	0	0
1692	85	2013	China	Senegal	1368.13	9.57041e+12	1.89656e+10	1.81508e+23	7050.65	1376.07	9.70218e+06	12311	0.0125446	5153581000	0	0	1.1313	0	0	0
1693	85	2014	China	Senegal	1923.59	1.04757e+13	1.97973e+10	2.0739e+23	7678.6	1396.66	1.07244e+07	12311	0.0124422	5153577000	0	0	1.1318	0	0	0
1694	85	2015	China	Senegal	2173.54	1.10616e+13	1.77748e+10	1.96617e+23	8066.94	1219.25	9.83561e+06	12311	0.0105334	5286347000	0	0	1.1295	0	0	0
1695	85	2016	China	Senegal	1964.88	1.12333e+13	1.90403e+10	2.13885e+23	8147.94	1269.9	1.03471e+07	12311	0.0112123	5285320000	0	0	1.1296	0	0	0
1696	85	2017	China	Senegal	2937.74	1.23104e+13	2.09966e+10	2.58476e+23	8879.44	1361.7	1.20911e+07	12311	0.0116398	5285311000	0	0	1.1317	0	0	0
1697	85	2018	China	Senegal	3875.13	1.38948e+13	2.3236e+10	3.2286e+23	9976.68	1465.59	1.46217e+07	12311	0.0119111	5289231000	0	0	1.1296	0	0	0
1698	85	2019	China	Senegal	2913	1.43429e+13	2.35781e+10	3.38178e+23	10261.7	1446.83	1.48469e+07	12311	0.0117908	5289901000	0	0	1	0	0	0
1699	86	2000	China	Singapore	14701.9	1.21135e+12	9.60745e+10	1.1638e+23	959.372	23852.3	2.28833e+07	4462	4.80202	5228610000	0	1	1.0007	0	0	1
1700	86	2001	China	Singapore	13107.1	1.3394e+12	8.97949e+10	1.20271e+23	1053.11	21700	2.28525e+07	4462	4.61962	5207710000	0	1	1.0005	0	0	1
1701	86	2002	China	Singapore	16378.4	1.47055e+12	9.25378e+10	1.36081e+23	1148.51	22159.7	2.54506e+07	4462	4.62248	5193870000	0	1	1.0006	0	0	1
1702	86	2003	China	Singapore	28934.7	1.66029e+12	9.76454e+10	1.6212e+23	1288.64	23730.2	3.05797e+07	4462	4.75096	5169840000	0	1	1.0005	0	0	1
1703	86	2004	China	Singapore	13932.7	1.95535e+12	1.15035e+11	2.24934e+23	1508.67	27608.5	4.16521e+07	4462	4.89685	5172760000	0	1	1	0	0	1
1704	86	2005	China	Singapore	21156.7	2.28597e+12	1.27808e+11	2.92164e+23	1753.42	29961.3	5.25346e+07	4462	4.92329	5182730000	0	1	1.0005	0	0	1
1705	86	2006	China	Singapore	17282.4	2.75213e+12	1.4863e+11	4.0905e+23	2099.23	33769.2	7.08892e+07	4462	5.01811	5149690000	0	1	1.0005	0	0	1
1706	86	2007	China	Singapore	40788.2	3.55034e+12	1.80942e+11	6.42406e+23	2693.97	39432.9	1.06231e+08	4462	5.04779	5154000000	0	1	1.0004	0	0	1
1707	86	2008	China	Singapore	47964	4.59431e+12	1.93612e+11	8.89513e+23	3468.3	40007.5	1.38758e+08	4462	4.91119	5153770000	0	1	1.0015	0	0	1
1708	86	2009	China	Singapore	40560.8	5.1017e+12	1.94152e+11	9.90507e+23	3832.24	38927.2	1.49178e+08	4462	4.6967	5153740000	0	1	1.0014	0	0	1
1709	86	2010	China	Singapore	55923	6.08716e+12	2.39809e+11	1.45976e+24	4550.45	47237	2.1495e+08	4462	4.96533	5153685000	0	1	1.0017	0	0	1
1710	86	2011	China	Singapore	54876.1	7.5515e+12	2.79351e+11	2.10952e+24	5618.13	53890.4	3.02764e+08	4462	5.13721	5153665000	0	1	1.0028	0	0	1
1711	86	2012	China	Singapore	57060.3	8.53223e+12	2.95087e+11	2.51775e+24	6316.92	55546.5	3.50883e+08	4462	5.05117	5153611000	0	1	1.0021	0	0	1
1712	86	2013	China	Singapore	70505.6	9.57041e+12	3.07576e+11	2.94363e+24	7050.65	56967.4	4.01657e+08	4462	4.95146	5153581000	1	1	1.0021	0	0	1
1713	86	2014	China	Singapore	129637	1.04757e+13	3.14851e+11	3.29828e+24	7678.6	57562.5	4.42e+08	4462	4.84861	5153577000	1	1	1.002	0	0	1
1714	86	2015	China	Singapore	120832	1.10616e+13	3.08004e+11	3.407e+24	8066.94	55646.6	4.48898e+08	4462	4.52966	5286347000	1	1	1.002	0	0	1
1715	86	2016	China	Singapore	60131.6	1.12333e+13	3.18652e+11	3.57951e+24	8147.94	56828.3	4.63033e+08	4462	4.80945	5285320000	1	1	1.0021	0	0	1
1716	86	2017	China	Singapore	42117.1	1.23104e+13	3.41863e+11	4.20848e+24	8879.44	60913.7	5.4088e+08	4462	4.89437	5285311000	1	1	1.0019	0	0	1
1717	86	2018	China	Singapore	36646.6	1.38948e+13	3.73217e+11	5.18578e+24	9976.68	66188.8	6.60344e+08	4462	4.90492	5289231000	1	1	1.0058	0	0	1
1718	86	2019	China	Singapore	55120.2	1.43429e+13	3.72063e+11	5.33646e+24	10261.7	65233.3	6.69403e+08	4462	5.06421	5289901000	1	1	1	0	0	1
1719	87	2000	China	Slovakia		1.21135e+12	2.917e+10	3.53349e+22	959.372	5413.15	5.19323e+06	7437	7.64613	5228610000	0	1	1.0317	0	1	0
1720	87	2001	China	Slovakia	55.31	1.3394e+12	3.07522e+10	4.11893e+22	1053.11	5717.22	6.02085e+06	7437	7.41319	5207710000	0	1	1.0422	0	1	0
1721	87	2002	China	Slovakia	1844.5	1.47055e+12	3.51303e+10	5.16609e+22	1148.51	6533.55	7.50384e+06	7437	7.82647	5193870000	0	1	1.0245	0	1	0
1722	87	2003	China	Slovakia	3321.04	1.66029e+12	4.68166e+10	7.7729e+22	1288.64	8712.7	1.12276e+07	7437	9.36266	5169840000	0	1	1.0243	0	1	0
1723	87	2004	China	Slovakia	1004.25	1.95535e+12	5.7332e+10	1.12104e+23	1508.67	10671.8	1.61002e+07	7437	10.2955	5172760000	0	1	1.025	0	1	0
1724	87	2005	China	Slovakia	6542.34	2.28597e+12	6.27853e+10	1.43525e+23	1753.42	11685.8	2.049e+07	7437	10.1945	5182730000	0	1	1.0254	0	1	0
1725	87	2006	China	Slovakia	5331.59	2.75213e+12	7.07081e+10	1.94598e+23	2099.23	13159.8	2.76254e+07	7437	10.0114	5149690000	0	1	1.0258	0	1	0
1726	87	2007	China	Slovakia	5119.57	3.55034e+12	8.64541e+10	3.06942e+23	2693.97	16085.6	4.33342e+07	7437	10.426	5154000000	0	1	1.0236	0	1	0
1727	87	2008	China	Slovakia	5982.78	4.59431e+12	1.0047e+11	4.61588e+23	3468.3	18677.3	6.47785e+07	7437	10.2198	5153770000	0	1	1.0218	0	1	0
1728	87	2009	China	Slovakia	5705.49	5.1017e+12	8.90463e+10	4.54288e+23	3832.24	16531.7	6.33533e+07	7437	9.52834	5153740000	0	1	1.0224	0	1	0
1729	87	2010	China	Slovakia	6120.34	6.08716e+12	9.0184e+10	5.48965e+23	4550.45	16727.3	7.61168e+07	7437	8.97546	5153685000	0	1	1.0247	0	1	0
1730	87	2011	China	Slovakia	6534.19	7.5515e+12	9.89975e+10	7.4758e+23	5618.13	18338.4	1.03027e+08	7437	8.99407	5153665000	0	1	1.0212	0	1	0
1731	87	2012	China	Slovakia	3495.97	8.53223e+12	9.44166e+10	8.05584e+23	6316.92	17460	1.10294e+08	7437	8.11001	5153611000	0	1	1.0213	0	1	0
1732	87	2013	China	Slovakia	2248	9.57041e+12	9.87239e+10	9.44828e+23	7050.65	18237	1.28582e+08	7437	8.2287	5153581000	1	1	1.0209	0	1	0
1733	87	2014	China	Slovakia	2925.17	1.04757e+13	1.01171e+11	1.05984e+24	7678.6	18670.9	1.43367e+08	7437	8.16156	5153577000	1	1	1.0258	0	1	0
1734	87	2015	China	Slovakia	2213.01	1.10616e+13	8.84572e+10	9.78474e+23	8066.94	16309.1	1.31564e+08	7437	6.90948	5286347000	1	1	1.0261	0	1	0
1735	87	2016	China	Slovakia	1643.62	1.12333e+13	8.96406e+10	1.00696e+24	8147.94	16506	1.3449e+08	7437	7.35479	5285320000	1	1	1.0248	0	1	0
1736	87	2017	China	Slovakia	1422.84	1.23104e+13	9.5482e+10	1.17542e+24	8879.44	17554.3	1.55872e+08	7437	7.63524	5285311000	1	1	1.0235	0	1	0
1737	87	2018	China	Slovakia	1515.74	1.38948e+13	1.0582e+11	1.47036e+24	9976.68	19428.1	1.93828e+08	7437	7.81314	5289231000	1	1	1.0235	0	1	0
1738	87	2019	China	Slovakia	1927.78	1.43429e+13	1.05422e+11	1.51206e+24	10261.7	19329.1	1.98349e+08	7437	7.73376	5289901000	1	1	1	0	1	0
1739	88	2000	China	Slovenia	108.156	1.21135e+12	2.02896e+10	2.45778e+22	959.372	10201.3	9.78685e+06	7734	7.64613	5228610000	0	1	1.0317	0	0	0
1740	88	2001	China	Slovenia	187.526	1.3394e+12	2.08763e+10	2.79616e+22	1053.11	10479.8	1.10363e+07	7734	7.41319	5207710000	0	1	1.0422	0	0	0
1741	88	2002	China	Slovenia	414.08	1.47055e+12	2.34899e+10	3.45431e+22	1148.51	11777.2	1.35262e+07	7734	7.82647	5193870000	0	1	1.0245	0	0	0
1742	88	2003	China	Slovenia	356.277	1.66029e+12	2.96347e+10	4.92022e+22	1288.64	14849	1.91351e+07	7734	9.36266	5169840000	0	1	1.0243	0	0	0
1743	88	2004	China	Slovenia	457.397	1.95535e+12	3.44148e+10	6.72928e+22	1508.67	17233.1	2.59991e+07	7734	10.2955	5172760000	0	1	1.025	0	0	0
1744	88	2005	China	Slovenia	653.876	2.28597e+12	3.62064e+10	8.27666e+22	1753.42	18098.9	3.17349e+07	7734	10.1945	5182730000	0	1	1.0254	0	0	0
1745	88	2006	China	Slovenia	2183.26	2.75213e+12	3.9481e+10	1.08657e+23	2099.23	19673	4.12981e+07	7734	10.0114	5149690000	0	1	1.0258	0	0	0
1746	88	2007	China	Slovenia	3236.17	3.55034e+12	4.80064e+10	1.70439e+23	2693.97	23787.6	6.40832e+07	7734	10.426	5154000000	0	1	1.0236	0	0	0
1747	88	2008	China	Slovenia	5161.58	4.59431e+12	5.55525e+10	2.55225e+23	3468.3	27483.3	9.53206e+07	7734	10.2198	5153770000	0	1	1.0218	0	0	0
1748	88	2009	China	Slovenia	3977.2	5.1017e+12	5.03681e+10	2.56963e+23	3832.24	24694.2	9.46341e+07	7734	9.52834	5153740000	0	1	1.0224	0	0	0
1749	88	2010	China	Slovenia	5022.52	6.08716e+12	4.81613e+10	2.93165e+23	4550.45	23509.5	1.06979e+08	7734	8.97546	5153685000	0	1	1.0247	0	0	0
1750	88	2011	China	Slovenia	10829.6	7.5515e+12	5.15164e+10	3.89026e+23	5618.13	25095.1	1.40988e+08	7734	8.99407	5153665000	0	1	1.0212	0	0	0
1751	88	2012	China	Slovenia	7694.08	8.53223e+12	4.65805e+10	3.97435e+23	6316.92	22643.1	1.43035e+08	7734	8.11001	5153611000	0	1	1.0213	0	0	0
1752	88	2013	China	Slovenia	5815.98	9.57041e+12	4.84019e+10	4.63226e+23	7050.65	23496.6	1.65666e+08	7734	8.2287	5153581000	1	1	1.0209	0	0	0
1753	88	2014	China	Slovenia	5616.61	1.04757e+13	4.99307e+10	5.23058e+23	7678.6	24214.9	1.85937e+08	7734	8.16156	5153577000	1	1	1.0258	0	0	0
1754	88	2015	China	Slovenia	4791.08	1.10616e+13	4.30902e+10	4.76644e+23	8066.94	20881.8	1.68452e+08	7734	6.90948	5286347000	1	1	1.0261	0	0	0
1755	88	2016	China	Slovenia	7106.7	1.12333e+13	4.46515e+10	5.01583e+23	8147.94	21622.6	1.76179e+08	7734	7.35479	5285320000	1	1	1.0248	0	0	0
1756	88	2017	China	Slovenia	10271	1.23104e+13	4.85617e+10	5.97814e+23	8879.44	23500.8	2.08673e+08	7734	7.63524	5285311000	1	1	1.0235	0	0	0
1757	88	2018	China	Slovenia	16172.2	1.38948e+13	5.40344e+10	7.50798e+23	9976.68	26054.5	2.59938e+08	7734	7.81314	5289231000	1	1	1.0235	0	0	0
1758	88	2019	China	Slovenia	12071.2	1.43429e+13	5.37422e+10	7.70819e+23	10261.7	25739.2	2.64128e+08	7734	7.73376	5289901000	1	1	1	0	0	0
1759	89	2000	China	South Africa	3898.23	1.21135e+12	1.36361e+11	1.65181e+23	959.372	3032.43	2.90923e+06	11696	1.1929	5228610000	0	1	1.0945	0	0	0
1760	89	2001	China	South Africa	6084.27	1.3394e+12	1.21515e+11	1.62756e+23	1053.11	2666.47	2.80809e+06	11696	0.961423	5207710000	0	1	1.0965	0	0	0
1761	89	2002	China	South Africa	7522.77	1.47055e+12	1.15482e+11	1.69823e+23	1148.51	2502.28	2.87389e+06	11696	0.785234	5193870000	0	1	1.083	0	0	0
1762	89	2003	China	South Africa	11701.4	1.66029e+12	1.75257e+11	2.90977e+23	1288.64	3751.28	4.83407e+06	11696	1.09416	5169840000	0	1	1.0847	0	0	0
1763	89	2004	China	South Africa	17354.9	1.95535e+12	2.2859e+11	4.46973e+23	1508.67	4833.63	7.29234e+06	11696	1.2813	5172760000	0	1	1.093	0	0	0
1764	89	2005	China	South Africa	32155.8	2.28597e+12	2.57773e+11	5.8926e+23	1753.42	5383.66	9.4398e+06	11696	1.28855	5182730000	0	1	1.0885	0	0	0
1765	89	2006	China	South Africa	31653.8	2.75213e+12	2.71638e+11	7.47585e+23	2099.23	5602.01	1.17599e+07	11696	1.17749	5149690000	0	1	1.0846	0	0	0
1766	89	2007	China	South Africa	42567.1	3.55034e+12	2.99416e+11	1.06303e+24	2693.97	6095.62	1.64214e+07	11696	1.07979	5154000000	0	1	1.0806	0	0	0
1767	89	2008	China	South Africa	59764.8	4.59431e+12	2.8677e+11	1.31751e+24	3468.3	5760.81	1.99802e+07	11696	0.841117	5153770000	0	1	1.0762	0	0	0
1768	89	2009	China	South Africa	47050.9	5.1017e+12	2.95936e+11	1.50978e+24	3832.24	5862.8	2.24676e+07	11696	0.806193	5153740000	0	1	1.0753	0	0	0
1769	89	2010	China	South Africa	54723	6.08716e+12	3.75349e+11	2.28481e+24	4550.45	7328.62	3.33485e+07	11696	0.924746	5153685000	0	1	1.0731	0	0	0
1770	89	2011	China	South Africa	61735.7	7.5515e+12	4.16419e+11	3.14459e+24	5618.13	8007.41	4.49867e+07	11696	0.88987	5153665000	0	1	1.0711	0	0	0
1771	89	2012	China	South Africa	57277.1	8.53223e+12	3.96333e+11	3.3816e+24	6316.92	7501.47	4.73862e+07	11696	0.768862	5153611000	0	1	1.0712	0	0	0
1772	89	2013	China	South Africa	59666	9.57041e+12	3.66829e+11	3.51071e+24	7050.65	6832.46	4.81732e+07	11696	0.641711	5153581000	1	1	1.064	0	0	0
1773	89	2014	China	South Africa	65931.5	1.04757e+13	3.50905e+11	3.67597e+24	7678.6	6433.19	4.93979e+07	11696	0.566077	5153577000	1	1	1.0631	0	0	0
1774	89	2015	China	South Africa	68942.8	1.10616e+13	3.17621e+11	3.51338e+24	8066.94	5734.63	4.6261e+07	11696	0.488089	5286347000	1	1	1.0635	0	0	0
1775	89	2016	China	South Africa	53900.1	1.12333e+13	2.96357e+11	3.32906e+24	8147.94	5272.92	4.29634e+07	11696	0.45171	5285320000	1	1	1.0648	0	0	0
1776	89	2017	China	South Africa	67662.7	1.23104e+13	3.49554e+11	4.30315e+24	8879.44	6132.48	5.4453e+07	11696	0.507269	5285311000	1	1	1.0667	0	0	0
1777	89	2018	China	South Africa	93574.6	1.38948e+13	3.68289e+11	5.11731e+24	9976.68	6374.03	6.35916e+07	11696	0.499924	5289231000	1	1	1.0676	0	0	0
1778	89	2019	China	South Africa	84323.3	1.43429e+13	3.51432e+11	5.04055e+24	10261.7	6001.4	6.15844e+07	11696	0.478141	5289901000	1	1	1	0	0	0
1779	90	2000	China	Spain	12103.2	1.21135e+12	5.96878e+11	7.23026e+23	959.372	14713.1	1.41153e+07	8823	7.64613	5228610000	0	1	1.0317	0	0	0
1780	90	2001	China	Spain	12187	1.3394e+12	6.27287e+11	8.40185e+23	1053.11	15355.7	1.61712e+07	8823	7.41319	5207710000	0	1	1.0422	0	0	0
1781	90	2002	China	Spain	14899.3	1.47055e+12	7.05394e+11	1.03732e+24	1148.51	17025.5	1.9554e+07	8823	7.82647	5193870000	0	1	1.0245	0	0	0
1782	90	2003	China	Spain	16149.5	1.66029e+12	9.05492e+11	1.50338e+24	1288.64	21463.4	2.76587e+07	8823	9.36266	5169840000	0	1	1.0243	0	0	0
1783	90	2004	China	Spain	21139.9	1.95535e+12	1.06709e+12	2.08654e+24	1508.67	24861.3	3.75074e+07	8823	10.2955	5172760000	0	1	1.025	0	0	0
1784	90	2005	China	Spain	29937.1	2.28597e+12	1.15329e+12	2.63637e+24	1753.42	26419.3	4.63241e+07	8823	10.1945	5182730000	0	1	1.0254	0	0	0
1785	90	2006	China	Spain	40652	2.75213e+12	1.25934e+12	3.46588e+24	2099.23	28365.3	5.95453e+07	8823	10.0114	5149690000	0	1	1.0258	0	0	0
1786	90	2007	China	Spain	54355.3	3.55034e+12	1.47213e+12	5.22657e+24	2693.97	32550	8.76886e+07	8823	10.426	5154000000	0	1	1.0236	0	0	0
1787	90	2008	China	Spain	72314.5	4.59431e+12	1.62522e+12	7.46678e+24	3468.3	35366.3	1.22661e+08	8823	10.2198	5153770000	0	1	1.0218	0	0	0
1788	90	2009	China	Spain	74189.1	5.1017e+12	1.48558e+12	7.579e+24	3832.24	32042.5	1.22794e+08	8823	9.52834	5153740000	0	1	1.0224	0	0	0
1789	90	2010	China	Spain	98504.6	6.08716e+12	1.42072e+12	8.64817e+24	4550.45	30502.7	1.38801e+08	8823	8.97546	5153685000	0	1	1.0247	0	0	0
1790	90	2011	China	Spain	151395	7.5515e+12	1.47877e+12	1.1167e+25	5618.13	31636.4	1.77738e+08	8823	8.99407	5153665000	0	1	1.0212	0	0	0
1791	90	2012	China	Spain	108309	8.53223e+12	1.32482e+12	1.13037e+25	6316.92	28324.4	1.78923e+08	8823	8.11001	5153611000	0	1	1.0213	0	0	0
1792	90	2013	China	Spain	130000	9.57041e+12	1.35476e+12	1.29656e+25	7050.65	29059.5	2.04889e+08	8823	8.2287	5153581000	1	1	1.0209	0	0	0
1793	90	2014	China	Spain	151609	1.04757e+13	1.3694e+12	1.43454e+25	7678.6	29461.6	2.26223e+08	8823	8.16156	5153577000	1	1	1.0258	0	0	0
1794	90	2015	China	Spain	136625	1.10616e+13	1.19512e+12	1.32199e+25	8066.94	25732	2.07579e+08	8823	6.90948	5286347000	1	1	1.0261	0	0	0
1795	90	2016	China	Spain	136394	1.12333e+13	1.23208e+12	1.38403e+25	8147.94	26505.3	2.15964e+08	8823	7.35479	5285320000	1	1	1.0248	0	0	0
1796	90	2017	China	Spain	178099	1.23104e+13	1.31255e+12	1.6158e+25	8879.44	28170.4	2.50138e+08	8823	7.63524	5285311000	1	1	1.0235	0	0	0
1797	90	2018	China	Spain	194004	1.38948e+13	1.41974e+12	1.9727e+25	9976.68	30337.7	3.02669e+08	8823	7.81314	5289231000	1	1	1.0235	0	0	0
1798	90	2019	China	Spain	205823	1.43429e+13	1.39412e+12	1.99957e+25	10261.7	29613.7	3.03886e+08	8823	7.73376	5289901000	1	1	1	0	0	0
1799	91	2000	China	Sri Lanka	269.791	1.21135e+12	1.63308e+10	1.97823e+22	959.372	869.697	834363	5157	0.107506	5228610000	0	1	1.0972	0	0	0
1800	91	2001	China	Sri Lanka	936.255	1.3394e+12	1.57498e+10	2.10952e+22	1053.11	832.803	877032	5157	0.0926023	5207710000	0	1	1.0961	0	0	0
1801	91	2002	China	Sri Lanka	283.981	1.47055e+12	1.65365e+10	2.43178e+22	1148.51	867.491	996321	5157	0.0865229	5193870000	0	1	1	0	0	0
1802	91	2003	China	Sri Lanka	1179.43	1.66029e+12	1.88818e+10	3.13492e+22	1288.64	982.196	1.2657e+06	5157	0.0857538	5169840000	0	1	1.0962	0	0	0
1803	91	2004	China	Sri Lanka	1102.12	1.95535e+12	2.06625e+10	4.04024e+22	1508.67	1065.78	1.60791e+06	5157	0.081791	5172760000	0	1	1.1057	0	0	0
1804	91	2005	China	Sri Lanka	1015.91	2.28597e+12	2.44058e+10	5.57908e+22	1753.42	1248.7	2.18949e+06	5157	0.0815371	5182730000	0	1	1.1173	0	0	0
1805	91	2006	China	Sri Lanka	1409.34	2.75213e+12	2.82798e+10	7.78298e+22	2099.23	1435.82	3.01411e+06	5157	0.0767308	5149690000	0	1	1.114	0	0	0
1806	91	2007	China	Sri Lanka	2126.05	3.55034e+12	3.23502e+10	1.14854e+23	2693.97	1630.39	4.39222e+06	5157	0.0687698	5154000000	0	1	1.1108	0	0	0
1807	91	2008	China	Sri Lanka	3486.76	4.59431e+12	4.07138e+10	1.87052e+23	3468.3	2037.32	7.06605e+06	5157	0.0641412	5153770000	0	1	1.1095	0	0	0
1808	91	2009	China	Sri Lanka	2371.39	5.1017e+12	4.20662e+10	2.14609e+23	3832.24	2090.4	8.01091e+06	5157	0.0594322	5153740000	0	1	1.1077	0	0	0
1809	91	2010	China	Sri Lanka	7892.99	6.08716e+12	5.67257e+10	3.45299e+23	4550.45	2799.65	1.27397e+07	5157	0.0598797	5153685000	0	1	1.0979	0	0	0
1810	91	2011	China	Sri Lanka	12925	7.5515e+12	6.52928e+10	4.93058e+23	5618.13	3200.83	1.79827e+07	5157	0.0584403	5153665000	0	1	1.0997	0	0	0
1811	91	2012	China	Sri Lanka	9007.32	8.53223e+12	6.84344e+10	5.83898e+23	6316.92	3350.52	2.1165e+07	5157	0.0494684	5153611000	0	1	1.0994	0	0	0
1812	91	2013	China	Sri Lanka	7318.56	9.57041e+12	7.43178e+10	7.11252e+23	7050.65	3610.29	2.54549e+07	5157	0.0480034	5153581000	1	1	1	0	0	0
1813	91	2014	China	Sri Lanka	7012.81	1.04757e+13	7.93564e+10	8.31313e+23	7678.6	3819.25	2.93265e+07	5157	0.0470528	5153577000	1	1	1.0933	0	0	0
1814	91	2015	China	Sri Lanka	7588.94	1.10616e+13	8.06041e+10	8.91606e+23	8066.94	3843.78	3.10076e+07	5157	0.0458386	5286347000	1	1	1.0787	0	0	0
1815	91	2016	China	Sri Lanka	8797.41	1.12333e+13	8.2401e+10	9.25634e+23	8147.94	3886.29	3.16653e+07	5157	0.0456409	5285320000	1	1	1	0	0	0
1816	91	2017	China	Sri Lanka	9515.23	1.23104e+13	8.74281e+10	1.07628e+24	8879.44	4077.04	3.62019e+07	5157	0.0443353	5285311000	1	1	1.1035	0	0	0
1817	91	2018	China	Sri Lanka	14553.9	1.38948e+13	8.84259e+10	1.22866e+24	9976.68	4080.57	4.07105e+07	5157	0.0407224	5289231000	1	1	1.1206	0	0	0
1818	91	2019	China	Sri Lanka	10883.4	1.43429e+13	8.40088e+10	1.20493e+24	10261.7	3853.08	3.95391e+07	5157	0.0386494	5289901000	1	1	1	0	0	0
1819	92	2000	China	Sudan	41.078	1.21135e+12	1.22574e+10	1.4848e+22	959.372	366.173	351296	8398	3.21967	5228610000	0	0	1	0	0	0
1820	92	2001	China	Sudan	200.419	1.3394e+12	1.3183e+10	1.76572e+22	1053.11	383.016	403357	8398	3.19946	5207710000	0	0	1	0	0	0
1821	92	2002	China	Sudan	171.882	1.47055e+12	1.48032e+10	2.17688e+22	1148.51	418.252	480366	8398	3.14348	5193870000	0	0	1.226	0	0	0
1822	92	2003	China	Sudan	150.292	1.66029e+12	1.76465e+10	2.92983e+22	1288.64	484.845	624792	8398	3.17148	5169840000	0	0	1	0	0	0
1823	92	2004	China	Sudan	250.768	1.95535e+12	2.14575e+10	4.19568e+22	1508.67	573.307	864930	8398	3.20924	5172760000	0	0	1	0	0	0
1824	92	2005	China	Sudan	331.663	2.28597e+12	2.65245e+10	6.06342e+22	1753.42	689.21	1.20847e+06	8398	3.36376	5182730000	0	0	1	0	0	0
1825	92	2006	China	Sudan	623.864	2.75213e+12	3.58224e+10	9.8588e+22	2099.23	905.31	1.90045e+06	8398	3.6718	5149690000	0	0	1.1147	0	0	0
1826	92	2007	China	Sudan	1123.94	3.55034e+12	4.58989e+10	1.62957e+23	2693.97	1128.41	3.0399e+06	8398	3.77339	5154000000	0	0	1	0	0	0
1827	92	2008	China	Sudan	656.642	4.59431e+12	5.45266e+10	2.50512e+23	3468.3	1304.53	4.52452e+06	8398	3.32446	5153770000	0	0	1.1422	0	0	0
1828	92	2009	China	Sudan	786.437	5.1017e+12	4.99572e+10	2.54867e+23	3832.24	1163.8	4.45994e+06	8398	2.9682	5153740000	0	0	1.1426	0	0	0
1829	92	2010	China	Sudan	977.058	6.08716e+12	6.17398e+10	3.7582e+23	4550.45	1401.48	6.37736e+06	8398	2.93594	5153685000	0	0	1.1267	0	0	0
1830	92	2011	China	Sudan	2174.33	7.5515e+12	5.7892e+10	4.37171e+23	5618.13	1437.77	8.0776e+06	8398	1.1425	5153665000	0	0	1.1256	0	0	0
1831	92	2012	China	Sudan	1858.24	8.53223e+12	5.27667e+10	4.50218e+23	6316.92	1457.89	9.2094e+06	8398	1.7667	5153611000	0	0	1	0	0	0
1832	92	2013	China	Sudan	2281.74	9.57041e+12	5.77304e+10	5.52504e+23	7050.65	1557.23	1.09795e+07	8398	1.30252	5153581000	0	0	1	0	0	0
1833	92	2014	China	Sudan	2214.77	1.04757e+13	6.49418e+10	6.80309e+23	7678.6	1710	1.31304e+07	8398	1.07087	5153577000	0	0	1	0	0	0
1834	92	2015	China	Sudan	3290.79	1.10616e+13	7.42945e+10	8.21812e+23	8066.94	1909.74	1.54058e+07	8398	1.03348	5286347000	0	0	1	0	0	0
1835	92	2016	China	Sudan	2270.5	1.12333e+13	5.17722e+10	5.81572e+23	8147.94	1299.26	1.05863e+07	8398	1.06967	5285320000	0	0	1	0	0	0
1836	92	2017	China	Sudan	3124.35	1.23104e+13	4.53791e+10	5.58636e+23	8879.44	1111.87	9.87277e+06	8398	1.01128	5285311000	0	0	1	0	0	0
1837	92	2018	China	Sudan	3150.16	1.38948e+13	2.60786e+10	3.62357e+23	9976.68	623.867	6.22412e+06	8398	0.271938	5289231000	0	0	1	0	0	0
1838	92	2019	China	Sudan	3248.58	1.43429e+13	1.89023e+10	2.71114e+23	10261.7	441.506	4.53059e+06	8398	0.150888	5289901000	0	0	1	0	0	0
1839	93	2000	China	Sweden	1148.06	1.21135e+12	2.62835e+11	3.18385e+23	959.372	29624.9	2.84213e+07	6725	0.903545	5228610000	0	1	1.0317	0	0	0
1840	93	2001	China	Sweden	1132.76	1.3394e+12	2.42396e+11	3.24664e+23	1053.11	27247.9	2.86949e+07	6725	0.801332	5207710000	0	1	1.0422	0	0	0
1841	93	2002	China	Sweden	1957.38	1.47055e+12	2.66849e+11	3.92415e+23	1148.51	29899.2	3.43395e+07	6725	0.850041	5193870000	0	1	1.0245	0	0	0
1842	93	2003	China	Sweden	3061.51	1.66029e+12	3.34337e+11	5.55096e+23	1288.64	37321.8	4.80945e+07	6725	1.02359	5169840000	0	1	1.0243	0	0	0
1843	93	2004	China	Sweden	2345.52	1.95535e+12	3.85118e+11	7.53039e+23	1508.67	42821.7	6.46037e+07	6725	1.12627	5172760000	0	1	1.025	0	0	0
1844	93	2005	China	Sweden	4831.7	2.28597e+12	3.92218e+11	8.96597e+23	1753.42	43437.1	7.61633e+07	6725	1.09651	5182730000	0	1	1.0254	0	0	0
1845	93	2006	China	Sweden	6161.63	2.75213e+12	4.23093e+11	1.16441e+24	2099.23	46593.6	9.78107e+07	6725	1.08067	5149690000	0	1	1.0258	0	0	0
1846	93	2007	China	Sweden	7915.83	3.55034e+12	4.91253e+11	1.74411e+24	2693.97	53700	1.44666e+08	6725	1.12558	5154000000	0	1	1.0236	0	0	0
1847	93	2008	China	Sweden	10090.4	4.59431e+12	5.17706e+11	2.3785e+24	3468.3	56152.6	1.94754e+08	6725	1.05425	5153770000	0	1	1.0218	0	0	0
1848	93	2009	China	Sweden	4945.96	5.1017e+12	4.36537e+11	2.22708e+24	3832.24	46947	1.79912e+08	6725	0.89255	5153740000	0	1	1.0224	0	0	0
1849	93	2010	China	Sweden	11943.1	6.08716e+12	4.95813e+11	3.01809e+24	4550.45	52869	2.40578e+08	6725	0.939334	5153685000	0	1	1.0247	0	0	0
1850	93	2011	China	Sweden	15238	7.5515e+12	5.74094e+11	4.33527e+24	5618.13	60755.8	3.41334e+08	6725	0.995059	5153665000	0	1	1.0212	0	0	0
1851	93	2012	China	Sweden	7890.44	8.53223e+12	5.52484e+11	4.71392e+24	6316.92	58037.8	3.6662e+08	6725	0.931707	5153611000	0	1	1.0213	0	0	0
1852	93	2013	China	Sweden	13385.7	9.57041e+12	5.86842e+11	5.61631e+24	7050.65	61126.9	4.30984e+08	6725	0.951149	5153581000	1	1	1.0209	0	0	0
1853	93	2014	China	Sweden	12416.4	1.04757e+13	5.81964e+11	6.09647e+24	7678.6	60020.4	4.60872e+08	6725	0.895442	5153577000	1	1	1.0258	0	0	0
1854	93	2015	China	Sweden	8731.09	1.10616e+13	5.05104e+11	5.58723e+24	8066.94	51545.5	4.15814e+08	6725	0.738305	5286347000	1	1	1.0261	0	0	0
1855	93	2016	China	Sweden	4286.87	1.12333e+13	5.15655e+11	5.79249e+24	8147.94	51965.2	4.23409e+08	6725	0.776043	5285320000	1	1	1.0248	0	0	0
1856	93	2017	China	Sweden	3825.01	1.23104e+13	5.41019e+11	6.66016e+24	8879.44	53791.5	4.77638e+08	6725	0.790603	5285311000	1	1	1.0235	0	0	0
1857	93	2018	China	Sweden	4428.66	1.38948e+13	5.55455e+11	7.71795e+24	9976.68	54589.1	5.44617e+08	6725	0.761109	5289231000	1	1	1.0235	0	0	0
1858	93	2019	China	Sweden	5225.34	1.43429e+13	5.30833e+11	7.61368e+24	10261.7	51610.1	5.29606e+08	6725	0.730401	5289901000	1	1	1	0	0	0
1859	94	2000	China	Tajikistan	21.55	1.21135e+12	8.60521e+08	1.04239e+21	959.372	138.429	132805	4063	3.98724	5228610000	0	1	1	1	1	0
1860	94	2001	China	Tajikistan	268.906	1.3394e+12	1.08077e+09	1.44758e+21	1053.11	171.048	180132	4063	3.48921	5207710000	0	1	1	1	1	0
1861	94	2002	China	Tajikistan	143.808	1.47055e+12	1.22112e+09	1.79572e+21	1148.51	190.003	218219	4063	2.99441	5193870000	0	1	1	1	1	0
1862	94	2003	China	Tajikistan	241.3	1.66029e+12	1.5553e+09	2.58225e+21	1288.64	237.757	306385	4063	2.70371	5169840000	0	1	1	1	1	0
1863	94	2004	China	Tajikistan	197.735	1.95535e+12	2.07618e+09	4.05966e+21	1508.67	311.627	470142	4063	2.78632	5172760000	0	1	1	1	1	0
1864	94	2005	China	Tajikistan	137.092	2.28597e+12	2.31233e+09	5.2859e+21	1753.42	340.583	597184	4063	2.62928	5182730000	0	1	1	1	1	0
1865	94	2006	China	Tajikistan	67.353	2.75213e+12	2.83022e+09	7.78914e+21	2099.23	408.839	858246	4063	2.41736	5149690000	0	1	1.0501	1	1	0
1866	94	2007	China	Tajikistan	337.987	3.55034e+12	3.71951e+09	1.32055e+22	2693.97	526.643	1.41876e+06	4063	2.2099	5154000000	0	1	1	1	1	0
1867	94	2008	China	Tajikistan	314.258	4.59431e+12	5.16134e+09	2.37128e+22	3468.3	715.865	2.48284e+06	4063	2.02542	5153770000	0	1	1	1	1	0
1868	94	2009	China	Tajikistan	199.313	5.1017e+12	4.97948e+09	2.54038e+22	3832.24	676.123	2.59106e+06	4063	1.64902	5153740000	0	1	1	1	1	0
1869	94	2010	China	Tajikistan	353.174	6.08716e+12	5.64218e+09	3.43449e+22	4550.45	749.553	3.4108e+06	4063	1.54609	5153685000	0	1	1.0461	1	1	0
1870	94	2011	China	Tajikistan	232.252	7.5515e+12	6.52273e+09	4.92564e+22	5618.13	847.382	4.7607e+06	4063	1.40156	5153665000	0	1	1	1	1	0
1871	94	2012	China	Tajikistan	255.853	8.53223e+12	7.63305e+09	6.51269e+22	6316.92	969.296	6.12297e+06	4063	1.33236	5153611000	0	1	1.0485	1	1	0
1872	94	2013	China	Tajikistan	585.116	9.57041e+12	8.44847e+09	8.08553e+22	7050.65	1048.23	7.39068e+06	4063	1.30047	5153581000	1	1	1.0519	1	1	0
1873	94	2014	China	Tajikistan	843.638	1.04757e+13	9.11254e+09	9.54601e+22	7678.6	1104.17	8.47849e+06	4063	1.24422	5153577000	1	1	1.0496	1	1	0
1874	94	2015	China	Tajikistan	1450.37	1.10616e+13	7.8546e+09	8.68841e+22	8066.94	929.096	7.49496e+06	4063	1.01044	5286347000	1	1	1.0614	1	1	0
1875	94	2016	China	Tajikistan	1153.55	1.12333e+13	6.95268e+09	7.81014e+22	8147.94	802.518	6.53887e+06	4063	0.847978	5285320000	1	1	1.0522	1	1	0
1876	94	2017	China	Tajikistan	1431.88	1.23104e+13	7.15787e+09	8.81162e+22	8879.44	806.042	7.1572e+06	4063	0.790522	5285311000	1	1	1.0508	1	1	0
1877	94	2018	China	Tajikistan	984.31	1.38948e+13	7.52295e+09	1.0453e+23	9976.68	826.622	8.24694e+06	4063	0.722959	5289231000	1	1	1	1	1	0
1878	94	2019	China	Tajikistan	1398.55	1.43429e+13	8.11663e+09	1.16416e+23	10261.7	870.788	8.93574e+06	4063	0.724881	5289901000	1	1	1	1	1	0
1879	95	2000	China	Tanzania	6.571	1.21135e+12	1.3376e+10	1.62029e+22	959.372	410.952	394256	9407	0.0103428	5228610000	0	1	1.1786	0	0	0
1880	95	2001	China	Tanzania	24.292	1.3394e+12	1.35816e+10	1.81912e+22	1053.11	406.539	428129	9407	0.00944427	5207710000	0	1	1	0	0	0
1881	95	2002	China	Tanzania	30.266	1.47055e+12	1.4142e+10	2.07966e+22	1148.51	411.972	473154	9407	0.00856311	5193870000	0	1	1	0	0	0
1882	95	2003	China	Tanzania	186.257	1.66029e+12	1.52243e+10	2.52767e+22	1288.64	431.28	555766	9407	0.00797081	5169840000	0	1	1.1523	0	0	0
1883	95	2004	China	Tanzania	31.688	1.95535e+12	1.66759e+10	3.26073e+22	1508.67	459.259	692870	9407	0.00759803	5172760000	0	1	1	0	0	0
1884	95	2005	China	Tanzania	137.738	2.28597e+12	1.8399e+10	4.20596e+22	1753.42	492.631	863789	9407	0.00725845	5182730000	0	1	1.129	0	0	0
1885	95	2006	China	Tanzania	254.345	2.75213e+12	1.86496e+10	5.13261e+22	2099.23	485.497	1.01917e+06	9407	0.00636907	5149690000	0	1	1.1253	0	0	0
1886	95	2007	China	Tanzania	565.419	3.55034e+12	2.18435e+10	7.7552e+22	2693.97	552.84	1.48933e+06	9407	0.00611029	5154000000	0	1	1.1253	0	0	0
1887	95	2008	China	Tanzania	1899.61	4.59431e+12	2.79412e+10	1.2837e+23	3468.3	687.39	2.38408e+06	9407	0.0058084	5153770000	0	1	1.1311	0	0	0
1888	95	2009	China	Tanzania	785.765	5.1017e+12	2.90814e+10	1.48365e+23	3832.24	695.217	2.66423e+06	9407	0.00517409	5153740000	0	1	1.1298	0	0	0
1889	95	2010	China	Tanzania	3410.68	6.08716e+12	3.20142e+10	1.94876e+23	4550.45	743.404	3.38282e+06	9407	0.00485107	5153685000	0	1	1.1307	0	0	0
1890	95	2011	China	Tanzania	1133.6	7.5515e+12	3.46571e+10	2.61713e+23	5618.13	781.437	4.39022e+06	9407	0.00414879	5153665000	0	1	1.1281	0	0	0
1891	95	2012	China	Tanzania	3069.55	8.53223e+12	3.96505e+10	3.38307e+23	6316.92	867.868	5.48225e+06	9407	0.00401625	5153611000	0	1	1.1322	0	0	0
1892	95	2013	China	Tanzania	8146.06	9.57041e+12	4.56805e+10	4.37181e+23	7050.65	970.417	6.84207e+06	9407	0.00387827	5153581000	1	1	1.132	0	0	0
1893	95	2014	China	Tanzania	14547.8	1.04757e+13	4.99648e+10	5.23415e+23	7678.6	1030.09	7.90967e+06	9407	0.00371602	5153577000	1	1	1.1314	0	0	0
1894	95	2015	China	Tanzania	30879.7	1.10616e+13	4.73786e+10	5.24081e+23	8066.94	947.933	7.64692e+06	9407	0.00312721	5286347000	1	1	1.1192	0	0	0
1895	95	2016	China	Tanzania	20596.5	1.12333e+13	4.9774e+10	5.59125e+23	8147.94	966.475	7.87478e+06	9407	0.00305201	5285320000	1	1	1.1217	0	0	0
1896	95	2017	China	Tanzania	24298.9	1.23104e+13	5.33206e+10	6.56399e+23	8879.44	1004.84	8.92242e+06	9407	0.00303239	5285311000	1	1	1	0	0	0
1897	95	2018	China	Tanzania	21274	1.38948e+13	5.80012e+10	8.05916e+23	9976.68	1060.99	1.05852e+07	9407	0.00292253	5289231000	1	1	1.1226	0	0	0
1898	95	2019	China	Tanzania	24497.5	1.43429e+13	6.31771e+10	9.06143e+23	10261.7	1122.12	1.15149e+07	9407	0.00301913	5289901000	1	1	1	0	0	0
1899	96	2000	China	Thailand	56771.2	1.21135e+12	1.26392e+11	1.53105e+23	959.372	2007.74	1.92617e+06	3292	0.206386	5228610000	0	1	1.1712	0	0	0
1900	96	2001	China	Thailand	30010.2	1.3394e+12	1.20296e+11	1.61125e+23	1053.11	1893.26	1.99381e+06	3292	0.186287	5207710000	0	1	1.1471	0	0	0
1901	96	2002	China	Thailand	46139.2	1.47055e+12	1.34301e+11	1.97496e+23	1148.51	2096.19	2.40749e+06	3292	0.192666	5193870000	0	1	1	0	0	0
1902	96	2003	China	Thailand	71427.4	1.66029e+12	1.52281e+11	2.5283e+23	1288.64	2359.12	3.04006e+06	3292	0.199521	5169840000	0	1	1.1375	0	0	0
1903	96	2004	China	Thailand	39594.8	1.95535e+12	1.72896e+11	3.38071e+23	1508.67	2660.13	4.01325e+06	3292	0.205776	5172760000	0	1	1.1132	0	0	0
1904	96	2005	China	Thailand	52754.9	2.28597e+12	1.89319e+11	4.32776e+23	1753.42	2894.06	5.0745e+06	3292	0.203737	5182730000	0	1	1.1055	0	0	0
1905	96	2006	China	Thailand	50298.3	2.75213e+12	2.21758e+11	6.10308e+23	2099.23	3369.54	7.07344e+06	3292	0.210481	5149690000	0	1	1.1084	0	0	0
1906	96	2007	China	Thailand	73684.2	3.55034e+12	2.62942e+11	9.33536e+23	2693.97	3973.02	1.07032e+07	3292	0.220392	5154000000	0	1	1.1052	0	0	0
1907	96	2008	China	Thailand	112241	4.59431e+12	2.91383e+11	1.3387e+24	3468.3	4379.66	1.519e+07	3292	0.208585	5153770000	0	1	1.1078	0	0	0
1908	96	2009	China	Thailand	128686	5.1017e+12	2.8171e+11	1.4372e+24	3832.24	4213.01	1.61452e+07	3292	0.199249	5153740000	0	1	1.1101	0	0	0
1909	96	2010	China	Thailand	194637	6.08716e+12	3.41105e+11	2.07636e+24	4550.45	5076.34	2.30997e+07	3292	0.21367	5153685000	0	1	1.1081	0	0	0
1910	96	2011	China	Thailand	280733	7.5515e+12	3.70819e+11	2.80024e+24	5618.13	5492.12	3.08555e+07	3292	0.211909	5153665000	0	1	1.1125	0	0	0
1911	96	2012	China	Thailand	304731	8.53223e+12	3.97558e+11	3.39206e+24	6316.92	5860.58	3.70208e+07	3292	0.203079	5153611000	0	1	1	0	0	0
1912	96	2013	China	Thailand	276804	9.57041e+12	4.20333e+11	4.02276e+24	7050.65	6168.26	4.34902e+07	3292	0.201646	5153581000	1	1	1.1203	0	0	0
1913	96	2014	China	Thailand	289160	1.04757e+13	4.07339e+11	4.26716e+24	7678.6	5951.88	4.57021e+07	3292	0.189146	5153577000	1	1	1.0842	0	0	0
1914	96	2015	China	Thailand	300148	1.10616e+13	4.01296e+11	4.43896e+24	8066.94	5840.05	4.71113e+07	3292	0.181837	5286347000	1	1	1.0796	0	0	0
1915	96	2016	China	Thailand	373932	1.12333e+13	4.1343e+11	4.64418e+24	8147.94	5994.23	4.88406e+07	3292	0.188248	5285320000	1	1	1	0	0	0
1916	96	2017	China	Thailand	335280	1.23104e+13	4.56295e+11	5.61717e+24	8879.44	6592.91	5.85414e+07	3292	0.199139	5285311000	1	1	1	0	0	0
1917	96	2018	China	Thailand	379028	1.38948e+13	5.06514e+11	7.03792e+24	9976.68	7295.48	7.27846e+07	3292	0.204764	5289231000	1	1	1	0	0	0
1918	96	2019	China	Thailand	431707	1.43429e+13	5.4365e+11	7.79752e+24	10261.7	7808.19	8.01252e+07	3292	0.222509	5289901000	1	1	1	0	0	0
1919	97	2000	China	Togo	5.671	1.21135e+12	1.48819e+09	1.80271e+21	959.372	302.206	289928	11667	0.0116565	5228610000	0	0	1.1435	0	0	0
1920	97	2001	China	Togo	0.604	1.3394e+12	1.48114e+09	1.98384e+21	1053.11	292.567	308105	11667	0.0113013	5207710000	0	0	1.1427	0	0	0
1921	97	2002	China	Togo	5.81	1.47055e+12	1.69868e+09	2.49799e+21	1148.51	326.856	375396	11667	0.0119314	5193870000	0	0	1.1423	0	0	0
1922	97	2003	China	Togo	19.95	1.66029e+12	2.11109e+09	3.50502e+21	1288.64	396.03	510341	11667	0.0142733	5169840000	0	0	1.1455	0	0	0
1923	97	2004	China	Togo	47.02	1.95535e+12	2.25594e+09	4.41115e+21	1508.67	412.589	622460	11667	0.0156954	5172760000	0	0	1.1456	0	0	0
1924	97	2005	China	Togo	0.271	2.28597e+12	2.28058e+09	5.21332e+21	1753.42	406.401	712591	11667	0.0155414	5182730000	0	0	1.1461	0	0	0
1925	97	2006	China	Togo	60.643	2.75213e+12	2.3495e+09	6.46612e+21	2099.23	407.695	855845	11667	0.0152623	5149690000	0	0	1.1415	0	0	0
1926	97	2007	China	Togo	279.396	3.55034e+12	2.6591e+09	9.4407e+21	2693.97	449.144	1.20998e+06	11667	0.0158943	5154000000	0	0	1.1385	0	0	0
1927	97	2008	China	Togo	129.908	4.59431e+12	3.31028e+09	1.52084e+22	3468.3	544.148	1.88727e+06	11667	0.0155799	5153770000	0	0	1.1385	0	0	0
1928	97	2009	China	Togo	257.402	5.1017e+12	3.36571e+09	1.71709e+22	3832.24	538.442	2.06344e+06	11667	0.0145259	5153740000	0	0	1.1384	0	0	0
1929	97	2010	China	Togo	620.04	6.08716e+12	3.42946e+09	2.08757e+22	4550.45	534.044	2.43014e+06	11667	0.013683	5153685000	0	0	1.1353	0	0	0
1930	97	2011	China	Togo	1135.79	7.5515e+12	3.87246e+09	2.92429e+22	5618.13	587.097	3.29839e+06	11667	0.0137114	5153665000	0	0	1.1366	0	0	0
1931	97	2012	China	Togo	2059.57	8.53223e+12	3.87331e+09	3.3048e+22	6316.92	571.807	3.61206e+06	11667	0.0123636	5153611000	0	0	1.1314	0	0	0
1932	97	2013	China	Togo	2718.23	9.57041e+12	4.32166e+09	4.136e+22	7050.65	621.399	4.38126e+06	11667	0.0125446	5153581000	0	0	1.1288	0	0	0
1933	97	2014	China	Togo	4178.94	1.04757e+13	4.57499e+09	4.79261e+22	7678.6	640.934	4.92148e+06	11667	0.0124422	5153577000	0	0	1.1287	0	0	0
1934	97	2015	China	Togo	3522.06	1.10616e+13	4.18087e+09	4.62469e+22	8066.94	570.91	4.6055e+06	11667	0.0105334	5286347000	0	0	1.1184	0	0	0
1935	97	2016	China	Togo	3923.33	1.12333e+13	4.48698e+09	5.04035e+22	8147.94	597.471	4.86816e+06	11667	0.0112123	5285320000	0	0	1.1208	0	0	0
1936	97	2017	China	Togo	1682.48	1.23104e+13	4.81995e+09	5.93356e+22	8879.44	626.092	5.55934e+06	11667	0.0116398	5285311000	0	0	1.1331	0	0	0
1937	97	2018	China	Togo	1116.26	1.38948e+13	5.35634e+09	7.44254e+22	9976.68	678.956	6.77372e+06	11667	0.0119111	5289231000	0	0	1.1313	0	0	0
1938	97	2019	China	Togo	2841.73	1.43429e+13	5.45998e+09	7.8312e+22	10261.7	675.542	6.9322e+06	11667	0.0117908	5289901000	0	0	1	0	0	0
1939	98	2000	China	Tunisia	993.77	1.21135e+12	2.14732e+10	2.60115e+22	959.372	2211.83	2.12197e+06	8661	6.03969	5228610000	0	1	1.2822	0	0	0
1940	98	2001	China	Tunisia	732.994	1.3394e+12	2.20661e+10	2.95552e+22	1053.11	2253.04	2.3727e+06	8661	5.75311	5207710000	0	1	1	0	0	0
1941	98	2002	China	Tunisia	391.813	1.47055e+12	2.31423e+10	3.40319e+22	1148.51	2344.41	2.69258e+06	8661	5.82174	5193870000	0	1	1.2993	0	0	0
1942	98	2003	China	Tunisia	601.513	1.66029e+12	2.74531e+10	4.558e+22	1288.64	2760.41	3.55719e+06	8661	6.42398	5169840000	0	1	1.2553	0	0	0
1943	98	2004	China	Tunisia	408.256	1.95535e+12	3.11831e+10	6.09739e+22	1508.67	3111.38	4.69404e+06	8661	6.64554	5172760000	0	1	1.2592	0	0	0
1944	98	2005	China	Tunisia	1247.62	2.28597e+12	3.2273e+10	7.3775e+22	1753.42	3193.21	5.59903e+06	8661	6.31579	5182730000	0	1	1.1328	0	0	0
1945	98	2006	China	Tunisia	1777.13	2.75213e+12	3.43784e+10	9.4614e+22	2099.23	3370.03	7.07447e+06	8661	5.99045	5149690000	0	1	1.2299	0	0	0
1946	98	2007	China	Tunisia	5505.25	3.55034e+12	3.89081e+10	1.38137e+23	2693.97	3775.75	1.01718e+07	8661	5.93708	5154000000	0	1	1	0	0	0
1947	98	2008	China	Tunisia	3121.64	4.59431e+12	4.48566e+10	2.06085e+23	3468.3	4307.16	1.49385e+07	8661	5.63949	5153770000	0	1	1.2179	0	0	0
1948	98	2009	China	Tunisia	4756.04	5.1017e+12	4.34549e+10	2.21694e+23	3832.24	4128.46	1.58212e+07	8661	5.05928	5153740000	0	1	1.216	0	0	0
1949	98	2010	China	Tunisia	6003.93	6.08716e+12	4.40509e+10	2.68145e+23	4550.45	4141.98	1.88479e+07	8661	4.72982	5153685000	0	1	1.1813	0	0	0
1950	98	2011	China	Tunisia	8869.2	7.5515e+12	4.58106e+10	3.45939e+23	5618.13	4264.67	2.39595e+07	8661	4.58981	5153665000	0	1	1.1625	0	0	0
1951	98	2012	China	Tunisia	8316.05	8.53223e+12	4.50441e+10	3.84327e+23	6316.92	4152.68	2.62321e+07	8661	4.04147	5153611000	0	1	1.1557	0	0	0
1952	98	2013	China	Tunisia	8753.73	9.57041e+12	4.62511e+10	4.42641e+23	7050.65	4222.7	2.97728e+07	8661	3.81358	5153581000	1	1	1.0669	0	0	0
1953	98	2014	China	Tunisia	10585.2	1.04757e+13	4.76323e+10	4.98981e+23	7678.6	4305.47	3.306e+07	8661	3.61873	5153577000	1	1	1	0	0	0
1954	98	2015	China	Tunisia	7775.5	1.10616e+13	4.31735e+10	4.77566e+23	8066.94	3861.69	3.1152e+07	8661	3.17466	5286347000	1	1	1.0649	0	0	0
1955	98	2016	China	Tunisia	4604.2	1.12333e+13	4.18012e+10	4.69565e+23	8147.94	3697.93	3.01305e+07	8661	3.09328	5285320000	1	1	1.1021	0	0	0
1956	98	2017	China	Tunisia	3886.42	1.23104e+13	3.98024e+10	4.89984e+23	8879.44	3481.23	3.09114e+07	8661	2.79354	5285311000	1	1	1	0	0	0
1957	98	2018	China	Tunisia	3868.66	1.38948e+13	3.97703e+10	5.52601e+23	9976.68	3438.79	3.43077e+07	8661	2.49954	5289231000	1	1	1	0	0	0
1958	98	2019	China	Tunisia	4638.85	1.43429e+13	3.87977e+10	5.56472e+23	10261.7	3317.54	3.40435e+07	8661	2.35425	5289901000	1	1	1	0	0	0
1959	99	2000	China	Turkey	6520.86	1.21135e+12	2.72979e+11	3.30673e+23	959.372	4316.55	4.14118e+06	6849	13.241	5228610000	0	1	1.2338	0	0	0
1960	99	2001	China	Turkey	2495.04	1.3394e+12	2.00252e+11	2.68217e+23	1053.11	3119.57	3.28524e+06	6849	6.75355	5207710000	0	1	1	0	0	0
1961	99	2002	China	Turkey	15852.2	1.47055e+12	2.38428e+11	3.5062e+23	1148.51	3659.94	4.20347e+06	6849	5.49152	5193870000	0	1	1.2638	0	0	0
1962	99	2003	China	Turkey	46332.4	1.66029e+12	3.11823e+11	5.17716e+23	1288.64	4718.2	6.08008e+06	6849	5.51477	5169840000	0	1	1.2215	0	0	0
1963	99	2004	China	Turkey	52931.5	1.95535e+12	4.04787e+11	7.91499e+23	1508.67	6040.61	9.11327e+06	6849	5.80609	5172760000	0	1	1.224	0	0	0
1964	99	2005	China	Turkey	74264.1	2.28597e+12	5.01416e+11	1.14622e+24	1753.42	7384.25	1.29477e+07	6849	6.09885	5182730000	0	1	1.0877	0	0	0
1965	99	2006	China	Turkey	117178	2.75213e+12	5.52487e+11	1.52052e+24	2099.23	8035.38	1.68681e+07	6849	5.58187	5149690000	0	1	1.1826	0	0	0
1966	99	2007	China	Turkey	230022	3.55034e+12	6.7577e+11	2.39922e+24	2693.97	9711.87	2.61635e+07	6849	5.83878	5154000000	0	1	1	0	0	0
1967	99	2008	China	Turkey	192299	4.59431e+12	7.64336e+11	3.51159e+24	3468.3	10854.2	3.76456e+07	6849	5.33887	5153770000	0	1	1.1593	0	0	0
1968	99	2009	China	Turkey	162524	5.1017e+12	6.4464e+11	3.28876e+24	3832.24	9038.52	3.46377e+07	6849	4.40748	5153740000	0	1	1.1861	0	0	0
1969	99	2010	China	Turkey	234812	6.08716e+12	7.71902e+11	4.69869e+24	4550.45	10672.4	4.85642e+07	6849	4.50496	5153685000	0	1	1.1377	0	0	0
1970	99	2011	China	Turkey	415752	7.5515e+12	8.32524e+11	6.2868e+24	5618.13	11335.5	6.36844e+07	6849	3.85769	5153665000	0	1	1.1446	0	0	0
1971	99	2012	China	Turkey	365660	8.53223e+12	8.73982e+11	7.45702e+24	6316.92	11707.3	7.39538e+07	6849	3.51466	5153611000	0	1	1.1258	0	0	0
1972	99	2013	China	Turkey	239824	9.57041e+12	9.50579e+11	9.09743e+24	7050.65	12519.4	8.82698e+07	6849	3.25447	5153581000	1	1	1.0412	0	0	0
1973	99	2014	China	Turkey	321127	1.04757e+13	9.34186e+11	9.78624e+24	7678.6	12095.9	9.28792e+07	6849	2.80709	5153577000	1	1	1	0	0	0
1974	99	2015	China	Turkey	250272	1.10616e+13	8.59797e+11	9.51069e+24	8066.94	10948.7	8.83227e+07	6849	2.28951	5286347000	1	1	1.0394	0	0	0
1975	99	2016	China	Turkey	293797	1.12333e+13	8.63722e+11	9.70242e+24	8147.94	10820.6	8.81659e+07	6849	2.20006	5285320000	1	1	1.0935	0	0	0
1976	99	2017	China	Turkey	278982	1.23104e+13	8.52677e+11	1.04968e+25	8879.44	10513.6	9.33553e+07	6849	1.85266	5285311000	1	1	1	0	0	0
1977	99	2018	China	Turkey	278597	1.38948e+13	7.7135e+11	1.07178e+25	9976.68	9370.18	9.34832e+07	6849	1.37023	5289231000	1	1	1	0	0	0
1978	99	2019	China	Turkey	279705	1.43429e+13	7.54412e+11	1.08205e+25	10261.7	9042.49	9.27912e+07	6849	1.21759	5289901000	1	1	1	0	0	0
1979	100	2000	China	Turkmenistan	402.4	1.21135e+12	2.90466e+09	3.51855e+21	959.372	643.175	617044	4944	7.9601	5228610000	0	1	1	0	1	0
1980	100	2001	China	Turkmenistan	169.49	1.3394e+12	3.5348e+09	4.7345e+21	1053.11	774.483	815614	4944	7.95872	5207710000	0	1	1	0	1	0
1981	100	2002	China	Turkmenistan	467.4	1.47055e+12	4.46198e+09	6.56156e+21	1148.51	967.89	1.11163e+06	4944	7.95861	5193870000	0	1	1.0535	0	1	0
1982	100	2003	China	Turkmenistan	193	1.66029e+12	5.97756e+09	9.92447e+21	1288.64	1283.91	1.6545e+06	4944	7.86059	5169840000	0	1	1	0	1	0
1983	100	2004	China	Turkmenistan	71.889	1.95535e+12	6.83835e+09	1.33713e+22	1508.67	1453.92	2.19348e+06	4944	6.82056	5172760000	0	1	1	0	1	0
1984	100	2005	China	Turkmenistan	32.5	2.28597e+12	8.1039e+09	1.85252e+22	1753.42	1704.42	2.98856e+06	4944	6.50625	5182730000	0	1	1	0	1	0
1985	100	2006	China	Turkmenistan	238.204	2.75213e+12	1.02767e+10	2.82828e+22	2099.23	2136.47	4.48495e+06	4944	5.81026	5149690000	0	1	1	0	1	0
1986	100	2007	China	Turkmenistan	296.104	3.55034e+12	1.26642e+10	4.49621e+22	2693.97	2600.37	7.00532e+06	4944	5.20948	5154000000	0	1	1	0	1	0
1987	100	2008	China	Turkmenistan	944.858	4.59431e+12	1.92715e+10	8.85393e+22	3468.3	3904.46	1.35419e+07	4944	3.03798	5153770000	0	1	1	0	1	0
1988	100	2009	China	Turkmenistan	1486.45	5.1017e+12	2.02144e+10	1.03128e+23	3832.24	4036.46	1.54687e+07	4944	2.39699	5153740000	0	1	1	0	1	0
1989	100	2010	China	Turkmenistan	2492.13	6.08716e+12	2.25832e+10	1.37467e+23	4550.45	4439.2	2.02004e+07	4944	2.37553	5153685000	0	1	1	0	1	0
1990	100	2011	China	Turkmenistan	2231.78	7.5515e+12	2.92333e+10	2.20756e+23	5618.13	5649.95	3.17422e+07	4944	2.26718	5153665000	0	1	1	0	1	0
1991	100	2012	China	Turkmenistan	3595.56	8.53223e+12	3.51642e+10	3.00029e+23	6316.92	6675.19	4.21666e+07	4944	2.21485	5153611000	0	1	1	0	1	0
1992	100	2013	China	Turkmenistan	1589.49	9.57041e+12	3.91975e+10	3.75136e+23	7050.65	7304.29	5.14999e+07	4944	2.17395	5153581000	1	1	1	0	1	0
1993	100	2014	China	Turkmenistan	1367.14	1.04757e+13	4.35242e+10	4.55946e+23	7678.6	7962.24	6.11388e+07	4944	2.15559	5153577000	1	1	1	0	1	0
1994	100	2015	China	Turkmenistan	2377.29	1.10616e+13	3.57997e+10	3.96e+23	8066.94	6432.68	5.18921e+07	4944	1.79181	5286347000	1	1	1	0	1	0
1995	100	2016	China	Turkmenistan	850.041	1.12333e+13	36180000000	4.0642e+23	8147.94	6389.55	5.20616e+07	4944	1.89842	5285320000	1	1	1	0	1	0
1996	100	2017	China	Turkmenistan	908.571	1.23104e+13	3.79263e+10	4.66888e+23	8879.44	6587.09	5.84897e+07	4944	1.93107	5285311000	1	1	1	0	1	0
1997	100	2018	China	Turkmenistan	713.686	1.38948e+13	4.07611e+10	5.66369e+23	9976.68	6966.64	6.95039e+07	4944	1.89027	5289231000	1	1	1	0	1	0
1998	100	2019	China	Turkmenistan	1185.18	1.43429e+13		0	10261.7		0	4944	1.97382	5289901000	1	1	1	0	1	0
1999	101	2000	China	Ukraine	418.391	1.21135e+12	3.12615e+10	3.78686e+22	959.372	635.701	609874	6467	1.52172	5228610000	0	1	1	0	0	0
[truncated: 279 more rows]

## Sheet: Sheet2
S/no	id	year	reporter	partner	export	dgp_i	gdp_j	gdp_ij	gdppc_i	gdppc_j	gdppc_ij	disti_j	exch_ij	land	tariff (1+rate/100)	border	landlocked	language
1	1	2000	China	Afghanistan		1.21135e+12		0	959.372		0	4184	0.174808	5228610000	1	1	1	0
2	1	2001	China	Afghanistan		1.3394e+12		0	1053.11		0	4184	0.174254	5207710000	1	1	1	0
3	1	2002	China	Afghanistan	330.643	1.47055e+12	4.05518e+09	5.96334e+21	1148.51	179.427	206073	4184	0.175126	5193870000	1	1	1	0
4	1	2003	China	Afghanistan	8.698	1.66029e+12	4.51556e+09	7.49713e+21	1288.64	190.684	245723	4184	0.169741	5169840000	1	1	1	0
5	1	2004	China	Afghanistan	8.135	1.95535e+12	5.22678e+09	1.02202e+22	1508.67	211.382	318905	4184	0.172991	5172760000	1.0386	1	1	0
6	1	2005	China	Afghanistan	6.224	2.28597e+12	6.20914e+09	1.41939e+22	1753.42	242.031	424382	4184	0.16556	5182730000	1	1	1	0
7	1	2006	China	Afghanistan	10.16	2.75213e+12	6.97129e+09	1.91859e+22	2099.23	263.734	553638	4184	0.159707	5149690000	1.0616	1	1	0
8	1	2007	China	Afghanistan	47.211	3.55034e+12	9.74788e+09	3.46083e+22	2693.97	359.693	969003	4184	0.152266	5154000000	1.0618	1	1	0
9	1	2008	China	Afghanistan	12.5	4.59431e+12	1.01092e+10	4.64449e+22	3468.3	364.661	1.26475e+06	4184	0.138283	5153770000	1.0647	1	1	0
10	1	2009	China	Afghanistan	727.415	5.1017e+12	1.24391e+10	6.34605e+22	3832.24	438.076	1.67881e+06	4184	0.135746	5153740000	1	1	1	0
11	1	2010	China	Afghanistan	21.676	6.08716e+12	1.58566e+10	9.65216e+22	4550.45	543.303	2.47228e+06	4184	0.145746	5153685000	1	1	1	0
12	1	2011	China	Afghanistan	0.825	7.5515e+12	1.78043e+10	1.34449e+23	5618.13	591.163	3.32123e+06	4184	0.138222	5153665000	1	1	1	0
13	1	2012	China	Afghanistan	16922.3	8.53223e+12	2.00016e+10	1.70658e+23	6316.92	641.871	4.05465e+06	4184	0.123962	5153611000	1.0695	1	1	0
14	1	2013	China	Afghanistan	16768.8	9.57041e+12	2.05611e+10	1.96778e+23	7050.65	637.166	4.49243e+06	4184	0.111882	5153581000	1.0695	1	1	0
15	1	2014	China	Afghanistan	124.969	1.04757e+13	2.04849e+10	2.14593e+23	7678.6	613.857	4.71356e+06	4184	0.107314	5153577000	1	1	1	0
16	1	2015	China	Afghanistan	800.782	1.10616e+13	1.99071e+10	2.20204e+23	8066.94	578.466	4.66645e+06	4184	0.10185	5286347000	1	1	1	0
17	1	2016	China	Afghanistan	65.221	1.12333e+13	1.93626e+10	2.17506e+23	8147.94	547.228	4.45878e+06	4184	0.0979057	5285320000	1	1	1	0
18	1	2017	China	Afghanistan	689.749	1.23104e+13	2.01918e+10	2.48569e+23	8879.44	556.302	4.93965e+06	4184	0.0993541	5285311000	1	1	1	0
19	1	2018	China	Afghanistan	732.868	1.38948e+13	1.94844e+10	2.70732e+23	9976.68	524.163	5.2294e+06	4184	0.0917822	5289231000	1.0838	1	1	0
20	1	2019	China	Afghanistan	761.37	1.43429e+13	1.91014e+10	2.73969e+23	10261.7	502.115	5.15255e+06	4184	0.0888676	5289901000	1	1	1	0
21	2	2000	China	Albania		1.21135e+12	3.48036e+09	4.21592e+21	959.372	1126.68	1.08091e+06	7696	0.0576059	5228610000	1.1174	0	0	0
22	2	2001	China	Albania	2.4	1.3394e+12	3.9221e+09	5.25324e+21	1053.11	1281.66	1.34973e+06	7696	0.057686	5207710000	1.117	0	0	0
23	2	2002	China	Albania		1.47055e+12	4.34807e+09	6.39405e+21	1148.51	1425.12	1.63677e+06	7696	0.0590559	5193870000	1.0839	0	0	0
24	2	2003	China	Albania	2.378	1.66029e+12	5.61149e+09	9.31669e+21	1288.64	1846.12	2.37899e+06	7696	0.0679207	5169840000	1.0819	0	0	0
25	2	2004	China	Albania	18.108	1.95535e+12	7.18468e+09	1.40485e+22	1508.67	2373.58	3.58094e+06	7696	0.0805293	5172760000	1.073	0	0	0
26	2	2005	China	Albania	41.958	2.28597e+12	8.05208e+09	1.84068e+22	1753.42	2673.79	4.68827e+06	7696	0.0820496	5182730000	1.0634	0	0	0
27	2	2006	China	Albania	596.181	2.75213e+12	8.89607e+09	2.44832e+22	2099.23	2972.74	6.24047e+06	7696	0.0812759	5149690000	1.0635	0	0	0
28	2	2007	China	Albania	343.782	3.55034e+12	1.06773e+10	3.79081e+22	2693.97	3595.04	9.68492e+06	7696	0.0841282	5154000000	1.0567	0	0	0
29	2	2008	China	Albania	751.548	4.59431e+12	1.28814e+10	5.91809e+22	3468.3	4370.54	1.51584e+07	7696	0.082826	5153770000	1.0244	0	0	0
30	2	2009	China	Albania	1475.9	5.1017e+12	1.20442e+10	6.1446e+22	3832.24	4114.14	1.57664e+07	7696	0.0719262	5153740000	1.0571	0	0	0
31	2	2010	China	Albania	936.714	6.08716e+12	1.19269e+10	7.26012e+22	4550.45	4094.35	1.86312e+07	7696	0.0651384	5153685000	1.0578	0	0	0
32	2	2011	China	Albania	1560.46	7.5515e+12	1.28908e+10	9.73446e+22	5618.13	4437.14	2.49285e+07	7696	0.0640409	5153665000	1.0215	0	0	0
33	2	2012	China	Albania	1066.35	8.53223e+12	1.23198e+10	1.05116e+23	6316.92	4247.63	2.68319e+07	7696	0.058348	5153611000	1.0165	0	0	0
34	2	2013	China	Albania	1689.11	9.57041e+12	1.27762e+10	1.22274e+23	7050.65	4413.06	3.11149e+07	7696	0.0586335	5153581000	1.0167	0	0	0
35	2	2014	China	Albania	2348.73	1.04757e+13	1.32281e+10	1.38574e+23	7678.6	4578.63	3.51575e+07	7696	0.0582426	5153577000	1.0125	0	0	0
36	2	2015	China	Albania	1230.73	1.10616e+13	1.13868e+10	1.25956e+23	8066.94	3952.8	3.1887e+07	7696	0.0494396	5286347000	1.0124	0	0	0
37	2	2016	China	Albania	1195.5	1.12333e+13	1.18612e+10	1.3324e+23	8147.94	4124.06	3.36026e+07	7696	0.053523	5285320000	1.0144	0	0	0
38	2	2017	China	Albania	1229.87	1.23104e+13	1.30197e+10	1.60278e+23	8879.44	4531.02	4.02329e+07	7696	0.0567486	5285311000	1.0122	0	0	0
39	2	2018	China	Albania	1892.95	1.38948e+13	1.5147e+10	2.10465e+23	9976.68	5284.38	5.27206e+07	7696	0.061265	5289231000	1.0147	0	0	0
40	2	2019	China	Albania	2135.55	1.43429e+13	1.52781e+10	2.19132e+23	10261.7	5352.86	5.49293e+07	7696	0.0628888	5289901000	1	0	0	0
42	3	2000	China	Bahrain	4523.1	1.21135e+12	9.0629e+09	1.09783e+22	959.372	13636.4	1.30824e+07	6190	22.0173	5228610000	1.0845	0	0	0
43	3	2001	China	Bahrain	38.872	1.3394e+12	8.9762e+09	1.20227e+22	1053.11	12868.3	1.35517e+07	6190	22.0135	5207710000	1.0842	0	0	0
44	3	2002	China	Bahrain	62.593	1.47055e+12	9.59351e+09	1.41077e+22	1148.51	13049.8	1.49878e+07	6190	22.0132	5193870000	1.0548	0	0	0
45	3	2003	China	Bahrain	16.866	1.66029e+12	1.10748e+10	1.83874e+22	1288.64	14222	1.83271e+07	6190	22.0134	5169840000	1.0541	0	0	0
46	3	2004	China	Bahrain	71.855	1.95535e+12	1.31502e+10	2.57131e+22	1508.67	15846.5	2.39072e+07	6190	22.0128	5172760000	1.0541	0	0	0
47	3	2005	China	Bahrain	80.766	2.28597e+12	1.59687e+10	3.6504e+22	1753.42	17959.3	3.14901e+07	6190	21.7934	5182730000	1.0453	0	0	0
48	3	2006	China	Bahrain	78.019	2.75213e+12	1.85048e+10	5.09275e+22	2099.23	19307.6	4.05311e+07	6190	21.206	5149690000	1.0449	0	0	0
49	3	2007	China	Bahrain	130.353	3.55034e+12	21730000000	7.71489e+22	2693.97	20976.5	5.65102e+07	6190	20.2328	5154000000	1.0417	0	0	0
50	3	2008	China	Bahrain	167.874	4.59431e+12	2.57109e+10	1.18124e+23	3468.3	23066.5	8.00018e+07	6190	18.4805	5153770000	1.0412	0	0	0
51	3	2009	China	Bahrain	169.916	5.1017e+12	2.29382e+10	1.17024e+23	3832.24	19355.9	7.41764e+07	6190	18.1687	5153740000	1.0434	0	0	0
52	3	2010	China	Bahrain	193.685	6.08716e+12	2.57133e+10	1.56521e+23	4550.45	20722.1	9.42951e+07	6190	18.006	5153685000	1.0522	0	0	0
53	3	2011	China	Bahrain	1910.77	7.5515e+12	2.87766e+10	2.17306e+23	5618.13	22514.2	1.26488e+08	6190	17.1847	5153665000	1.0427	0	0	0
54	3	2012	China	Bahrain	797.46	8.53223e+12	3.07493e+10	2.6236e+23	6316.92	23654.4	1.49423e+08	6190	16.7881	5153611000	1.0427	0	0	0
55	3	2013	China	Bahrain	985.096	9.57041e+12	3.25395e+10	3.11416e+23	7050.65	24744.3	1.74463e+08	6190	16.4781	5153581000	1.0406	0	0	0
56	3	2014	China	Bahrain	360.945	1.04757e+13	3.33877e+10	3.49759e+23	7678.6	24989.4	1.91884e+08	6190	16.3389	5153577000	1.0375	0	0	0
57	3	2015	China	Bahrain	520.966	1.10616e+13	3.11259e+10	3.443e+23	8066.94	22688.9	1.8303e+08	6190	16.5625	5286347000	1.0359	0	0	0
58	3	2016	China	Bahrain	755.215	1.12333e+13	3.22501e+10	3.62275e+23	8147.94	22619.1	1.84299e+08	6190	17.6715	5285320000	1.036	0	0	0
59	3	2017	China	Bahrain	542.055	1.23104e+13	3.54236e+10	4.3608e+23	8879.44	23709.4	2.10526e+08	6190	17.9754	5285311000	1.0408	0	0	0
60	3	2018	China	Bahrain	925.262	1.38948e+13	37652500000	5.23175e+23	9976.68	23991.1	2.39351e+08	6190	17.5956	5289231000	1.0336	0	0	0
61	3	2019	China	Bahrain	1261.95	1.43429e+13	3.85741e+10	5.53264e+23	10261.7	23504	2.4119e+08	6190	18.3734	5289901000	1	0	0	0
62	4	2000	China	Bangladesh	9737.61	1.21135e+12	5.33698e+10	6.46493e+22	959.372	418.069	401084	3027	0.158769	5228610000	1.2223	0	0	0
63	4	2001	China	Bangladesh	4503.21	1.3394e+12	5.39913e+10	7.23157e+22	1053.11	415.034	437076	3027	0.148317	5207710000	1.2087	0	0	0
64	4	2002	China	Bangladesh	6174.35	1.47055e+12	5.47241e+10	8.04745e+22	1148.51	413.08	474426	3027	0.142982	5193870000	1.2101	0	0	0
65	4	2003	China	Bangladesh	4370.77	1.66029e+12	6.01589e+10	9.98811e+22	1288.64	446.311	575135	3027	0.142339	5169840000	1.1956	0	0	0
66	4	2004	China	Bangladesh	3199.32	1.95535e+12	6.51085e+10	1.2731e+23	1508.67	475.292	717058	3027	0.139076	5172760000	1.1826	0	0	0
67	4	2005	China	Bangladesh	5160.05	2.28597e+12	6.94429e+10	1.58744e+23	1753.42	499.462	875765	3027	0.127384	5182730000	1.1537	0	0	0
68	4	2006	China	Bangladesh	7989.68	2.75213e+12	7.18191e+10	1.97656e+23	2099.23	509.64	1.06985e+06	3027	0.115669	5149690000	1.1521	0	0	0
69	4	2007	China	Bangladesh	14935.8	3.55034e+12	7.96119e+10	2.82649e+23	2693.97	558.052	1.50337e+06	3027	0.110454	5154000000	1.1427	0	0	0
70	4	2008	China	Bangladesh	25612.8	4.59431e+12	9.16313e+10	4.20982e+23	3468.3	634.987	2.20233e+06	3027	0.101295	5153770000	1.1375	0	0	0
71	4	2009	China	Bangladesh	14720.1	5.1017e+12	1.02478e+11	5.22811e+23	3832.24	702.264	2.69124e+06	3027	0.09895	5153740000	1.1405	0	0	0
72	4	2010	China	Bangladesh	30935.2	6.08716e+12	1.15279e+11	7.01723e+23	4550.45	781.154	3.5546e+06	3027	0.0972051	5153685000	1.1388	0	0	0
73	4	2011	China	Bangladesh	60298.1	7.5515e+12	1.28638e+11	9.71409e+23	5618.13	861.758	4.84147e+06	3027	0.0871376	5153665000	1.138	0	0	0
74	4	2012	China	Bangladesh	78385.8	8.53223e+12	1.33356e+11	1.13782e+24	6316.92	883.105	5.5785e+06	3027	0.0771088	5153611000	1.1353	0	0	0
75	4	2013	China	Bangladesh	84417.9	9.57041e+12	1.4999e+11	1.43547e+24	7050.65	981.84	6.92261e+06	3027	0.0793278	5153581000	1.1286	0	0	0
76	4	2014	China	Bangladesh	124301	1.04757e+13	1.72885e+11	1.81109e+24	7678.6	1118.85	8.59123e+06	3027	0.0791257	5153577000	1	0	0	0
77	4	2015	China	Bangladesh	103650	1.10616e+13	1.95079e+11	2.15787e+24	8066.94	1248.45	1.00712e+07	3027	0.079894	5286347000	1.1197	0	0	0
78	4	2016	China	Bangladesh	89910.4	1.12333e+13	2.21415e+11	2.48722e+24	8147.94	1401.62	1.14203e+07	3027	0.0846774	5285320000	1.1296	0	0	0
79	4	2017	China	Bangladesh	97729.6	1.23104e+13	2.49711e+11	3.07405e+24	8879.44	1563.91	1.38867e+07	3027	0.0840249	5285311000	1	0	0	0
80	4	2018	China	Bangladesh	137661	1.38948e+13	2.74039e+11	3.80772e+24	9976.68	1698.35	1.69439e+07	3027	0.0792651	5289231000	1	0	0	0
81	4	2019	China	Bangladesh	121240	1.43429e+13	3.02571e+11	4.33975e+24	10261.7	1855.74	1.9043e+07	3027	0.081801	5289901000	1	0	0	0
82	5	2000	China	Belarus	218.79	1.21135e+12	1.27369e+10	1.54288e+22	959.372	1276.29	1.22444e+06	6484	94.4226	5228610000	1.1063	0	0	0
83	5	2001	China	Belarus	174.03	1.3394e+12	1.23548e+10	1.6548e+22	1053.11	1244.37	1.31046e+06	6484	59.5473	5207710000	1.1052	0	0	0
84	5	2002	China	Belarus	291.091	1.47055e+12	1.45942e+10	2.14616e+22	1148.51	1479.31	1.69901e+06	6484	46.2163	5193870000	1.1149	0	0	0
85	5	2003	China	Belarus	479.545	1.66029e+12	1.78278e+10	2.95993e+22	1288.64	1819.77	2.34503e+06	6484	40.3508	5169840000	1	0	0	0
86	5	2004	China	Belarus	801.204	1.95535e+12	2.31444e+10	4.52552e+22	1508.67	2378.62	3.58855e+06	6484	38.314	5172760000	1	0	0	0
87	5	2005	China	Belarus	1303.15	2.28597e+12	3.02076e+10	6.90535e+22	1753.42	3125.81	5.48085e+06	6484	38.0455	5182730000	1	0	0	0
88	5	2006	China	Belarus	1464.62	2.75213e+12	3.69543e+10	1.01703e+23	2099.23	3847.43	8.07665e+06	6484	37.1798	5149690000	1	0	0	0
89	5	2007	China	Belarus	1730.21	3.55034e+12	4.52774e+10	1.6075e+23	2693.97	4735.66	1.27577e+07	6484	35.4485	5154000000	1	0	0	0
90	5	2008	China	Belarus	2759.01	4.59431e+12	6.07635e+10	2.79166e+23	3468.3	6377.37	2.21187e+07	6484	32.5251	5153770000	1.0926	0	0	0
91	5	2009	China	Belarus	1106.61	5.1017e+12	5.08741e+10	2.59544e+23	3832.24	5351.36	2.05077e+07	6484	24.4586	5153740000	1.0925	0	0	0
92	5	2010	China	Belarus	2500.2	6.08716e+12	5.72225e+10	3.48323e+23	4550.45	6029.4	2.74365e+07	6484	22.7304	5153685000	1.0752	0	0	0
93	5	2011	China	Belarus	2716.61	7.5515e+12	6.17578e+10	4.66364e+23	5618.13	6519.23	3.66259e+07	6484	12.9888	5153665000	1.0755	0	0	0
94	5	2012	China	Belarus	1540.57	8.53223e+12	6.56851e+10	5.6044e+23	6316.92	6940.16	4.38404e+07	6484	7.57156	5153611000	1.075	0	0	0
95	5	2013	China	Belarus	725.399	9.57041e+12	7.5528e+10	7.22833e+23	7050.65	7978.87	5.62562e+07	6484	6.97716	5153581000	1.0745	0	0	0
96	5	2014	China	Belarus	1067.08	1.04757e+13	7.88138e+10	8.25629e+23	7678.6	8318.51	6.38745e+07	6484	6.00878	5153577000	1.0673	0	0	0
97	5	2015	China	Belarus	807.001	1.10616e+13	5.64547e+10	6.24477e+23	8066.94	5949.11	4.79911e+07	6484	3.91027	5286347000	1.0602	0	0	0
98	5	2016	China	Belarus	547.826	1.12333e+13	4.77227e+10	5.36082e+23	8147.94	5022.63	4.09241e+07	6484	3.33967	5285320000	1.0504	0	0	0
99	5	2017	China	Belarus	921.556	1.23104e+13	5.47266e+10	6.73707e+23	8879.44	5761.75	5.11611e+07	6484	3.4977	5285311000	1.0492	0	0	0
100	5	2018	China	Belarus	2753.36	1.38948e+13	6.00313e+10	8.34123e+23	9976.68	6330.08	6.31531e+07	6484	3.24692	5289231000	1.0514	0	0	0
101	5	2019	China	Belarus	2437.75	1.43429e+13	6.30805e+10	9.04757e+23	10261.7	6663.3	6.83766e+07	6484	3.30263	5289901000	1	0	0	0
102	6	2000	China	Brunei Darussalam	16.71	1.21135e+12	6.00115e+09	7.26948e+21	959.372	18012.6	1.72808e+07	3832	4.80202	5228610000	1.0366	0	0	0
103	6	2001	China	Brunei Darussalam	0.642	1.3394e+12	5.60109e+09	7.50208e+21	1053.11	16472.1	1.7347e+07	3832	4.61962	5207710000	1.036	0	0	0
104	6	2002	China	Brunei Darussalam	104.967	1.47055e+12	5.84333e+09	8.59291e+21	1148.51	16850.2	1.93525e+07	3832	4.62248	5193870000	1.0324	0	0	0
105	6	2003	China	Brunei Darussalam	34.137	1.66029e+12	6.55733e+09	1.08871e+22	1288.64	18560.6	2.3918e+07	3832	4.75096	5169840000	1.0314	0	0	0
106	6	2004	China	Brunei Darussalam	56.575	1.95535e+12	7.87233e+09	1.53931e+22	1508.67	21902.1	3.3043e+07	3832	4.89685	5172760000	1.0315	0	0	0
107	6	2005	China	Brunei Darussalam	8.758	2.28597e+12	9.5314e+09	2.17885e+22	1753.42	26105.3	4.57735e+07	3832	4.92329	5182730000	1.0326	0	0	0
108	6	2006	China	Brunei Darussalam	159.242	2.75213e+12	1.14707e+10	3.15689e+22	2099.23	30979.9	6.50339e+07	3832	5.01811	5149690000	1.0331	0	0	0
109	6	2007	China	Brunei Darussalam	112.382	3.55034e+12	1.22477e+10	4.34835e+22	2693.97	32663.6	8.79947e+07	3832	5.04779	5154000000	1.0333	0	0	0
110	6	2008	China	Brunei Darussalam	207.25	4.59431e+12	1.43931e+10	6.61263e+22	3468.3	37934.4	1.31568e+08	3832	4.9032	5153770000	1.0305	0	0	0
111	6	2009	China	Brunei Darussalam	292.215	5.1017e+12	1.07324e+10	5.47533e+22	3832.24	27955.7	1.07133e+08	3832	4.69652	5153740000	1.0269	0	0	0
112	6	2010	China	Brunei Darussalam	231.401	6.08716e+12	1.37074e+10	8.3439e+22	4550.45	35269.6	1.60492e+08	3832	4.96533	5153685000	1.0381	0	0	0
113	6	2011	China	Brunei Darussalam	1512.66	7.5515e+12	1.85253e+10	1.39894e+23	5618.13	47055.8	2.64366e+08	3832	5.13665	5153665000	1.0222	0	0	0
114	6	2012	China	Brunei Darussalam	4578.11	8.53223e+12	1.90479e+10	1.62521e+23	6316.92	47740.5	3.01573e+08	3832	5.05162	5153611000	1	0	0	0
115	6	2013	China	Brunei Darussalam	1854.54	9.57041e+12	1.80938e+10	1.73165e+23	7050.65	44740.1	3.15446e+08	3832	4.95199	5153581000	1	0	0	0
116	6	2014	China	Brunei Darussalam	337.802	1.04757e+13	1.70983e+10	1.79117e+23	7678.6	41726.8	3.20403e+08	3832	4.84865	5153577000	1.012	0	0	0
117	6	2015	China	Brunei Darussalam	362.559	1.10616e+13	1.29304e+10	1.4303e+23	8066.94	31164.6	2.51403e+08	3832	4.52938	5286347000	1	0	0	0
118	6	2016	China	Brunei Darussalam	288.731	1.12333e+13	1.14009e+10	1.28069e+23	8147.94	27157.8	2.2128e+08	3832	4.81014	5285320000	1.0121	0	0	0
119	6	2017	China	Brunei Darussalam	1515	1.23104e+13	1.21281e+10	1.49302e+23	8879.44	28572.1	2.53705e+08	3832	4.89449	5285311000	1.0015	0	0	0
120	6	2018	China	Brunei Darussalam	1220.45	1.38948e+13	1.35674e+10	1.88516e+23	9976.68	31628.3	3.15546e+08	3832	4.90464	5289231000	1.0016	0	0	0
121	6	2019	China	Brunei Darussalam	701.01	1.43429e+13	1.34694e+10	1.93191e+23	10261.7	31086.8	3.19002e+08	3832	5.06399	5289901000	1	0	0	0
122	7	2000	China	Bulgaria	197.282	1.21135e+12	1.32458e+10	1.60453e+22	959.372	1621.24	1.55538e+06	7370	3.89893	5228610000	1.0317	0	0	0
123	7	2001	China	Bulgaria	347.33	1.3394e+12	1.41835e+10	1.89973e+22	1053.11	1770.91	1.86496e+06	7370	3.78864	5207710000	1.0422	0	0	0
124	7	2002	China	Bulgaria	206.169	1.47055e+12	1.64028e+10	2.41212e+22	1148.51	2092.96	2.40378e+06	7370	3.9851	5193870000	1.0245	0	0	0
125	7	2003	China	Bulgaria	655.64	1.66029e+12	2.1145e+10	3.51068e+22	1288.64	2719.5	3.50446e+06	7370	4.77695	5169840000	1.0243	0	0	0
126	7	2004	China	Bulgaria	304.941	1.95535e+12	2.61579e+10	5.11478e+22	1508.67	3389.71	5.11394e+06	7370	5.25475	5172760000	1.025	0	0	0
127	7	2005	China	Bulgaria	1682.8	2.28597e+12	2.98693e+10	6.82802e+22	1753.42	3899.91	6.83817e+06	7370	5.20561	5182730000	1.0254	0	0	0
128	7	2006	China	Bulgaria	2615.18	2.75213e+12	3.43798e+10	9.46178e+22	2099.23	4523.05	9.49492e+06	7370	5.11358	5149690000	1.0258	0	0	0
129	7	2007	China	Bulgaria	12399.1	3.55034e+12	4.44051e+10	1.57653e+23	2693.97	5885.1	1.58543e+07	7370	5.32349	5154000000	1.0236	0	0	0
130	7	2008	China	Bulgaria	7769.65	4.59431e+12	5.4439e+10	2.50109e+23	3468.3	7265.74	2.51998e+07	7370	5.19675	5153770000	1.0218	0	0	0
131	7	2009	China	Bulgaria	3367.77	5.1017e+12	5.19992e+10	2.65284e+23	3832.24	6984.97	2.6768e+07	7370	4.85637	5153740000	1.0224	0	0	0
132	7	2010	China	Bulgaria	8230.22	6.08716e+12	5.03633e+10	3.0657e+23	4550.45	6809.9	3.09881e+07	7370	4.58258	5153685000	1.0247	0	0	0
133	7	2011	China	Bulgaria	23613.1	7.5515e+12	5.73636e+10	4.33181e+23	5618.13	7806.35	4.38571e+07	7370	4.59414	5153665000	1.0212	0	0	0
134	7	2012	China	Bulgaria	12531.6	8.53223e+12	5.40138e+10	4.60858e+23	6316.92	7393.19	4.67022e+07	7370	4.14726	5153611000	1.0213	0	0	0
135	7	2013	China	Bulgaria	11127.1	9.57041e+12	5.55913e+10	5.32032e+23	7050.65	7651.82	5.39503e+07	7370	4.2046	5153581000	1.0209	0	0	0
136	7	2014	China	Bulgaria	15839.9	1.04757e+13	5.68832e+10	5.9589e+23	7678.6	7874.26	6.04633e+07	7370	4.16735	5153577000	1.0258	0	0	0
137	7	2015	China	Bulgaria	12127.6	1.10616e+13	5.06307e+10	5.60054e+23	8066.94	7053.6	5.6901e+07	7370	3.52952	5286347000	1.0261	0	0	0
138	7	2016	China	Bulgaria	9710.18	1.12333e+13	5.37851e+10	6.04182e+23	8147.94	7545.79	6.14826e+07	7370	3.7581	5285320000	1.0248	0	0	0
139	7	2017	China	Bulgaria	19388.4	1.23104e+13	5.89501e+10	7.257e+23	8879.44	8331.06	7.39751e+07	7370	3.89451	5285311000	1.0235	0	0	0
140	7	2018	China	Bulgaria	36174.8	1.38948e+13	6.62008e+10	9.19849e+23	9976.68	9423.56	9.40158e+07	7370	3.99263	5289231000	1.0235	0	0	0
141	7	2019	China	Bulgaria	27640.7	1.43429e+13	6.79272e+10	9.74273e+23	10261.7	9737.6	9.99241e+07	7370	3.95433	5289901000	1	0	0	0
142	8	2000	China	Cambodia	21.143	1.21135e+12	3.6779e+09	4.45521e+21	959.372	302.577	290284	3338	0.00215544	5228610000	1	0	0	0
143	8	2001	China	Cambodia	20.922	1.3394e+12	3.984e+09	5.33615e+21	1053.11	321.15	338206	3338	0.00211347	5207710000	1.1674	0	0	0
144	8	2002	China	Cambodia	35.345	1.47055e+12	4.28403e+09	6.29988e+21	1148.51	338.987	389330	3338	0.00211574	5193870000	1.1628	0	0	0
145	8	2003	China	Cambodia	22.623	1.66029e+12	4.65825e+09	7.73403e+21	1288.64	362.336	466921	3338	0.00208315	5169840000	1.1626	0	0	0
146	8	2004	China	Cambodia	75.39	1.95535e+12	5.33783e+09	1.04373e+22	1508.67	408.514	616312	3338	0.00206083	5172760000	1	0	0	0
147	8	2005	China	Cambodia	82.967	2.28597e+12	6.29305e+09	1.43857e+22	1753.42	474.111	831315	3338	0.00200228	5182730000	1.1409	0	0	0
148	8	2006	China	Cambodia	269.748	2.75213e+12	7.2746e+09	2.00206e+22	2099.23	539.75	1.13306e+06	3338	0.0019432	5149690000	1.1373	0	0	0
149	8	2007	China	Cambodia	332.908	3.55034e+12	8.63924e+09	3.06722e+22	2693.97	631.525	1.70131e+06	3338	0.00187555	5154000000	1.1242	0	0	0
150	8	2008	China	Cambodia	519.095	4.59431e+12	1.03519e+10	4.75599e+22	3468.3	745.609	2.586e+06	3338	0.00171395	5153770000	1.1236	0	0	0
151	8	2009	China	Cambodia	2323.63	5.1017e+12	1.04019e+10	5.30672e+22	3832.24	738.055	2.8284e+06	3338	0.00165037	5153740000	1	0	0	0
152	8	2010	China	Cambodia	2853.39	6.08716e+12	1.12423e+10	6.84336e+22	4550.45	785.502	3.57439e+06	3338	0.00161778	5153685000	1.1316	0	0	0
153	8	2011	China	Cambodia	4687.29	7.5515e+12	1.28295e+10	9.68823e+22	5618.13	882.275	4.95674e+06	3338	0.00159208	5153665000	1.1226	0	0	0
154	8	2012	China	Cambodia	6978.46	8.53223e+12	1.40544e+10	1.19916e+23	6316.92	950.88	6.00663e+06	3338	0.00156517	5153611000	1.1236	0	0	0
155	8	2013	China	Cambodia	7781.18	9.57041e+12	1.5228e+10	1.45738e+23	7050.65	1013.42	7.14527e+06	3338	0.00153846	5153581000	1	0	0	0
156	8	2014	China	Cambodia	7796.57	1.04757e+13	1.67026e+10	1.74971e+23	7678.6	1093.5	8.39652e+06	3338	0.00152159	5153577000	1.0804	0	0	0
157	8	2015	China	Cambodia	11912.7	1.10616e+13	1.805e+10	1.99661e+23	8066.94	1162.9	9.38109e+06	3338	0.00153094	5286347000	1	0	0	0
158	8	2016	China	Cambodia	15590	1.12333e+13	2.00167e+10	2.24854e+23	8147.94	1269.59	1.03446e+07	3338	0.0016371	5285320000	1.1245	0	0	0
159	8	2017	China	Cambodia	19224.2	1.23104e+13	2.21772e+10	2.7301e+23	8879.44	1385.26	1.23003e+07	3338	0.00166859	5285311000	1	0	0	0
160	8	2018	China	Cambodia	22612.8	1.38948e+13	2.45718e+10	3.4142e+23	9976.68	1512.13	1.5086e+07	3338	0.0016331	5289231000	1	0	0	0
161	8	2019	China	Cambodia	30012.5	1.43429e+13	2.70894e+10	3.8854e+23	10261.7	1643.12	1.68612e+07	3338	0.00170109	5289901000	1	0	0	0
162	9	2000	China	Croatia	90.979	1.21135e+12	2.16692e+10	2.62489e+22	959.372	4849.53	4.65251e+06	7657	1.0001	5228610000	1.0317	0	0	0
163	9	2001	China	Croatia	79.815	1.3394e+12	2.31798e+10	3.10469e+22	1053.11	5391.09	5.6774e+06	7657	0.992271	5207710000	1.0422	0	0	0
164	9	2002	China	Croatia	75.167	1.47055e+12	2.68157e+10	3.94338e+22	1148.51	6233.05	7.15871e+06	7657	1.05149	5193870000	1.0245	0	0	0
165	9	2003	China	Croatia	207.947	1.66029e+12	3.46865e+10	5.75896e+22	1288.64	8060.26	1.03868e+07	7657	1.23446	5169840000	1.0243	0	0	0
166	9	2004	China	Croatia	366.409	1.95535e+12	4.15944e+10	8.13315e+22	1508.67	9662.78	1.45779e+07	7657	1.37162	5172760000	1.025	0	0	0
167	9	2005	China	Croatia	1265.13	2.28597e+12	4.53868e+10	1.03753e+23	1753.42	10530.2	1.84639e+07	7657	1.37737	5182730000	1.0254	0	0	0
168	9	2006	China	Croatia	2812.96	2.75213e+12	5.0455e+10	1.38859e+23	2099.23	11703.3	2.4568e+07	7657	1.36583	5149690000	1.0258	0	0	0
169	9	2007	China	Croatia	7032.96	3.55034e+12	6.01829e+10	2.1367e+23	2693.97	13962.8	3.76155e+07	7657	1.41812	5154000000	1.0236	0	0	0
170	9	2008	China	Croatia	9844.7	4.59431e+12	7.02889e+10	3.22929e+23	3468.3	16309.4	5.65661e+07	7657	1.40802	5153770000	1.0218	0	0	0
171	9	2009	China	Croatia	5777.17	5.1017e+12	6.26662e+10	3.19704e+23	3832.24	14556	5.5782e+07	7657	1.29286	5153740000	1.0224	0	0	0
172	9	2010	China	Croatia	8465.93	6.08716e+12	5.98079e+10	3.64061e+23	4550.45	13923.6	6.33588e+07	7657	1.2314	5153685000	1.0247	0	0	0
173	9	2011	China	Croatia	13186.7	7.5515e+12	6.23543e+10	4.70868e+23	5618.13	14566.6	8.18373e+07	7657	1.20914	5153665000	1.0212	0	0	0
174	9	2012	China	Croatia	8409.97	8.53223e+12	5.64944e+10	4.82023e+23	6316.92	13238.1	8.3624e+07	7657	1.07898	5153611000	1.0213	0	0	0
175	9	2013	China	Croatia	5874.7	9.57041e+12	5.80569e+10	5.55628e+23	7050.65	13642.2	9.61863e+07	7657	1.08605	5153581000	1.0209	0	0	0
176	9	2014	China	Croatia	3636.37	1.04757e+13	5.76429e+10	6.03849e+23	7678.6	13600.2	1.0443e+08	7657	1.06876	5153577000	1.0258	0	0	0
177	9	2015	China	Croatia	4203.38	1.10616e+13	4.95306e+10	5.47886e+23	8066.94	11782.9	9.5052e+07	7657	0.908022	5286347000	1.0261	0	0	0
178	9	2016	China	Croatia	3000.34	1.12333e+13	5.1597e+10	5.79603e+23	8147.94	12360.5	1.00712e+08	7657	0.976269	5285320000	1.0248	0	0	0
179	9	2017	China	Croatia	2347.15	1.23104e+13	5.53196e+10	6.81007e+23	8879.44	13412.3	1.19094e+08	7657	1.02037	5285311000	1.0235	0	0	0
180	9	2018	China	Croatia	2796.24	1.38948e+13	6.09914e+10	8.47464e+23	9976.68	14920.2	1.48854e+08	7657	1.05366	5289231000	1.0235	0	0	0
181	9	2019	China	Croatia	3303.17	1.43429e+13	6.04156e+10	8.66534e+23	10261.7	14853.2	1.52419e+08	7657	1.04316	5289901000	1	0	0	0
182	10	2000	China	Czechia	580.35	1.21135e+12	6.16495e+10	7.46789e+22	959.372	6011.62	5.76738e+06	7474	0.214478	5228610000	1.0317	0	1	0
183	10	2001	China	Czechia	918.529	1.3394e+12	6.75236e+10	9.04409e+22	1053.11	6609.21	6.96021e+06	7474	0.217615	5207710000	1.0422	0	1	0
184	10	2002	China	Czechia	7484.51	1.47055e+12	8.19108e+10	1.20454e+23	1148.51	8032.9	9.22585e+06	7474	0.25282	5193870000	1.0245	0	1	0
185	10	2003	China	Czechia	13233.2	1.66029e+12	9.96271e+10	1.6541e+23	1288.64	9773.12	1.25941e+07	7474	0.293418	5169840000	1.0243	0	1	0
186	10	2004	China	Czechia	5856.77	1.95535e+12	1.19162e+11	2.33003e+23	1508.67	11685.9	1.76301e+07	7474	0.322058	5172760000	1.025	0	1	0
187	10	2005	China	Czechia	2774.17	2.28597e+12	1.36281e+11	3.11533e+23	1753.42	13346.2	2.34014e+07	7474	0.342037	5182730000	1.0254	0	1	0
188	10	2006	China	Czechia	3596.78	2.75213e+12	1.55464e+11	4.27857e+23	2099.23	15183.6	3.18739e+07	7474	0.352876	5149690000	1.0258	0	1	0
189	10	2007	China	Czechia	4661.8	3.55034e+12	1.89227e+11	6.71821e+23	2693.97	18373.6	4.94981e+07	7474	0.374872	5154000000	1.0236	0	1	0
190	10	2008	China	Czechia	12206.9	4.59431e+12	2.35719e+11	1.08296e+24	3468.3	22698.9	7.87265e+07	7474	0.407029	5153770000	1.0218	0	1	0
191	10	2009	China	Czechia	12353.2	5.1017e+12	2.0618e+11	1.05187e+24	3832.24	19741.6	7.56545e+07	7474	0.35836	5153740000	1.0224	0	1	0
192	10	2010	China	Czechia	21856.3	6.08716e+12	2.07478e+11	1.26295e+24	4550.45	19808.1	9.01357e+07	7474	0.354497	5153685000	1.0247	0	1	0
193	10	2011	China	Czechia	40497.7	7.5515e+12	2.27948e+11	1.72135e+24	5618.13	21717.5	1.22012e+08	7474	0.365139	5153665000	1.0212	0	1	0
194	10	2012	China	Czechia	20528.2	8.53223e+12	2.07376e+11	1.76938e+24	6316.92	19729.9	1.24632e+08	7474	0.322428	5153611000	1.0213	0	1	0
195	10	2013	China	Czechia	17099.1	9.57041e+12	2.09402e+11	2.00407e+24	7050.65	19916	1.40421e+08	7474	0.316585	5153581000	1.0209	0	1	0
196	10	2014	China	Czechia	20299.3	1.04757e+13	2.07818e+11	2.17704e+24	7678.6	19744.6	1.51611e+08	7474	0.295962	5153577000	1.0258	0	1	0
197	10	2015	China	Czechia	12705.5	1.10616e+13	1.8683e+11	2.06663e+24	8066.94	17715.6	1.42911e+08	7474	0.253163	5286347000	1.0261	0	1	0
198	10	2016	China	Czechia	15759.8	1.12333e+13	1.9509e+11	2.1915e+24	8147.94	18463.4	1.50439e+08	7474	0.27187	5285320000	1.0248	0	1	0
199	10	2017	China	Czechia	14960.1	1.23104e+13	2.15914e+11	2.65798e+24	8879.44	20379.9	1.80962e+08	7474	0.289128	5285311000	1.0235	0	1	0
200	10	2018	China	Czechia	11560	1.38948e+13	2.44987e+11	3.40406e+24	9976.68	23046.9	2.29932e+08	7474	0.304463	5289231000	1.0235	0	1	0
201	10	2019	China	Czechia	21122.7	1.43429e+13	2.46489e+11	3.53537e+24	10261.7	23101.8	2.37063e+08	7474	0.301252	5289901000	1	0	1	0
202	11	2000	China	Egypt	1048.57	1.21135e+12	9.98385e+10	1.20939e+23	959.372	1450.48	1.39155e+06	7558	2.38433	5228610000	1.2509	0	0	0
203	11	2001	China	Egypt	1090.1	1.3394e+12	9.7632e+10	1.30768e+23	1053.11	1391.71	1.46562e+06	7558	2.08333	5207710000	1.251	0	0	0
204	11	2002	China	Egypt	4689.79	1.47055e+12	8.78507e+10	1.29189e+23	1148.51	1228.94	1.41145e+06	7558	1.83946	5193870000	1.4091	0	0	0
205	11	2003	China	Egypt	11383.8	1.66029e+12	8.29245e+10	1.37679e+23	1288.64	1138.66	1.46733e+06	7558	1.41467	5169840000	1.2341	0	0	0
206	11	2004	China	Egypt	56746.6	1.95535e+12	7.88452e+10	1.5417e+23	1508.67	1063	1.60372e+06	7558	1.33578	5172760000	1.1753	0	0	0
207	11	2005	China	Egypt	18166.8	2.28597e+12	8.96857e+10	2.05019e+23	1753.42	1187.52	2.08222e+06	7558	1.41799	5182730000	1.1423	0	0	0
208	11	2006	China	Egypt	8231.51	2.75213e+12	1.07484e+11	2.9581e+23	2099.23	1398.19	2.93512e+06	7558	1.39076	5149690000	1.1692	0	0	0
209	11	2007	China	Egypt	17712.8	3.55034e+12	1.30479e+11	4.63245e+23	2693.97	1667.84	4.49312e+06	7558	1.34995	5154000000	1.1463	0	0	0
210	11	2008	China	Egypt	22208.6	4.59431e+12	1.62818e+11	7.48037e+23	3468.3	2044.53	7.09105e+06	7558	1.27909	5153770000	1.125	0	0	0
211	11	2009	China	Egypt	22977.2	5.1017e+12	1.88982e+11	9.64132e+23	3832.24	2329.24	8.9262e+06	7558	1.23209	5153740000	1.1219	0	0	0
212	11	2010	China	Egypt	30113.5	6.08716e+12	2.18888e+11	1.33241e+24	4550.45	2644.82	1.20351e+07	7558	1.20426	5153685000	1.1099	0	0	0
213	11	2011	China	Egypt	32869	7.5515e+12	2.36002e+11	1.78217e+24	5618.13	2791.95	1.56856e+07	7558	1.0891	5153665000	1.1033	0	0	0
214	11	2012	China	Egypt	21593.8	8.53223e+12	2.79373e+11	2.38367e+24	6316.92	3232.65	2.04204e+07	7558	1.04232	5153611000	1.098	0	0	0
215	11	2013	China	Egypt	29643.9	9.57041e+12	2.88586e+11	2.76189e+24	7050.65	3264.38	2.3016e+07	7558	0.901814	5153581000	1.0927	0	0	0
216	11	2014	China	Egypt	42279.1	1.04757e+13	3.0553e+11	3.20063e+24	7678.6	3378.83	2.59447e+07	7558	0.86801	5153577000	1.0785	0	0	0
217	11	2015	China	Egypt	48056.2	1.10616e+13	3.32698e+11	3.68016e+24	8066.94	3598.97	2.90327e+07	7558	0.809684	5286347000	1.0752	0	0	0
218	11	2016	China	Egypt	32156.9	1.12333e+13	3.32928e+11	3.73987e+24	8147.94	3525.02	2.87216e+07	7558	0.662764	5285320000	1.0808	0	0	0
219	11	2017	China	Egypt	46906.6	1.23104e+13	2.35369e+11	2.89749e+24	8879.44	2440.51	2.16704e+07	7558	0.380078	5285311000	1.1014	0	0	0
220	11	2018	China	Egypt	42427.6	1.38948e+13	2.50895e+11	3.48614e+24	9976.68	2549.13	2.54319e+07	7558	0.372367	5289231000	1.0957	0	0	0
221	11	2019	China	Egypt	47430.1	1.43429e+13	3.03175e+11	4.34841e+24	10261.7	3020.03	3.09906e+07	7558	0.411935	5289901000	1	0	0	0
222	12	2000	China	Estonia	0.454	1.21135e+12	5.69407e+09	6.89749e+21	959.372	4075.97	3.91037e+06	6380	7.64613	5228610000	1.0317	0	0	0
223	12	2001	China	Estonia	404.903	1.3394e+12	6.25926e+09	8.38362e+21	1053.11	4509.18	4.74865e+06	6380	7.41319	5207710000	1.0422	0	0	0
224	12	2002	China	Estonia	508.239	1.47055e+12	7.37246e+09	1.08416e+22	1148.51	5344.88	6.13864e+06	6380	7.82647	5193870000	1.0245	0	0	0
225	12	2003	China	Estonia	1290.18	1.66029e+12	9.87764e+09	1.63997e+22	1288.64	7206.17	9.28618e+06	6380	9.36266	5169840000	1.0243	0	0	0
226	12	2004	China	Estonia	3000.3	1.95535e+12	1.21444e+10	2.37465e+22	1508.67	8912.99	1.34467e+07	6380	10.2955	5172760000	1.025	0	0	0
227	12	2005	China	Estonia	788.254	2.28597e+12	1.40983e+10	3.22283e+22	1753.42	10406.4	1.82468e+07	6380	10.1945	5182730000	1.0254	0	0	0
228	12	2006	China	Estonia	1137.16	2.75213e+12	1.70123e+10	4.68202e+22	2099.23	12631.6	2.65166e+07	6380	10.0114	5149690000	1.0258	0	0	0
229	12	2007	China	Estonia	1515.54	3.55034e+12	2.24456e+10	7.96895e+22	2693.97	16741.9	4.51023e+07	6380	10.426	5154000000	1.0236	0	0	0
230	12	2008	China	Estonia	222.666	4.59431e+12	2.43713e+10	1.11969e+23	3468.3	18227.1	6.32172e+07	6380	10.2198	5153770000	1.0218	0	0	0
231	12	2009	China	Estonia	392.592	5.1017e+12	1.97441e+10	1.00729e+23	3832.24	14795	5.66978e+07	6380	9.52834	5153740000	1.0224	0	0	0
232	12	2010	China	Estonia	370.543	6.08716e+12	1.96936e+10	1.19878e+23	4550.45	14790.8	6.73049e+07	6380	8.97546	5153685000	1.0247	0	0	0
233	12	2011	China	Estonia	861.25	7.5515e+12	2.33915e+10	1.76641e+23	5618.13	17621.5	9.90002e+07	6380	8.99407	5153665000	1.0212	0	0	0
234	12	2012	China	Estonia	3353.3	8.53223e+12	2.31927e+10	1.97886e+23	6316.92	17534.4	1.10764e+08	6380	8.11001	5153611000	1.0213	0	0	0
235	12	2013	China	Estonia	3759.05	9.57041e+12	2.52714e+10	2.41858e+23	7050.65	19174.1	1.3519e+08	6380	8.2287	5153581000	1.0209	0	0	0
236	12	2014	China	Estonia	2786.39	1.04757e+13	2.67735e+10	2.8047e+23	7678.6	20367.1	1.56391e+08	6380	8.16156	5153577000	1.0258	0	0	0
237	12	2015	China	Estonia	2047.75	1.10616e+13	2.30489e+10	2.54956e+23	8066.94	17522.2	1.41351e+08	6380	6.90948	5286347000	1.0261	0	0	0
238	12	2016	China	Estonia	1573.19	1.12333e+13	2.39965e+10	2.69559e+23	8147.94	18237.3	1.48596e+08	6380	7.35479	5285320000	1.0248	0	0	0
239	12	2017	China	Estonia	1748.4	1.23104e+13	2.68591e+10	3.30647e+23	8879.44	20388.2	1.81036e+08	6380	7.63524	5285311000	1.0235	0	0	0
240	12	2018	China	Estonia	3355.98	1.38948e+13	3.07472e+10	4.27226e+23	9976.68	23258.5	2.32042e+08	6380	7.81314	5289231000	1.0235	0	0	0
241	12	2019	China	Estonia	2195.74	1.43429e+13	3.13869e+10	4.5018e+23	10261.7	23659.9	2.4279e+08	6380	7.73376	5289901000	1	0	0	0
242	13	2000	China	Georgia	0.01	1.21135e+12	3.05748e+09	3.70366e+21	959.372	749.909	719442	5861	4.18917	5228610000	1	0	0	0
243	13	2001	China	Georgia	1.53	1.3394e+12	3.21949e+09	4.31217e+21	1053.11	801.99	844583	5861	3.99276	5207710000	1.0977	0	0	0
244	13	2002	China	Georgia	3.363	1.47055e+12	3.39573e+09	4.99359e+21	1148.51	853.516	980271	5861	3.76966	5193870000	1.0995	0	0	0
245	13	2003	China	Georgia	19.66	1.66029e+12	3.99128e+09	6.62668e+21	1288.64	1010.01	1.30154e+06	5861	3.85759	5169840000	1.0774	0	0	0
246	13	2004	China	Georgia	47.02	1.95535e+12	5.12537e+09	1.00219e+22	1508.67	1305.05	1.96888e+06	5861	4.31837	5172760000	1.0756	0	0	0
247	13	2005	China	Georgia	88.011	2.28597e+12	6.41082e+09	1.46549e+22	1753.42	1642.76	2.88045e+06	5861	4.52057	5182730000	1.0699	0	0	0
248	13	2006	China	Georgia	362.016	2.75213e+12	7.74539e+09	2.13163e+22	2099.23	1996.06	4.19018e+06	5861	4.47837	5149690000	1.0565	0	0	0
249	13	2007	China	Georgia	1242.93	3.55034e+12	1.01729e+10	3.61172e+22	2693.97	2635.35	7.09956e+06	5861	4.55407	5154000000	1.0063	0	0	0
250	13	2008	China	Georgia	1364.99	4.59431e+12	1.27951e+10	5.87845e+22	3468.3	3324.74	1.15312e+07	5861	4.66105	5153770000	1.006	0	0	0
251	13	2009	China	Georgia	2379.61	5.1017e+12	1.07668e+10	5.49292e+22	3832.24	2822.67	1.08171e+07	5861	4.08948	5153740000	1.0051	0	0	0
252	13	2010	China	Georgia	1438.92	6.08716e+12	1.22435e+10	7.45282e+22	4550.45	3233.3	1.4713e+07	5861	3.79852	5153685000	1.005	0	0	0
253	13	2011	China	Georgia	1076.07	7.5515e+12	1.51074e+10	1.14084e+23	5618.13	4021.74	2.25947e+07	5861	3.83129	5153665000	1.012	0	0	0
254	13	2012	China	Georgia	2753.76	8.53223e+12	1.64884e+10	1.40683e+23	6316.92	4421.82	2.79323e+07	5861	3.82274	5153611000	1.0132	0	0	0
255	13	2013	China	Georgia	3569.58	9.57041e+12	1.71896e+10	1.64511e+23	7050.65	4623.75	3.26004e+07	5861	3.72487	5153581000	1.0122	0	0	0
256	13	2014	China	Georgia	4715.48	1.04757e+13	1.7627e+10	1.84655e+23	7678.6	4739.19	3.63903e+07	5861	3.47938	5153577000	1	0	0	0
257	13	2015	China	Georgia	2638.09	1.10616e+13	1.4954e+10	1.65414e+23	8066.94	4014.19	3.23822e+07	5861	2.74418	5286347000	1.0043	0	0	0
258	13	2016	China	Georgia	496.21	1.12333e+13	1.51418e+10	1.70092e+23	8147.94	4062.17	3.30983e+07	5861	2.80746	5285320000	1.0123	0	0	0
259	13	2017	China	Georgia	1196.69	1.23104e+13	1.62429e+10	1.99957e+23	8879.44	4357	3.86877e+07	5861	2.69322	5285311000	1	0	0	0
260	13	2018	China	Georgia	1368.69	1.38948e+13	1.75997e+10	2.44545e+23	9976.68	4722.79	4.71177e+07	5861	2.61076	5289231000	1	0	0	0
261	13	2019	China	Georgia	1845.8	1.43429e+13	1.77432e+10	2.54489e+23	10261.7	4769.19	4.89399e+07	5861	2.45139	5289901000	1	0	0	0
262	14	2000	China	Greece	2181.12	1.21135e+12	1.30134e+11	1.57637e+23	959.372	12043	1.15537e+07	7634	7.64613	5228610000	1.0317	0	0	0
263	14	2001	China	Greece	1458.9	1.3394e+12	1.36191e+11	1.82414e+23	1053.11	12538.2	1.32041e+07	7634	7.41319	5207710000	1.0422	0	0	0
264	14	2002	China	Greece	1806.02	1.47055e+12	1.53831e+11	2.26216e+23	1148.51	14110.3	1.62058e+07	7634	7.82647	5193870000	1.0245	0	0	0
265	14	2003	China	Greece	1962.84	1.66029e+12	2.01924e+11	3.35252e+23	1288.64	18477.6	2.3811e+07	7634	9.36266	5169840000	1.0243	0	0	0
266	14	2004	China	Greece	4596.44	1.95535e+12	2.40521e+11	4.70303e+23	1508.67	21955.1	3.3123e+07	7634	10.2955	5172760000	1.025	0	0	0
267	14	2005	China	Greece	4650.95	2.28597e+12	2.47783e+11	5.66423e+23	1753.42	22551.7	3.95426e+07	7634	10.1945	5182730000	1.0254	0	0	0
268	14	2006	China	Greece	5894.13	2.75213e+12	2.73318e+11	7.52206e+23	2099.23	24801.2	5.20633e+07	7634	10.0114	5149690000	1.0258	0	0	0
269	14	2007	China	Greece	7535.3	3.55034e+12	3.18498e+11	1.13078e+24	2693.97	28827.3	7.76599e+07	7634	10.426	5154000000	1.0236	0	0	0
270	14	2008	China	Greece	6922.26	4.59431e+12	3.54461e+11	1.6285e+24	3468.3	31997.3	1.10976e+08	7634	10.2198	5153770000	1.0218	0	0	0
271	14	2009	China	Greece	3941.09	5.1017e+12	3.3e+11	1.68356e+24	3832.24	29711	1.13859e+08	7634	9.52834	5153740000	1.0224	0	0	0
272	14	2010	China	Greece	4033.83	6.08716e+12	2.99362e+11	1.82226e+24	4550.45	26917.8	1.22488e+08	7634	8.97546	5153685000	1.0247	0	0	0
273	14	2011	China	Greece	4416.14	7.5515e+12	2.87798e+11	2.17331e+24	5618.13	25916.3	1.45601e+08	7634	8.99407	5153665000	1.0212	0	0	0
274	14	2012	China	Greece	3795.63	8.53223e+12	2.45671e+11	2.09612e+24	6316.92	22242.7	1.40505e+08	7634	8.11001	5153611000	1.0213	0	0	0
275	14	2013	China	Greece	6456.45	9.57041e+12	2.39862e+11	2.29558e+24	7050.65	21874.8	1.54232e+08	7634	8.2287	5153581000	1.0209	0	0	0
276	14	2014	China	Greece	8021.54	1.04757e+13	2.3703e+11	2.48305e+24	7678.6	21761	1.67094e+08	7634	8.16156	5153577000	1.0258	0	0	0
277	14	2015	China	Greece	6879.23	1.10616e+13	1.96591e+11	2.17461e+24	8066.94	18167.8	1.46558e+08	7634	6.90948	5286347000	1.0261	0	0	0
278	14	2016	China	Greece	5065.15	1.12333e+13	1.95222e+11	2.19299e+24	8147.94	18116.5	1.47612e+08	7634	7.35479	5285320000	1.0248	0	0	0
279	14	2017	China	Greece	4381.42	1.23104e+13	2.03588e+11	2.50626e+24	8879.44	18930.2	1.6809e+08	7634	7.63524	5285311000	1.0235	0	0	0
280	14	2018	China	Greece	3859.9	1.38948e+13	2.18138e+11	3.03099e+24	9976.68	20324.3	2.02769e+08	7634	7.81314	5289231000	1.0235	0	0	0
281	14	2019	China	Greece	7194.8	1.43429e+13	2.09853e+11	3.0099e+24	10261.7	19582.5	2.0095e+08	7634	7.73376	5289901000	1	0	0	0
282	15	2000	China	Hungary	386.896	1.21135e+12	4.72184e+10	5.71979e+22	959.372	4624.28	4.43641e+06	7357	0.0293378	5228610000	1.0317	0	1	0
283	15	2001	China	Hungary	351.14	1.3394e+12	5.375e+10	7.19925e+22	1053.11	5276.03	5.55623e+06	7357	0.0288913	5207710000	1.0422	0	1	0
284	15	2002	China	Hungary	506.812	1.47055e+12	6.76089e+10	9.94223e+22	1148.51	6655.33	7.64371e+06	7357	0.0320953	5193870000	1.0245	0	1	0
285	15	2003	China	Hungary	857.072	1.66029e+12	8.5302e+10	1.41626e+23	1288.64	8421.1	1.08518e+07	7357	0.0369005	5169840000	1.0243	0	1	0
286	15	2004	China	Hungary	390.668	1.95535e+12	1.0396e+11	2.03278e+23	1508.67	10285.8	1.55178e+07	7357	0.0408235	5172760000	1.025	0	1	0
287	15	2005	China	Hungary	445.599	2.28597e+12	1.12981e+11	2.58271e+23	1753.42	11200.6	1.96393e+07	7357	0.0410573	5182730000	1.0254	0	1	0
288	15	2006	China	Hungary	923.775	2.75213e+12	1.15577e+11	3.18084e+23	2099.23	11475.8	2.40904e+07	7357	0.0378984	5149690000	1.0258	0	1	0
289	15	2007	China	Hungary	1695.11	3.55034e+12	1.39966e+11	4.96927e+23	2693.97	13919	3.74973e+07	7357	0.0414295	5154000000	1.0236	0	1	0
290	15	2008	China	Hungary	3598.06	4.59431e+12	1.58136e+11	7.26527e+23	3468.3	15753.5	5.46378e+07	7357	0.0403726	5153770000	1.0218	0	1	0
291	15	2009	China	Hungary	1934.5	5.1017e+12	1.3076e+11	6.671e+23	3832.24	13046.5	4.99972e+07	7357	0.0337618	5153740000	1.0224	0	1	0
292	15	2010	China	Hungary	1647.95	6.08716e+12	1.31136e+11	7.98244e+23	4550.45	13113.5	5.96725e+07	7357	0.0325581	5153685000	1.0247	0	1	0
293	15	2011	China	Hungary	1435.79	7.5515e+12	1.4111e+11	1.06559e+24	5618.13	14151	7.9502e+07	7357	0.0321378	5153665000	1.0212	0	1	0
294	15	2012	China	Hungary	1534.73	8.53223e+12	1.28154e+11	1.09344e+24	6316.92	12918.2	8.16035e+07	7357	0.0280418	5153611000	1.0213	0	1	0
295	15	2013	China	Hungary	1901.38	9.57041e+12	1.35409e+11	1.29592e+24	7050.65	13687.2	9.65039e+07	7357	0.0276973	5153581000	1.0209	0	1	0
296	15	2014	China	Hungary	3933.35	1.04757e+13	1.40559e+11	1.47245e+24	7678.6	14246.1	1.0939e+08	7357	0.0264118	5153577000	1.0258	0	1	0
297	15	2015	China	Hungary	2911.18	1.10616e+13	1.2453e+11	1.37749e+24	8066.94	12651.6	1.02059e+08	7357	0.0222942	5286347000	1.0261	0	1	0
298	15	2016	China	Hungary	2968.91	1.12333e+13	1.27507e+11	1.43233e+24	8147.94	12992.4	1.05861e+08	7357	0.0236019	5285320000	1.0248	0	1	0
299	15	2017	China	Hungary	7883.07	1.23104e+13	1.41511e+11	1.74205e+24	8879.44	14457.6	1.28375e+08	7357	0.024628	5285311000	1.0235	0	1	0
300	15	2018	China	Hungary	9746.93	1.38948e+13	1.57883e+11	2.19375e+24	9976.68	16150.8	1.61131e+08	7357	0.0244844	5289231000	1.0235	0	1	0
301	15	2019	China	Hungary	7821.92	1.43429e+13	1.60967e+11	2.30874e+24	10261.7	16475.7	1.69069e+08	7357	0.0237679	5289901000	1	0	1	0
302	16	2000	China	India	164464	1.21135e+12	4.68395e+11	5.67389e+23	959.372	443.314	425303	3784	0.184206	5228610000	1.334	1	0	0
303	16	2001	China	India	161768	1.3394e+12	4.85441e+11	6.50198e+23	1053.11	451.573	475555	3784	0.175412	5207710000	1.3179	1	0	0
304	16	2002	China	India	173021	1.47055e+12	5.14938e+11	7.57242e+23	1148.51	470.987	540932	3784	0.170272	5193870000	1.2879	1	0	0
305	16	2003	China	India	157664	1.66029e+12	6.07699e+11	1.00896e+24	1288.64	546.727	704536	3784	0.177683	5169840000	1.2563	1	0	0
306	16	2004	China	India	176731	1.95535e+12	7.09149e+11	1.38663e+24	1508.67	627.774	947103	3784	0.182644	5172760000	1.2857	1	0	0
307	16	2005	China	India	193785	2.28597e+12	8.20382e+11	1.87536e+24	1753.42	714.861	1.25345e+06	3784	0.185812	5182730000	1.165	1	0	0
308	16	2006	China	India	156427	2.75213e+12	9.4026e+11	2.58772e+24	2099.23	806.753	1.69356e+06	3784	0.175987	5149690000	1.1386	1	0	0
309	16	2007	China	India	298559	3.55034e+12	1.21674e+12	4.31983e+24	2693.97	1028.33	2.7703e+06	3784	0.183986	5154000000	1.1466	1	0	0
310	16	2008	China	India	297832	4.59431e+12	1.1989e+12	5.50809e+24	3468.3	998.522	3.46318e+06	3784	0.15972	5153770000	1.0998	1	0	0
311	16	2009	China	India	265614	5.1017e+12	1.34189e+12	6.84591e+24	3832.24	1101.96	4.22297e+06	3784	0.14113	5153740000	1.1028	1	0	0
312	16	2010	China	India	394410	6.08716e+12	1.67562e+12	1.01997e+25	4550.45	1357.56	6.17753e+06	3784	0.148062	5153685000	1.0888	1	0	0
313	16	2011	China	India	507547	7.5515e+12	1.82305e+12	1.37668e+25	5618.13	1458.1	8.19182e+06	3784	0.138449	5153665000	1.1056	1	0	0
314	16	2012	China	India	416340	8.53223e+12	1.82764e+12	1.55938e+25	6316.92	1443.88	9.12087e+06	3784	0.118126	5153611000	1.1071	1	0	0
315	16	2013	China	India	406816	9.57041e+12	1.85672e+12	1.77696e+25	7050.65	1449.61	1.02207e+07	3784	0.105734	5153581000	1.1059	1	0	0
316	16	2014	China	India	406410	1.04757e+13	2.03913e+12	2.13613e+25	7678.6	1573.88	1.20852e+07	3784	0.100663	5153577000	1	1	0	0
317	16	2015	China	India	377534	1.10616e+13	2.10359e+12	2.32689e+25	8066.94	1605.61	1.29523e+07	3784	0.097074	5286347000	1.0975	1	0	0
318	16	2016	China	India	359605	1.12333e+13	2.2948e+12	2.57781e+25	8147.94	1732.56	1.41168e+07	3784	0.0988831	5285320000	1.0891	1	0	0
319	16	2017	China	India	394797	1.23104e+13	2.65275e+12	3.26565e+25	8879.44	1981.65	1.75959e+07	3784	0.103787	5285311000	1.0888	1	0	0
320	16	2018	China	India	336667	1.38948e+13	2.71317e+12	3.76989e+25	9976.68	2005.86	2.00118e+07	3784	0.0967394	5289231000	1.0903	1	0	0
321	16	2019	China	India	424807	1.43429e+13	2.87514e+12	4.12379e+25	10261.7	2104.15	2.15921e+07	3784	0.0981021	5289901000	1	1	0	0
322	17	2000	China	Indonesia	93824.5	1.21135e+12	1.65021e+11	1.99898e+23	959.372	780.19	748493	5194	0.000982871	5228610000	1.0802	0	0	0
323	17	2001	China	Indonesia	28725.2	1.3394e+12	1.60447e+11	2.14902e+23	1053.11	748.258	787996	5194	0.000806586	5207710000	1.0613	0	0	0
324	17	2002	China	Indonesia	44941.2	1.47055e+12	1.95661e+11	2.87729e+23	1148.51	900.178	1.03386e+06	5194	0.00088883	5193870000	1.0628	0	0	0
325	17	2003	China	Indonesia	53089.1	1.66029e+12	2.34772e+11	3.8979e+23	1288.64	1065.65	1.37324e+06	5194	0.000965012	5169840000	1.0574	0	0	0
326	17	2004	China	Indonesia	32057.1	1.95535e+12	2.56837e+11	5.02205e+23	1508.67	1150.26	1.73536e+06	5194	0.000925936	5172760000	1.0581	0	0	0
327	17	2005	China	Indonesia	40972.1	2.28597e+12	2.85869e+11	6.53486e+23	1753.42	1263.29	2.21507e+06	5194	0.000844362	5182730000	1.0578	0	0	0
328	17	2006	China	Indonesia	35692.6	2.75213e+12	3.64571e+11	1.00335e+24	2099.23	1589.8	3.33736e+06	5194	0.000870528	5149690000	1.0582	0	0	0
329	17	2007	China	Indonesia	55076.9	3.55034e+12	4.32217e+11	1.53452e+24	2693.97	1860	5.01079e+06	5194	0.000832243	5154000000	1.0557	0	0	0
330	17	2008	China	Indonesia	85656.4	4.59431e+12	5.10229e+11	2.34415e+24	3468.3	2166.85	7.51531e+06	5194	0.000716433	5153770000	1.0684	0	0	0
331	17	2009	China	Indonesia	92315.6	5.1017e+12	5.3958e+11	2.75278e+24	3832.24	2261.25	8.66563e+06	5194	0.000657503	5153740000	1.0496	0	0	0
332	17	2010	China	Indonesia	141477	6.08716e+12	7.55094e+11	4.59638e+24	4550.45	3122.36	1.42082e+07	5194	0.000744769	5153685000	1.0518	0	0	0
333	17	2011	China	Indonesia	330056	7.5515e+12	8.92969e+11	6.74326e+24	5618.13	3643.04	2.04671e+07	5194	0.000736732	5153665000	1.053	0	0	0
334	17	2012	China	Indonesia	341214	8.53223e+12	9.1787e+11	7.83148e+24	6316.92	3694.35	2.33369e+07	5194	0.000672481	5153611000	1.0543	0	0	0
335	17	2013	China	Indonesia	252610	9.57041e+12	9.12524e+11	8.73323e+24	7050.65	3623.91	2.55509e+07	5194	0.000592258	5153581000	1.0537	0	0	0
336	17	2014	China	Indonesia	307731	1.04757e+13	8.90815e+11	9.33189e+24	7678.6	3491.62	2.68108e+07	5194	0.000517769	5153577000	1	0	0	0
337	17	2015	China	Indonesia	267378	1.10616e+13	8.60854e+11	9.52238e+24	8066.94	3331.7	2.68766e+07	5194	0.000465105	5286347000	1	0	0	0
338	17	2016	China	Indonesia	318014	1.12333e+13	9.31877e+11	1.0468e+25	8147.94	3562.85	2.90298e+07	5194	0.000499272	5285320000	1.0631	0	0	0
339	17	2017	China	Indonesia	362146	1.23104e+13	1.01562e+12	1.25027e+25	8879.44	3837.65	3.40762e+07	5194	0.000505107	5285311000	1.0586	0	0	0
340	17	2018	China	Indonesia	520182	1.38948e+13	1.04224e+12	1.44817e+25	9976.68	3893.85	3.88476e+07	5194	0.000464704	5289231000	1.0625	0	0	0
341	17	2019	China	Indonesia	497704	1.43429e+13	1.11919e+12	1.60524e+25	10261.7	4135.57	4.24379e+07	5194	0.000488305	5289901000	1	0	0	0
342	18	2000	China	Iran	383.998	1.21135e+12	1.09592e+11	1.32754e+23	959.372	1670.01	1.60216e+06	5613	0.00144451	5228610000	1.3747	0	0	0
343	18	2001	China	Iran	808.005	1.3394e+12	1.26879e+11	1.69941e+23	1053.11	1909.41	2.01082e+06	5613	0.00134294	5207710000	1	0	0	0
344	18	2002	China	Iran	4001.59	1.47055e+12	1.28627e+11	1.89152e+23	1148.51	1911.68	2.19558e+06	5613	0.00119834	5193870000	1	0	0	0
345	18	2003	China	Iran	6777.43	1.66029e+12	1.53545e+11	2.54929e+23	1288.64	2253.94	2.90452e+06	5613	0.00101015	5169840000	1.1903	0	0	0
346	18	2004	China	Iran	11118	1.95535e+12	1.90043e+11	3.71601e+23	1508.67	2756.2	4.15819e+06	5613	0.000960856	5172760000	1.1873	0	0	0
347	18	2005	China	Iran	12523	2.28597e+12	2.26452e+11	5.17662e+23	1753.42	3246.05	5.69168e+06	5613	0.00091414	5182730000	1	0	0	0
348	18	2006	China	Iran	11991.5	2.75213e+12	2.66299e+11	7.3289e+23	2099.23	3774.36	7.92324e+06	5613	0.000869424	5149690000	1	0	0	0
349	18	2007	China	Iran	17581.9	3.55034e+12	3.49882e+11	1.2422e+24	2693.97	4904.67	1.3213e+07	5613	0.000819676	5154000000	1.213	0	0	0
350	18	2008	China	Iran	19709.5	4.59431e+12	4.12336e+11	1.8944e+24	3468.3	5717.31	1.98294e+07	5613	0.000736982	5153770000	1.2053	0	0	0
351	18	2009	China	Iran	20315.2	5.1017e+12	4.16397e+11	2.12433e+24	3832.24	5709.95	2.18819e+07	5613	0.000692539	5153740000	1	0	0	0
352	18	2010	China	Iran	42003.5	6.08716e+12	4.86808e+11	2.96328e+24	4550.45	6599.66	3.00315e+07	5613	0.000660245	5153685000	1	0	0	0
353	18	2011	China	Iran	62676	7.5515e+12	5.80765e+11	4.38565e+24	5618.13	7781.41	4.3717e+07	5613	0.000608636	5153665000	1.2092	0	0	0
354	18	2012	China	Iran	50742.1	8.53223e+12	5.98868e+11	5.10968e+24	6316.92	7927.85	5.00796e+07	5613	0.000518444	5153611000	1	0	0	0
355	18	2013	China	Iran	54314.7	9.57041e+12	4.60293e+11	4.40519e+24	7050.65	6018.32	4.24331e+07	5613	0.000336462	5153581000	1	0	0	0
356	18	2014	China	Iran	49909.4	1.04757e+13	4.32687e+11	4.53269e+24	7678.6	5585.53	4.2889e+07	5613	0.000236817	5153577000	1	0	0	0
357	18	2015	China	Iran	52089.8	1.10616e+13	3.84951e+11	4.25816e+24	8066.94	4904.33	3.95629e+07	5613	0.000214656	5286347000	1	0	0	0
358	18	2016	China	Iran	67107.6	1.12333e+13	4.17984e+11	4.69533e+24	8147.94	5253.42	4.28046e+07	5613	0.000214928	5285320000	1	0	0	0
359	18	2017	China	Iran	75702.3	1.23104e+13	4.45345e+11	5.48238e+24	8879.44	5520.31	4.90173e+07	5613	0.000203416	5285311000	1	0	0	0
360	18	2018	China	Iran	73022.2	1.38948e+13		0	9976.68		0	5613	0.000161901	5289231000	1	0	0	0
361	18	2019	China	Iran	43599.2	1.43429e+13		0	10261.7		0	5613	0.000164485	5289901000	1	0	0	0
362	19	2000	China	Iraq		1.21135e+12		0	959.372		0	6305	0.00345953	5228610000	1	0	0	0
363	19	2001	China	Iraq	525.278	1.3394e+12		0	1053.11		0	6305	0.00429086	5207710000	1	0	0	0
364	19	2002	China	Iraq	2647.59	1.47055e+12		0	1148.51		0	6305	0.00422941	5193870000	1	0	0	0
365	19	2003	China	Iraq	12.8	1.66029e+12		0	1288.64		0	6305	0.00666016	5169840000	1	0	0	0
366	19	2004	China	Iraq	117.247	1.95535e+12	3.66279e+10	7.16203e+22	1508.67	1391.96	2.10001e+06	6305	0.00569472	5172760000	1	0	0	0
367	19	2005	China	Iraq		2.28597e+12	4.99549e+10	1.14195e+23	1753.42	1855.52	3.25351e+06	6305	0.00556679	5182730000	1	0	0	0
368	19	2006	China	Iraq	1.888	2.75213e+12	6.51403e+10	1.79275e+23	2099.23	2373.21	4.98192e+06	6305	0.00543366	5149690000	1	0	0	0
369	19	2007	China	Iraq	285.996	3.55034e+12	8.88401e+10	3.15413e+23	2693.97	3182.95	8.57477e+06	6305	0.00606387	5154000000	1	0	0	0
370	19	2008	China	Iraq	549.251	4.59431e+12	1.31614e+11	6.04674e+23	3468.3	4636.61	1.60812e+07	6305	0.00582412	5153770000	1	0	0	0
371	19	2009	China	Iraq	404.92	5.1017e+12	1.11661e+11	5.6966e+23	3832.24	3853.94	1.47692e+07	6305	0.00583882	5153740000	1	0	0	0
372	19	2010	China	Iraq	1045.48	6.08716e+12	1.38517e+11	8.43174e+23	4550.45	4657.28	2.11927e+07	6305	0.00578655	5153685000	1	0	0	0
373	19	2011	China	Iraq	1225.42	7.5515e+12	1.8575e+11	1.40269e+24	5618.13	6045.5	3.39644e+07	6305	0.00552262	5153665000	1	0	0	0
374	19	2012	China	Iraq	1727.06	8.53223e+12	2.18001e+11	1.86003e+24	6316.92	6836.03	4.31826e+07	6305	0.00541289	5153611000	1	0	0	0
375	19	2013	China	Iraq	4121.84	9.57041e+12	2.34638e+11	2.24558e+24	7050.65	7076.55	4.98943e+07	6305	0.00531369	5153581000	1	0	0	0
376	19	2014	China	Iraq	3411.12	1.04757e+13	2.34648e+11	2.4581e+24	7678.6	6818.8	5.23589e+07	6305	0.00526881	5153577000	1	0	0	0
377	19	2015	China	Iraq	2411.98	1.10616e+13	1.77499e+11	1.96341e+24	8066.94	4989.8	4.02525e+07	6305	0.0053348	5286347000	1	0	0	0
378	19	2016	China	Iraq	4866.75	1.12333e+13	1.74879e+11	1.96446e+24	8147.94	4776.73	3.89205e+07	6305	0.00562139	5285320000	1	0	0	0
379	19	2017	China	Iraq	4832.12	1.23104e+13	1.95473e+11	2.40635e+24	8879.44	5205.29	4.622e+07	6305	0.00570841	5285311000	1	0	0	0
380	19	2018	China	Iraq	5614.41	1.38948e+13	2.24228e+11	3.11561e+24	9976.68	5834.17	5.82056e+07	6305	0.00559371	5289231000	1	0	0	0
381	19	2019	China	Iraq	6258.7	1.43429e+13	2.34094e+11	3.35759e+24	10261.7	5955.11	6.11094e+07	6305	0.00584466	5289901000	1	0	0	0
382	20	2000	China	Israel	726.018	1.21135e+12	1.32343e+11	1.60313e+23	959.372	21043.6	2.01886e+07	7152	2.03037	5228610000	1.088	0	0	0
383	20	2001	China	Israel	908.964	1.3394e+12	1.30756e+11	1.75134e+23	1053.11	20306.9	2.13854e+07	7152	1.96808	5207710000	1.0643	0	0	0
384	20	2002	China	Israel	1258.96	1.47055e+12	1.21124e+11	1.78119e+23	1148.51	18435.9	2.11738e+07	7152	1.747	5193870000	1.0622	0	0	0
385	20	2003	China	Israel	1304.29	1.66029e+12	1.26966e+11	2.108e+23	1288.64	18979.3	2.44576e+07	7152	1.81748	5169840000	1.0609	0	0	0
386	20	2004	China	Israel	1857.58	1.95535e+12	1.35477e+11	2.64905e+23	1508.67	19896.8	3.00177e+07	7152	1.84668	5172760000	1.0256	0	0	0
387	20	2005	China	Israel	3184.6	2.28597e+12	1.42529e+11	3.25816e+23	1753.42	20566.6	3.60619e+07	7152	1.82595	5182730000	1.0266	0	0	0
388	20	2006	China	Israel	4710.51	2.75213e+12	1.54034e+11	4.23923e+23	2099.23	21837.4	4.58417e+07	7152	1.78945	5149690000	1.0491	0	0	0
389	20	2007	China	Israel	22073.6	3.55034e+12	1.78959e+11	6.35366e+23	2693.97	24924.3	6.71454e+07	7152	1.85184	5154000000	1.0245	0	0	0
390	20	2008	China	Israel	27047.9	4.59431e+12	2.16105e+11	9.92853e+23	3468.3	29567.8	1.0255e+08	7152	1.93663	5153770000	1.0269	0	0	0
391	20	2009	China	Israel	16390.3	5.1017e+12	2.07468e+11	1.05844e+24	3832.24	27715.6	1.06213e+08	7152	1.73724	5153740000	1.0586	0	0	0
392	20	2010	China	Israel	31691.7	6.08716e+12	2.33996e+11	1.42437e+24	4550.45	30693.6	1.3967e+08	7152	1.81073	5153685000	1	0	0	0
393	20	2011	China	Israel	65619.3	7.5515e+12	2.61469e+11	1.97448e+24	5618.13	33669.2	1.89158e+08	7152	1.80582	5153665000	1.0495	0	0	0
394	20	2012	China	Israel	50635.7	8.53223e+12	2.5718e+11	2.19432e+24	6316.92	32511.2	2.05371e+08	7152	1.63705	5153611000	1.0189	0	0	0
395	20	2013	China	Israel	70896.8	9.57041e+12	2.92636e+11	2.80065e+24	7050.65	36309.5	2.56005e+08	7152	1.71592	5153581000	1.0177	0	0	0
396	20	2014	China	Israel	75012.4	1.04757e+13	3.09558e+11	3.24284e+24	7678.6	37678.9	2.89321e+08	7152	1.71704	5153577000	1.0178	0	0	0
397	20	2015	China	Israel	63894.7	1.10616e+13	2.99813e+11	3.3164e+24	8066.94	35776.8	2.88609e+08	7152	1.6022	5286347000	1.0403	0	0	0
398	20	2016	China	Israel	56760.9	1.12333e+13	3.18951e+11	3.58286e+24	8147.94	37321.6	3.04094e+08	7152	1.73008	5285320000	1.0384	0	0	0
399	20	2017	China	Israel	69592.7	1.23104e+13	3.53253e+11	4.34869e+24	8879.44	40541.9	3.59989e+08	7152	1.87766	5285311000	1.0189	0	0	0
400	20	2018	China	Israel	83416.8	1.38948e+13	3.70588e+11	5.14925e+24	9976.68	41719.7	4.16224e+08	7152	1.8426	5289231000	1	0	0	0
401	20	2019	China	Israel	79729.3	1.43429e+13	3.95099e+11	5.66686e+24	10261.7	43641.4	4.47834e+08	7152	1.93809	5289901000	1	0	0	0
402	21	2000	China	Jordan	158.948	1.21135e+12	8.57928e+09	1.03925e+22	959.372	1674.83	1.60678e+06	7068	11.6763	5228610000	1.2382	0	0	0
403	21	2001	China	Jordan	418.493	1.3394e+12	9.10145e+09	1.21904e+22	1053.11	1744.46	1.83711e+06	7068	11.6746	5207710000	1.1645	0	0	0
404	21	2002	China	Jordan	31.195	1.47055e+12	9.71687e+09	1.42891e+22	1148.51	1827.34	2.09871e+06	7068	11.6741	5193870000	1.1662	0	0	0
405	21	2003	China	Jordan	145.423	1.66029e+12	1.03387e+10	1.71653e+22	1288.64	1902.59	2.45176e+06	7068	11.6742	5169840000	1.1448	0	0	0
406	21	2004	China	Jordan	270.602	1.95535e+12	1.15714e+10	2.26262e+22	1508.67	2073.64	3.12844e+06	7068	11.6739	5172760000	1.1419	0	0	0
407	21	2005	China	Jordan	161.079	2.28597e+12	1.27652e+10	2.91809e+22	1753.42	2214.02	3.8821e+06	7068	11.5576	5182730000	1.1229	0	0	0
408	21	2006	China	Jordan	256.455	2.75213e+12	1.52681e+10	4.20197e+22	2099.23	2548.27	5.3494e+06	7068	11.246	5149690000	1.1087	0	0	0
409	21	2007	China	Jordan	570.089	3.55034e+12	1.73505e+10	6.16003e+22	2693.97	2773.74	7.47237e+06	7068	10.73	5154000000	1.107	0	0	0
410	21	2008	China	Jordan	2129.14	4.59431e+12	2.22799e+10	1.02361e+23	3468.3	3398.15	1.17858e+07	7068	9.79144	5153770000	1.1062	0	0	0
411	21	2009	China	Jordan	2236.57	5.1017e+12	24154000000	1.23227e+23	3832.24	3504	1.34282e+07	7068	9.62171	5153740000	1.0974	0	0	0
412	21	2010	China	Jordan	3141.69	6.08716e+12	2.67959e+10	1.63111e+23	4550.45	3690.11	1.67917e+07	7068	9.53559	5153685000	1.1163	0	0	0
413	21	2011	China	Jordan	4941.46	7.5515e+12	2.92446e+10	2.20841e+23	5618.13	3816.28	2.14404e+07	7068	9.10065	5153665000	1.1176	0	0	0
414	21	2012	China	Jordan	6229.96	8.53223e+12	3.13711e+10	2.67665e+23	6316.92	3877.34	2.44928e+07	7068	8.89061	5153611000	1.1133	0	0	0
415	21	2013	China	Jordan	7816.16	9.57041e+12	3.40649e+10	3.26015e+23	7050.65	3998.03	2.81887e+07	7068	8.72642	5153581000	1.1129	0	0	0
416	21	2014	China	Jordan	8976.94	1.04757e+13	3.63293e+10	3.80574e+23	7678.6	4072.77	3.12731e+07	7068	8.65272	5153577000	1.0595	0	0	0
417	21	2015	China	Jordan	6893.83	1.10616e+13	3.80435e+10	4.2082e+23	8066.94	4105.45	3.31184e+07	7068	8.77111	5286347000	1.0587	0	0	0
418	21	2016	China	Jordan	7725.79	1.12333e+13	3.91967e+10	4.40307e+23	8147.94	4103.73	3.3437e+07	7068	9.35842	5285320000	1.0572	0	0	0
419	21	2017	China	Jordan	7042.58	1.23104e+13	4.07089e+10	5.01144e+23	8879.44	4162.82	3.69635e+07	7068	9.51937	5285311000	1.0484	0	0	0
420	21	2018	China	Jordan	8579.54	1.38948e+13	4.22313e+10	5.86796e+23	9976.68	4241.79	4.2319e+07	7068	9.31825	5289231000	1	0	0	0
421	21	2019	China	Jordan	10529	1.43429e+13	4.37437e+10	6.27411e+23	10261.7	4330.33	4.44365e+07	7068	9.73012	5289901000	1	0	0	0
422	22	2000	China	Kazakhstan	122.926	1.21135e+12	1.8292e+10	2.21579e+22	959.372	1229	1.17907e+06	3661	0.0582446	5228610000	1	1	1	0
423	22	2001	China	Kazakhstan	430.597	1.3394e+12	2.21527e+10	2.96712e+22	1053.11	1490.93	1.57011e+06	3661	0.056408	5207710000	1	1	1	0
424	22	2002	China	Kazakhstan	81.409	1.47055e+12	2.46366e+10	3.62293e+22	1148.51	1658.03	1.90426e+06	3661	0.0539992	5193870000	1	1	1	0
425	22	2003	China	Kazakhstan	263.406	1.66029e+12	3.08337e+10	5.11928e+22	1288.64	2068.12	2.66507e+06	3661	0.0553367	5169840000	1	1	1	0
426	22	2004	China	Kazakhstan	273.416	1.95535e+12	4.31516e+10	8.43764e+22	1508.67	2874.29	4.33635e+06	3661	0.0608432	5172760000	1.0242	1	1	0
427	22	2005	China	Kazakhstan	439.729	2.28597e+12	5.71237e+10	1.30583e+23	1753.42	3771.28	6.61263e+06	3661	0.061667	5182730000	1	1	1	0
428	22	2006	China	Kazakhstan	1411.84	2.75213e+12	8.10039e+10	2.22933e+23	2099.23	5291.58	1.11082e+07	3661	0.0632364	5149690000	1	1	1	0
429	22	2007	China	Kazakhstan	1129.09	3.55034e+12	1.0485e+11	3.72253e+23	2693.97	6771.41	1.8242e+07	3661	0.0620749	5154000000	1	1	1	0
430	22	2008	China	Kazakhstan	1511.16	4.59431e+12	1.33442e+11	6.13072e+23	3468.3	8513.56	2.95276e+07	3661	0.0577615	5153770000	1.0448	1	1	0
431	22	2009	China	Kazakhstan	3325.88	5.1017e+12	1.15309e+11	5.8827e+23	3832.24	7165.22	2.74588e+07	3661	0.0463157	5153740000	1	1	1	0
432	22	2010	China	Kazakhstan	5260.96	6.08716e+12	1.48047e+11	9.01189e+23	4550.45	9070.49	4.12748e+07	3661	0.0459453	5153685000	1.0756	1	1	0
433	22	2011	China	Kazakhstan	6261.12	7.5515e+12	1.92627e+11	1.45462e+24	5618.13	11634	6.53614e+07	3661	0.0440692	5153665000	1.0743	1	1	0
434	22	2012	China	Kazakhstan	4624.58	8.53223e+12	2.07999e+11	1.77469e+24	6316.92	12386.7	7.82458e+07	3661	0.0423327	5153611000	1.0749	1	1	0
435	22	2013	China	Kazakhstan	4300.4	9.57041e+12	2.36635e+11	2.26469e+24	7050.65	13890.6	9.79379e+07	3661	0.040727	5153581000	1.0762	1	1	0
436	22	2014	China	Kazakhstan	2477.32	1.04757e+13	2.21416e+11	2.31948e+24	7678.6	12807.3	9.83418e+07	3661	0.0342842	5153577000	1.0695	1	1	0
437	22	2015	China	Kazakhstan	7705.05	1.10616e+13	1.84388e+11	2.03962e+24	8066.94	10510.8	8.47898e+07	3661	0.0280861	5286347000	1.0691	1	1	0
438	22	2016	China	Kazakhstan	2084.54	1.12333e+13	1.37278e+11	1.54209e+24	8147.94	7714.84	6.28601e+07	3661	0.0194192	5285320000	1.0512	1	1	0
439	22	2017	China	Kazakhstan	2332.44	1.23104e+13	1.66806e+11	2.05345e+24	8879.44	9247.58	8.21133e+07	3661	0.0207323	5285311000	1.0479	1	1	0
440	22	2018	China	Kazakhstan	4218.34	1.38948e+13	1.7934e+11	2.4919e+24	9976.68	9812.6	9.78972e+07	3661	0.0191931	5289231000	1.0464	1	1	0
441	22	2019	China	Kazakhstan	4070.37	1.43429e+13	1.80162e+11	2.58404e+24	10261.7	9731.15	9.98579e+07	3661	0.0180495	5289901000	1	1	1	0
442	23	2000	China	Kuwait	39.669	1.21135e+12	3.77128e+10	4.56833e+22	959.372	18440.4	1.76912e+07	6228	26.9876	5228610000	1	0	0	0
443	23	2001	China	Kuwait	73.88	1.3394e+12	3.48875e+10	4.67282e+22	1053.11	16587.2	1.74681e+07	6228	26.9891	5207710000	1	0	0	0
444	23	2002	China	Kuwait	348.086	1.47055e+12	3.81375e+10	5.60832e+22	1148.51	17846.3	2.04967e+07	6228	27.2345	5193870000	1.0346	0	0	0
445	23	2003	China	Kuwait	116.904	1.66029e+12	4.78765e+10	7.94888e+22	1288.64	22148.4	2.85414e+07	6228	27.7742	5169840000	1.0482	0	0	0
446	23	2004	China	Kuwait	514.57	1.95535e+12	5.94391e+10	1.16224e+23	1508.67	27011.7	4.07517e+07	6228	28.0855	5172760000	1.0482	0	0	0
447	23	2005	China	Kuwait	213.372	2.28597e+12	8.07986e+10	1.84703e+23	1753.42	35591	6.24059e+07	6228	28.0627	5182730000	1.0431	0	0	0
448	23	2006	China	Kuwait	476.418	2.75213e+12	1.01549e+11	2.79476e+23	2099.23	42781.4	8.98079e+07	6228	27.4779	5149690000	1.0429	0	0	0
449	23	2007	China	Kuwait	315.091	3.55034e+12	1.1464e+11	4.0701e+23	2693.97	45782.3	1.23336e+08	6228	26.7669	5154000000	1.0399	0	0	0
450	23	2008	China	Kuwait	740.474	4.59431e+12	1.47395e+11	6.77178e+23	3468.3	55495	1.92473e+08	6228	25.8479	5153770000	1.0403	0	0	0
451	23	2009	China	Kuwait	545.854	5.1017e+12	1.05963e+11	5.40593e+23	3832.24	37561.7	1.43945e+08	6228	23.7379	5153740000	1.035	0	0	0
452	23	2010	China	Kuwait	1641.71	6.08716e+12	1.15419e+11	7.02577e+23	4550.45	38577.5	1.75545e+08	6228	23.6222	5153685000	1.0462	0	0	0
453	23	2011	China	Kuwait	1121.64	7.5515e+12	1.54068e+11	1.16345e+24	5618.13	48631.7	2.73219e+08	6228	23.4129	5153665000	1.0462	0	0	0
454	23	2012	China	Kuwait	1249.73	8.53223e+12	1.7407e+11	1.48521e+24	6316.92	51979.1	3.28348e+08	6228	22.5492	5153611000	1.0425	0	0	0
455	23	2013	China	Kuwait	1748.74	9.57041e+12	1.74161e+11	1.66679e+24	7050.65	49388.1	3.48218e+08	6228	21.8476	5153581000	1.0449	0	0	0
456	23	2014	China	Kuwait	2592.76	1.04757e+13	1.62631e+11	1.70368e+24	7678.6	44062.3	3.38337e+08	6228	21.5887	5153577000	1.039	0	0	0
457	23	2015	China	Kuwait	2182.4	1.10616e+13	1.14567e+11	1.26729e+24	8066.94	29869.5	2.40956e+08	6228	20.6995	5286347000	1.0386	0	0	0
458	23	2016	China	Kuwait	2969.9	1.12333e+13	1.0942e+11	1.22914e+24	8147.94	27653.1	2.25315e+08	6228	21.9916	5285320000	1.0386	0	0	0
459	23	2017	China	Kuwait	2483.72	1.23104e+13	1.20707e+11	1.48596e+24	8879.44	29759.4	2.64247e+08	6228	22.2804	5285311000	1.0388	0	0	0
460	23	2018	China	Kuwait	3713.27	1.38948e+13	1.40645e+11	1.95424e+24	9976.68	33994.4	3.39151e+08	6228	21.9103	5289231000	1.039	0	0	0
461	23	2019	China	Kuwait	3931.16	1.43429e+13	1.34761e+11	1.93287e+24	10261.7	32032	3.28702e+08	6228	22.7541	5289901000	1	0	0	0
462	24	2000	China	Kyrgyzstan	212.683	1.21135e+12	1.36969e+09	1.65917e+21	959.372	279.62	268259	3475	0.17354	5228610000	1.0466	1	1	0
463	24	2001	China	Kyrgyzstan	292.642	1.3394e+12	1.52512e+09	2.04273e+21	1053.11	308.41	324789	3475	0.171092	5207710000	1.0455	1	1	0
464	24	2002	China	Kyrgyzstan	586.188	1.47055e+12	1.60564e+09	2.36118e+21	1148.51	321.727	369506	3475	0.176342	5193870000	1.0817	1	1	0
465	24	2003	China	Kyrgyzstan	248.511	1.66029e+12	1.91901e+09	3.18611e+21	1288.64	380.506	490337	3475	0.18963	5169840000	1.0428	1	1	0
466	24	2004	China	Kyrgyzstan	202.409	1.95535e+12	2.21153e+09	4.32432e+21	1508.67	433.235	653608	3475	0.194064	5172760000	1	1	1	0
467	24	2005	China	Kyrgyzstan	432.632	2.28597e+12	2.46025e+09	5.62404e+21	1753.42	476.552	835595	3475	0.199804	5182730000	1	1	1	0
468	24	2006	China	Kyrgyzstan	445.087	2.75213e+12	2.83417e+09	7.80001e+21	2099.23	543.111	1.14011e+06	3475	0.198577	5149690000	1.03	1	1	0
469	24	2007	China	Kyrgyzstan	730.225	3.55034e+12	3.80257e+09	1.35004e+22	2693.97	721.769	1.94442e+06	3475	0.203866	5154000000	1.029	1	1	0
470	24	2008	China	Kyrgyzstan	205.59	4.59431e+12	5.13996e+09	2.36145e+22	3468.3	966.394	3.35175e+06	3475	0.189986	5153770000	1.0316	1	1	0
471	24	2009	China	Kyrgyzstan	403.554	5.1017e+12	4.69006e+09	2.39273e+22	3832.24	871.224	3.33874e+06	3475	0.159225	5153740000	1.0306	1	1	0
472	24	2010	China	Kyrgyzstan	221.817	6.08716e+12	4.79436e+09	2.9184e+22	4550.45	880.038	4.00457e+06	3475	0.147294	5153685000	1.0326	1	1	0
473	24	2011	China	Kyrgyzstan	1429.86	7.5515e+12	6.19777e+09	4.68024e+22	5618.13	1123.88	6.31412e+06	3475	0.140029	5153665000	1.0331	1	1	0
474	24	2012	China	Kyrgyzstan	3942.64	8.53223e+12	6.60514e+09	5.63566e+22	6316.92	1177.97	7.44117e+06	3475	0.134292	5153611000	1.0331	1	1	0
475	24	2013	China	Kyrgyzstan	1890.85	9.57041e+12	7.33503e+09	7.01992e+22	7050.65	1282.44	9.04201e+06	3475	0.127911	5153581000	1.0331	1	1	0
476	24	2014	China	Kyrgyzstan	686.674	1.04757e+13	7.4681e+09	7.82334e+22	7678.6	1279.77	9.82684e+06	3475	0.114501	5153577000	1.0328	1	1	0
477	24	2015	China	Kyrgyzstan	802.89	1.10616e+13	6.67818e+09	7.3871e+22	8066.94	1121.08	9.04371e+06	3475	0.096607	5286347000	1.0553	1	1	0
478	24	2016	China	Kyrgyzstan	971.675	1.12333e+13	6.81309e+09	7.65334e+22	8147.94	1120.67	9.13112e+06	3475	0.0950378	5285320000	1.0463	1	1	0
479	24	2017	China	Kyrgyzstan	955.33	1.23104e+13	7.70293e+09	9.48263e+22	8879.44	1242.77	1.10351e+07	3475	0.0981426	5285311000	1.0412	1	1	0
480	24	2018	China	Kyrgyzstan	1034.72	1.38948e+13	8.27111e+09	1.14926e+23	9976.68	1308.14	1.30509e+07	3475	0.0961058	5289231000	1.0388	1	1	0
481	24	2019	China	Kyrgyzstan	1317.65	1.43429e+13	8.45462e+09	1.21264e+23	10261.7	1309.39	1.34366e+07	3475	0.0989891	5289901000	1	1	1	0
482	25	2000	China	Loas PDR	112.999	1.21135e+12	1.7312e+09	2.09708e+21	959.372	325.187	311975	2771	0.00104955	5228610000	1.0936	1	1	0
483	25	2001	China	Loas PDR	0.1	1.3394e+12	1.76862e+09	2.36888e+21	1053.11	326.942	344305	2771	0.000924339	5207710000	1.097	1	1	0
484	25	2002	China	Loas PDR	2.388	1.47055e+12	1.75818e+09	2.58549e+21	1148.51	320.062	367593	2771	0.000823059	5193870000	1	1	1	0
485	25	2003	China	Loas PDR	30.857	1.66029e+12	2.02332e+09	3.3593e+21	1288.64	362.821	467547	2771	0.00078314	5169840000	1	1	1	0
486	25	2004	China	Loas PDR	58.195	1.95535e+12	2.3664e+09	4.62713e+21	1508.67	417.929	630515	2771	0.000781909	5172760000	1.0863	1	1	0
487	25	2005	China	Loas PDR	180.827	2.28597e+12	2.73556e+09	6.25339e+21	1753.42	475.611	833944	2771	0.000769046	5182730000	1.0687	1	1	0
488	25	2006	China	Loas PDR	660.671	2.75213e+12	3.45288e+09	9.50279e+21	2099.23	590.633	1.23987e+06	2771	0.00078528	5149690000	1.0617	1	1	0
489	25	2007	China	Loas PDR	740.43	3.55034e+12	4.22296e+09	1.4993e+22	2693.97	710.345	1.91365e+06	2771	0.000792226	5154000000	1.0557	1	1	0
490	25	2008	China	Loas PDR	465.354	4.59431e+12	5.44392e+09	2.5011e+22	3468.3	900.324	3.1226e+06	2771	0.000795024	5153770000	1.0925	1	1	0
491	25	2009	China	Loas PDR	94.718	5.1017e+12	5.83292e+09	2.97578e+22	3832.24	948.654	3.63547e+06	2771	0.000802624	5153740000	1	1	1	0
492	25	2010	China	Loas PDR	349.322	6.08716e+12	7.12779e+09	4.3388e+22	4550.45	1140.6	5.19024e+06	2771	0.000820225	5153685000	1	1	1	0
493	25	2011	China	Loas PDR	274.451	7.5515e+12	8.74924e+09	6.60699e+22	5618.13	1378.36	7.74382e+06	2771	0.000804739	5153665000	1	1	1	0
494	25	2012	China	Loas PDR	1601.3	8.53223e+12	1.01914e+10	8.6955e+22	6316.92	1581.4	9.98955e+06	2771	0.000788393	5153611000	1	1	1	0
495	25	2013	China	Loas PDR	713.512	9.57041e+12	1.19422e+10	1.14292e+23	7050.65	1825.67	1.28721e+07	2771	0.000790958	5153581000	1	1	1	0
496	25	2014	China	Loas PDR	337.06	1.04757e+13	1.32685e+10	1.38996e+23	7678.6	1998.34	1.53444e+07	2771	0.000763879	5153577000	1.0401	1	1	0
497	25	2015	China	Loas PDR	161.992	1.10616e+13	1.43904e+10	1.59181e+23	8066.94	2134.71	1.72206e+07	2771	0.000766214	5286347000	1.0279	1	1	0
498	25	2016	China	Loas PDR	7.429	1.12333e+13	1.58057e+10	1.7755e+23	8147.94	2308.8	1.8812e+07	2771	0.000817846	5285320000	1.0203	1	1	0
499	25	2017	China	Loas PDR	2020.64	1.23104e+13	1.68531e+10	2.07468e+23	8879.44	2423.85	2.15224e+07	2771	0.000819755	5285311000	1.0195	1	1	0
500	25	2018	China	Loas PDR	4667.34	1.38948e+13	1.79538e+10	2.49465e+23	9976.68	2542.49	2.53656e+07	2771	0.000787489	5289231000	1.0175	1	1	0
501	25	2019	China	Loas PDR	4899.86	1.43429e+13	1.81738e+10	2.60666e+23	10261.7	2534.9	2.60123e+07	2771	0.000795951	5289901000	1	1	1	0
502	26	2000	China	Latvia	183.27	1.21135e+12	7.93421e+09	9.61108e+21	959.372	3351.23	3.21508e+06	6533	7.64613	5228610000	1.0317	0	0	0
503	26	2001	China	Latvia	72.73	1.3394e+12	8.33475e+09	1.11635e+22	1053.11	3566.17	3.75556e+06	6533	7.41319	5207710000	1.0422	0	0	0
504	26	2002	China	Latvia	185.241	1.47055e+12	9.52995e+09	1.40143e+22	1148.51	4125.21	4.73784e+06	6533	7.82647	5193870000	1.0245	0	0	0
505	26	2003	China	Latvia	345.392	1.66029e+12	1.17317e+10	1.9478e+22	1288.64	5127.59	6.60764e+06	6533	9.36266	5169840000	1.0243	0	0	0
506	26	2004	China	Latvia	1200.51	1.95535e+12	1.43553e+10	2.80696e+22	1508.67	6343.14	9.5697e+06	6533	10.2955	5172760000	1.025	0	0	0
507	26	2005	China	Latvia	1365.83	2.28597e+12	1.69094e+10	3.86542e+22	1753.42	7552.87	1.32433e+07	6533	10.1945	5182730000	1.0254	0	0	0
508	26	2006	China	Latvia	1073.78	2.75213e+12	2.14368e+10	5.89969e+22	2099.23	9663.37	2.02856e+07	6533	10.0114	5149690000	1.0258	0	0	0
509	26	2007	China	Latvia	2269.05	3.55034e+12	3.0898e+10	1.09698e+23	2693.97	14042.5	3.783e+07	6533	10.426	5154000000	1.0236	0	0	0
510	26	2008	China	Latvia	2191.63	4.59431e+12	3.5658e+10	1.63824e+23	3468.3	16377	5.68004e+07	6533	10.2198	5153770000	1.0218	0	0	0
511	26	2009	China	Latvia	1792.12	5.1017e+12	2.62509e+10	1.33924e+23	3832.24	12257.2	4.69725e+07	6533	9.52834	5153740000	1.0224	0	0	0
512	26	2010	China	Latvia	1852.2	6.08716e+12	2.38039e+10	1.44898e+23	4550.45	11348.4	5.16404e+07	6533	8.97546	5153685000	1.0247	0	0	0
513	26	2011	China	Latvia	3643.74	7.5515e+12	2.84907e+10	2.15148e+23	5618.13	13832.4	7.77122e+07	6533	8.99407	5153665000	1.0212	0	0	0
514	26	2012	China	Latvia	2326.84	8.53223e+12	2.81766e+10	2.40409e+23	6316.92	13850.6	8.74934e+07	6533	8.11001	5153611000	1.0213	0	0	0
515	26	2013	China	Latvia	2281.96	9.57041e+12	3.02726e+10	2.89721e+23	7050.65	15041.2	1.0605e+08	6533	8.2287	5153581000	1.0209	0	0	0
516	26	2014	China	Latvia	4696.32	1.04757e+13	3.13828e+10	3.28756e+23	7678.6	15740.3	1.20864e+08	6533	8.16156	5153577000	1.0258	0	0	0
517	26	2015	China	Latvia	2295.95	1.10616e+13	2.709e+10	2.99658e+23	8066.94	13698.9	1.10509e+08	6533	6.90948	5286347000	1.0261	0	0	0
518	26	2016	China	Latvia	2520.68	1.12333e+13	2.77341e+10	3.11545e+23	8147.94	14153.4	1.15321e+08	6533	7.35479	5285320000	1.0248	0	0	0
519	26	2017	China	Latvia	4294.19	1.23104e+13	3.0273e+10	3.72673e+23	8879.44	15586.6	1.384e+08	6533	7.63524	5285311000	1.0235	0	0	0
520	26	2018	China	Latvia	2999.83	1.38948e+13	3.43139e+10	4.76785e+23	9976.68	17805.3	1.77638e+08	6533	7.81314	5289231000	1.0235	0	0	0
521	26	2019	China	Latvia	3486.71	1.43429e+13	3.41172e+10	4.8934e+23	10261.7	17836.4	1.83031e+08	6533	7.73376	5289901000	1	0	0	0
522	27	2000	China	Lebanon	201.294	1.21135e+12	1.72604e+10	2.09083e+22	959.372	4491.64	4.30915e+06	6989	0.00549155	5228610000	1.1952	0	0	0
523	27	2001	China	Lebanon	170.391	1.3394e+12	1.76498e+10	2.364e+22	1053.11	4422.39	4.65725e+06	6989	0.00549059	5207710000	1.0841	0	0	0
524	27	2002	China	Lebanon	5286.35	1.47055e+12	1.91522e+10	2.81643e+22	1148.51	4579.46	5.25955e+06	6989	0.00549052	5193870000	1.1028	0	0	0
525	27	2003	China	Lebanon	11899.9	1.66029e+12	2.00829e+10	3.33434e+22	1288.64	4576.39	5.89734e+06	6989	0.00549057	5169840000	1	0	0	0
526	27	2004	China	Lebanon	10310.3	1.95535e+12	2.11598e+10	4.13748e+22	1508.67	4630.79	6.98632e+06	6989	0.00549042	5172760000	1.0711	0	0	0
527	27	2005	China	Lebanon	5245.01	2.28597e+12	2.14973e+10	4.91422e+22	1753.42	4575.11	8.02207e+06	6989	0.0054357	5182730000	1.0878	0	0	0
528	27	2006	China	Lebanon	4369.44	2.75213e+12	2.20227e+10	6.06094e+22	2099.23	4626.86	9.71284e+06	6989	0.00528918	5149690000	1.0635	0	0	0
529	27	2007	China	Lebanon	3004.69	3.55034e+12	2.48274e+10	8.81456e+22	2693.97	5207.8	1.40296e+07	6989	0.00504646	5154000000	1.0772	0	0	0
530	27	2008	China	Lebanon	8209.25	4.59431e+12	2.91189e+10	1.33781e+23	3468.3	6111.33	2.1196e+07	6989	0.00460939	5153770000	1	0	0	0
531	27	2009	China	Lebanon	3221.51	5.1017e+12	3.53996e+10	1.80598e+23	3832.24	7354.95	2.81859e+07	6989	0.00453162	5153740000	1	0	0	0
532	27	2010	China	Lebanon	2126.72	6.08716e+12	3.84439e+10	2.34014e+23	4550.45	7761.65	3.5319e+07	6989	0.00449106	5153685000	1	0	0	0
533	27	2011	China	Lebanon	3617.21	7.5515e+12	3.99271e+10	3.0151e+23	5618.13	7674.84	4.31182e+07	6989	0.00428621	5153665000	1	0	0	0
534	27	2012	China	Lebanon	2720.65	8.53223e+12	4.4036e+10	3.75725e+23	6316.92	7950.7	5.02239e+07	6989	0.00418729	5153611000	1	0	0	0
535	27	2013	China	Lebanon	3430.35	9.57041e+12	4.69093e+10	4.48941e+23	7050.65	7931.08	5.59192e+07	6989	0.00410996	5153581000	1	0	0	0
536	27	2014	China	Lebanon	4410.12	1.04757e+13	4.81345e+10	5.04242e+23	7678.6	7686.26	5.90197e+07	6989	0.00407525	5153577000	1.0588	0	0	0
537	27	2015	China	Lebanon	4334.67	1.10616e+13	4.99394e+10	5.52407e+23	8066.94	7644.55	6.16681e+07	6989	0.004131	5286347000	1.0586	0	0	0
538	27	2016	China	Lebanon	2742.23	1.12333e+13	5.12051e+10	5.75201e+23	8147.94	7629.89	6.21679e+07	6989	0.00440761	5285320000	1.053	0	0	0
539	27	2017	China	Lebanon	3348.93	1.23104e+13	5.31406e+10	6.54183e+23	8879.44	7801.18	6.92701e+07	6989	0.00448342	5285311000	1.0346	0	0	0
540	27	2018	China	Lebanon	3465.5	1.38948e+13	5.49613e+10	7.63677e+23	9976.68	8024.8	8.00609e+07	6989	0.00438869	5289231000	1.0501	0	0	0
541	27	2019	China	Lebanon	2731.24	1.43429e+13	5.3367e+10	7.65438e+23	10261.7	7784.32	7.98802e+07	6989	0.00458268	5289901000	1	0	0	0
542	28	2000	China	Lithuania	15.57	1.21135e+12	1.15392e+10	1.3978e+22	959.372	3297.35	3.16339e+06	6579	7.64613	5228610000	1.0317	0	0	0
543	28	2001	China	Lithuania	52.835	1.3394e+12	1.22525e+10	1.64109e+22	1053.11	3530.15	3.71763e+06	6579	7.41319	5207710000	1.0422	0	0	0
544	28	2002	China	Lithuania	837.618	1.47055e+12	1.42784e+10	2.0997e+22	1148.51	4146.99	4.76285e+06	6579	7.82647	5193870000	1.0245	0	0	0
545	28	2003	China	Lithuania	1320.81	1.66029e+12	1.88026e+10	3.12177e+22	1288.64	5505.54	7.09467e+06	6579	9.36266	5169840000	1.0243	0	0	0
546	28	2004	China	Lithuania	1931.06	1.95535e+12	2.26499e+10	4.42885e+22	1508.67	6706.97	1.01186e+07	6579	10.2955	5172760000	1.025	0	0	0
547	28	2005	China	Lithuania	1930.16	2.28597e+12	2.61256e+10	5.97222e+22	1753.42	7863.16	1.37874e+07	6579	10.1945	5182730000	1.0254	0	0	0
548	28	2006	China	Lithuania	2184.92	2.75213e+12	3.02161e+10	8.31586e+22	2099.23	9240.64	1.93982e+07	6579	10.0114	5149690000	1.0258	0	0	0
549	28	2007	China	Lithuania	2301.33	3.55034e+12	3.97382e+10	1.41084e+23	2693.97	12297.9	3.31302e+07	6579	10.426	5154000000	1.0236	0	0	0
550	28	2008	China	Lithuania	2722.64	4.59431e+12	4.78506e+10	2.1984e+23	3468.3	14961.6	5.18913e+07	6579	10.2198	5153770000	1.0218	0	0	0
551	28	2009	China	Lithuania	1069.24	5.1017e+12	3.74407e+10	1.91011e+23	3832.24	11837.4	4.53637e+07	6579	9.52834	5153740000	1.0224	0	0	0
552	28	2010	China	Lithuania	2296.15	6.08716e+12	3.70345e+10	2.25435e+23	4550.45	11957.1	5.44102e+07	6579	8.97546	5153685000	1.0247	0	0	0
553	28	2011	China	Lithuania	10659.3	7.5515e+12	4.34661e+10	3.28235e+23	5618.13	14354.2	8.06437e+07	6579	8.99407	5153665000	1.0212	0	0	0
554	28	2012	China	Lithuania	9654.58	8.53223e+12	4.28425e+10	3.65542e+23	6316.92	14339.3	9.05801e+07	6579	8.11001	5153611000	1.0213	0	0	0
555	28	2013	China	Lithuania	9001.51	9.57041e+12	4.64421e+10	4.44469e+23	7050.65	15702.1	1.1071e+08	6579	8.2287	5153581000	1.0209	0	0	0
556	28	2014	China	Lithuania	7578.45	1.04757e+13	4.8526e+10	5.08343e+23	7678.6	16548.4	1.27069e+08	6579	8.16156	5153577000	1.0258	0	0	0
557	28	2015	China	Lithuania	6042.62	1.10616e+13	4.13924e+10	4.57864e+23	8066.94	14249.1	1.14947e+08	6579	6.90948	5286347000	1.0261	0	0	0
558	28	2016	China	Lithuania	5717.03	1.12333e+13	4.3022e+10	4.83278e+23	8147.94	14999.5	1.22215e+08	6579	7.35479	5285320000	1.0248	0	0	0
559	28	2017	China	Lithuania	4590.51	1.23104e+13	4.77509e+10	5.87833e+23	8879.44	16882.6	1.49908e+08	6579	7.63524	5285311000	1.0235	0	0	0
560	28	2018	China	Lithuania	5336.61	1.38948e+13	5.34552e+10	7.4275e+23	9976.68	19080.6	1.90361e+08	6579	7.81314	5289231000	1.0235	0	0	0
561	28	2019	China	Lithuania	6044.52	1.43429e+13	5.42193e+10	7.77662e+23	10261.7	19455.5	1.99646e+08	6579	7.73376	5289901000	1	0	0	0
562	29	2000	China	Malaysia	41636.1	1.21135e+12	9.37897e+10	1.13612e+23	959.372	4043.66	3.87938e+06	4332	2.17855	5228610000	1.0953	0	0	1
563	29	2001	China	Malaysia	16103.9	1.3394e+12	9.27839e+10	1.24274e+23	1053.11	3913.43	4.12126e+06	4332	2.17818	5207710000	1.0801	0	0	1
564	29	2002	China	Malaysia	15281.3	1.47055e+12	1.00846e+11	1.48298e+23	1148.51	4165.73	4.78437e+06	4332	2.17815	5193870000	1.0751	0	0	1
565	29	2003	China	Malaysia	17990.5	1.66029e+12	1.10202e+11	1.82968e+23	1288.64	4461.85	5.74973e+06	4332	2.17817	5169840000	1.0794	0	0	1
566	29	2004	China	Malaysia	18234.7	1.95535e+12	1.24749e+11	2.43929e+23	1508.67	4952.21	7.47125e+06	4332	2.17811	5172760000	1.1206	0	0	1
567	29	2005	China	Malaysia	33565.7	2.28597e+12	1.43534e+11	3.28114e+23	1753.42	5587.03	9.79639e+06	4332	2.16375	5182730000	1.0755	0	0	1
568	29	2006	China	Malaysia	56745.7	2.75213e+12	1.62691e+11	4.47748e+23	2099.23	6209.12	1.30344e+07	4332	2.17368	5149690000	1.0696	0	0	1
569	29	2007	China	Malaysia	62984.1	3.55034e+12	1.93548e+11	6.87161e+23	2693.97	7243.46	1.95137e+07	4332	2.21306	5154000000	1.0699	0	0	1
570	29	2008	China	Malaysia	68705.5	4.59431e+12	2.30814e+11	1.06043e+24	3468.3	8474.59	2.93924e+07	4332	2.08303	5153770000	1.0679	0	0	1
571	29	2009	China	Malaysia	65611.4	5.1017e+12	2.02258e+11	1.03186e+24	3832.24	7292.49	2.79466e+07	4332	1.93826	5153740000	1.067	0	0	1
572	29	2010	China	Malaysia	122434	6.08716e+12	2.55017e+11	1.55233e+24	4550.45	9040.57	4.11387e+07	4332	2.10186	5153685000	1.0582	0	0	1
573	29	2011	China	Malaysia	178195	7.5515e+12	2.97952e+11	2.24998e+24	5618.13	10399.4	5.84251e+07	4332	2.11159	5153665000	1.0661	0	0	1
574	29	2012	China	Malaysia	154634	8.53223e+12	3.14443e+11	2.6829e+24	6316.92	10817.4	6.83329e+07	4332	2.04362	5153611000	1.066	0	0	1
575	29	2013	China	Malaysia	169647	9.57041e+12	3.23277e+11	3.09389e+24	7050.65	10970.1	7.73465e+07	4332	1.96634	5153581000	1.0698	0	0	1
576	29	2014	China	Malaysia	207071	1.04757e+13	3.38062e+11	3.54143e+24	7678.6	11319.1	8.69147e+07	4332	1.87708	5153577000	1.0337	0	0	1
577	29	2015	China	Malaysia	173708	1.10616e+13	3.01355e+11	3.33345e+24	8066.94	9955.24	8.03084e+07	4332	1.59454	5286347000	1	0	0	1
578	29	2016	China	Malaysia	132275	1.12333e+13	3.01255e+11	3.38409e+24	8147.94	9817.74	7.99943e+07	4332	1.60173	5285320000	1.0622	0	0	1
579	29	2017	China	Malaysia	102077	1.23104e+13	3.18958e+11	3.92651e+24	8879.44	10254.2	9.10518e+07	4332	1.57164	5285311000	1	0	0	1
580	29	2018	China	Malaysia	107783	1.38948e+13	3.58582e+11	4.98243e+24	9976.68	11373.2	1.13467e+08	4332	1.63959	5289231000	1	0	0	1
581	29	2019	China	Malaysia	142930	1.43429e+13	3.64702e+11	5.23088e+24	10261.7	11414.8	1.17135e+08	4332	1.6677	5289901000	1	0	0	1
582	30	2000	China	Mongolia	145.424	1.21135e+12	1.1369e+09	1.37718e+21	959.372	474.217	454951	1168	0.00768901	5228610000	1.0489	1	1	0
583	30	2001	China	Mongolia	628.299	1.3394e+12	1.268e+09	1.69835e+21	1053.11	524.055	551887	1168	0.00754039	5207710000	1.0683	1	1	0
584	30	2002	China	Mongolia	315.496	1.47055e+12	1.39656e+09	2.05371e+21	1148.51	571.593	656479	1168	0.00745464	5193870000	1.0683	1	1	0
585	30	2003	China	Mongolia	697.322	1.66029e+12	1.5953e+09	2.64865e+21	1288.64	646.193	832713	1168	0.00721913	5169840000	1.0488	1	1	0
586	30	2004	China	Mongolia	31.833	1.95535e+12	1.99207e+09	3.89518e+21	1508.67	797.979	1.20388e+06	1168	0.00698289	5172760000	1.049	1	1	0
587	30	2005	China	Mongolia	381.774	2.28597e+12	2.52347e+09	5.76857e+21	1753.42	998.831	1.75137e+06	1168	0.00679887	5182730000	1.042	1	1	0
588	30	2006	China	Mongolia	396.242	2.75213e+12	3.41406e+09	9.39593e+21	2099.23	1334.21	2.80082e+06	1168	0.00675887	5149690000	1.0419	1	1	0
589	30	2007	China	Mongolia	760.416	3.55034e+12	4.235e+09	1.50357e+22	2693.97	1632.73	4.39852e+06	1168	0.00649994	5154000000	1.0492	1	1	0
590	30	2008	China	Mongolia	1267.07	4.59431e+12	5.62322e+09	2.58348e+22	3468.3	2136.56	7.41025e+06	1168	0.0059604	5153770000	1.0492	1	1	0
591	30	2009	China	Mongolia	558.922	5.1017e+12	4.58385e+09	2.33854e+22	3832.24	1714.36	6.56983e+06	1168	0.00475131	5153740000	1.0492	1	1	0
592	30	2010	China	Mongolia	817.834	6.08716e+12	7.18948e+09	4.37636e+22	4550.45	2643.29	1.20282e+07	1168	0.00498891	5153685000	1.0494	1	1	0
593	30	2011	China	Mongolia	1950.42	7.5515e+12	1.04098e+10	7.86096e+22	5618.13	3757.56	2.11105e+07	1168	0.00510579	5153665000	1.0494	1	1	0
594	30	2012	China	Mongolia	1936	8.53223e+12	1.22928e+10	1.04885e+23	6316.92	4351.89	2.74905e+07	1168	0.00464969	5153611000	1	1	1	0
595	30	2013	China	Mongolia	1607.91	9.57041e+12	1.25821e+10	1.20416e+23	7050.65	4366.08	3.07837e+07	1168	0.00406565	5153581000	1.0494	1	1	0
596	30	2014	China	Mongolia	3047.02	1.04757e+13	1.22265e+10	1.28081e+23	7678.6	4158.53	3.19317e+07	1168	0.00337934	5153577000	1	1	1	0
597	30	2015	China	Mongolia	1219.23	1.10616e+13	1.17496e+10	1.29969e+23	8066.94	3918.58	3.1611e+07	1168	0.00316067	5286347000	1.0493	1	1	0
598	30	2016	China	Mongolia	1055.99	1.12333e+13	1.11867e+10	1.25664e+23	8147.94	3660.15	2.98227e+07	1168	0.00310447	5285320000	1	1	1	0
599	30	2017	China	Mongolia	1126.83	1.23104e+13	1.14258e+10	1.40656e+23	8879.44	3669.42	3.25824e+07	1168	0.00277023	5285311000	1.0506	1	1	0
600	30	2018	China	Mongolia	2295.22	1.38948e+13	1.31088e+10	1.82144e+23	9976.68	4134.99	4.12534e+07	1168	0.00267583	5289231000	1.0504	1	1	0
601	30	2019	China	Mongolia	2929.74	1.43429e+13	1.38529e+10	1.9869e+23	10261.7	4295.24	4.40763e+07	1168	0.00259368	5289901000	1	1	1	0
602	31	2000	China	Myanmar	2182.3	1.21135e+12	8.90507e+09	1.07871e+22	959.372	190.606	182862	2959	0.0235939	5228610000	1.0465	1	0	0
603	31	2001	China	Myanmar	1994.82	1.3394e+12	6.47779e+09	8.67633e+21	1053.11	137.168	144453	2959	0.0178067	5207710000	1.0447	1	0	0
604	31	2002	China	Myanmar	1663.09	1.47055e+12	6.77763e+09	9.96685e+21	1148.51	142.082	163183	2959	0.0152571	5193870000	1.0447	1	0	0
605	31	2003	China	Myanmar	1417.47	1.66029e+12	1.04671e+10	1.73784e+22	1288.64	217.39	280139	2959	0.0106457	5169840000	1.0444	1	0	0
606	31	2004	China	Myanmar	2372.08	1.95535e+12	1.05674e+10	2.06628e+22	1508.67	217.594	328278	2959	0.00934792	5172760000	1.043	1	0	0
607	31	2005	China	Myanmar	3607.11	2.28597e+12	1.1987e+10	2.74018e+22	1753.42	244.882	429381	2959	0.00795693	5182730000	1.043	1	0	0
608	31	2006	China	Myanmar	4680.43	2.75213e+12	1.45026e+10	3.99129e+22	2099.23	294.163	617516	2959	0.00655351	5149690000	1.0422	1	0	0
609	31	2007	China	Myanmar	5134.27	3.55034e+12	2.01825e+10	7.16547e+22	2693.97	406.729	1.09571e+06	2959	0.00594377	5154000000	1.0405	1	0	0
610	31	2008	China	Myanmar	6825.71	4.59431e+12	3.18626e+10	1.46386e+23	3468.3	638.149	2.2133e+06	2959	0.00614789	5153770000	1.0393	1	0	0
611	31	2009	China	Myanmar	22623.3	5.1017e+12	3.69062e+10	1.88284e+23	3832.24	734.446	2.81457e+06	2959	0.00663808	5153740000	1	1	0	0
612	31	2010	China	Myanmar	27289.5	6.08716e+12	4.95408e+10	3.01563e+23	4550.45	979.052	4.45513e+06	2959	0.0070542	5153685000	1.0348	1	0	0
613	31	2011	China	Myanmar	27521	7.5515e+12	5.99773e+10	4.52919e+23	5618.13	1176.24	6.60829e+06	2959	0.00807733	5153665000	1.0325	1	0	0
614	31	2012	China	Myanmar	37920.3	8.53223e+12	5.99378e+10	5.11403e+23	6316.92	1165.79	7.36423e+06	2959	0.00751355	5153611000	1.0477	1	0	0
615	31	2013	China	Myanmar	53225.6	9.57041e+12	6.02697e+10	5.76806e+23	7050.65	1162.33	8.19519e+06	2959	0.00663663	5153581000	1.0477	1	0	0
616	31	2014	China	Myanmar	149892	1.04757e+13	6.54462e+10	6.85594e+23	7678.6	1251.82	9.61223e+06	2959	0.00624113	5153577000	1	1	0	0
617	31	2015	China	Myanmar	22209.5	1.10616e+13	6.78228e+10	7.50225e+23	8066.94	1287.43	1.03856e+07	2959	0.00535645	5286347000	1.0208	1	0	0
618	31	2016	China	Myanmar	43740.6	1.12333e+13	6.71842e+10	7.54699e+23	8147.94	1266.55	1.03197e+07	2959	0.00538071	5285320000	1	1	0	0
619	31	2017	China	Myanmar	85027.7	1.23104e+13	6.89459e+10	8.48752e+23	8879.44	1291.54	1.14682e+07	2959	0.00496836	5285311000	1	1	0	0
620	31	2018	China	Myanmar	105587	1.38948e+13	7.6168e+10	1.05834e+24	9976.68	1418.18	1.41487e+07	2959	0.00462716	5289231000	1	1	0	0
621	31	2019	China	Myanmar	115159	1.43429e+13	7.60859e+10	1.09129e+24	10261.7	1407.81	1.44465e+07	2959	0.00453774	5289901000	1	1	0	0
622	32	2000	China	Nepal	5940.41	1.21135e+12	5.49425e+09	6.65545e+21	959.372	229.49	220167	3158	0.116445	5228610000	1.1441	1	1	0
623	32	2001	China	Nepal	4675.91	1.3394e+12	6.00706e+09	8.04582e+21	1053.11	246.726	259829	3158	0.110436	5207710000	1	1	1	0
624	32	2002	China	Nepal	2804.24	1.47055e+12	6.05088e+09	8.89812e+21	1148.51	244.721	281064	3158	0.106283	5193870000	1.1466	1	1	0
625	32	2003	China	Nepal	4169.92	1.66029e+12	6.33047e+09	1.05104e+22	1288.64	252.402	325257	3158	0.108706	5169840000	1.1487	1	1	0
626	32	2004	China	Nepal	6054.8	1.95535e+12	7.27394e+09	1.42231e+22	1508.67	286.158	431717	3158	0.112344	5172760000	1.1482	1	1	0
627	32	2005	China	Nepal	8999.99	2.28597e+12	8.13026e+09	1.85855e+22	1753.42	315.806	553739	3158	0.114819	5182730000	1.1472	1	1	0
628	32	2006	China	Nepal	6504.14	2.75213e+12	9.04372e+09	2.48895e+22	2099.23	346.945	728318	3158	0.109592	5149690000	1.1311	1	1	0
629	32	2007	China	Nepal	6990.67	3.55034e+12	1.03256e+10	3.66595e+22	2693.97	391.38	1.05437e+06	3158	0.114545	5154000000	1.1305	1	1	0
630	32	2008	China	Nepal	7906.73	4.59431e+12	1.25454e+10	5.76376e+22	3468.3	470.456	1.63168e+06	3158	0.0996056	5153770000	1.1507	1	1	0
631	32	2009	China	Nepal	4914.76	5.1017e+12	1.2855e+10	6.55823e+22	3832.24	478.173	1.83247e+06	3158	0.0880639	5153740000	1.1277	1	1	0
632	32	2010	China	Nepal	6348.84	6.08716e+12	1.60027e+10	9.74108e+22	4550.45	592.401	2.69569e+06	3158	0.0924113	5153685000	1.1298	1	1	0
633	32	2011	China	Nepal	9308.83	7.5515e+12	1.89136e+10	1.42826e+23	5618.13	699.429	3.92949e+06	3158	0.0872935	5153665000	1.1315	1	1	0
634	32	2012	China	Nepal	9823.33	8.53223e+12	1.88515e+10	1.60845e+23	6316.92	698.466	4.41216e+06	3158	0.074066	5153611000	1.1285	1	1	0
635	32	2013	China	Nepal	7813.42	9.57041e+12	1.92712e+10	1.84433e+23	7050.65	715.924	5.04772e+06	3158	0.0665607	5153581000	1.1182	1	1	0
636	32	2014	China	Nepal	7906.39	1.04757e+13	2.0003e+10	2.09545e+23	7678.6	743.413	5.70837e+06	3158	0.0629742	5153577000	1.1266	1	1	0
637	32	2015	China	Nepal	6574.52	1.10616e+13	2.14108e+10	2.36837e+23	8066.94	792.553	6.39348e+06	3158	0.0608123	5286347000	1.1263	1	1	0
638	32	2016	China	Nepal	9248.59	1.12333e+13	2.11859e+10	2.37987e+23	8147.94	777.148	6.33215e+06	3158	0.061876	5285320000	1.1265	1	1	0
639	32	2017	China	Nepal	5380.01	1.23104e+13	2.51806e+10	3.09983e+23	8879.44	911.444	8.09311e+06	3158	0.0646697	5285311000	1	1	1	0
640	32	2018	China	Nepal	8242.05	1.38948e+13	2.91735e+10	4.05361e+23	9976.68	1038.65	1.03623e+07	3158	0.0607358	5289231000	1.1279	1	1	0
641	32	2019	China	Nepal	12720.3	1.43429e+13	3.06414e+10	4.39486e+23	10261.7	1071.05	1.09908e+07	3158	0.0613482	5289901000	1	1	1	0
642	33	2000	China	Oman	5.518	1.21135e+12	1.95074e+10	2.36302e+22	959.372	8601.25	8.25181e+06	5666	21.5306	5228610000	1	0	0	0
643	33	2001	China	Oman	110.29	1.3394e+12	1.9452e+10	2.60539e+22	1053.11	8475.96	8.92611e+06	5666	21.5268	5207710000	1.0535	0	0	0
644	33	2002	China	Oman	335.431	1.47055e+12	2.01428e+10	2.9621e+22	1148.51	8626.98	9.90816e+06	5666	21.5265	5193870000	1.0797	0	0	0
645	33	2003	China	Oman	14.218	1.66029e+12	2.16338e+10	3.59184e+22	1288.64	9066.35	1.16833e+07	5666	21.5268	5169840000	1.0664	0	0	0
646	33	2004	China	Oman	11.005	1.95535e+12	2.47636e+10	4.84214e+22	1508.67	10126.1	1.52769e+07	5666	21.5261	5172760000	1.0483	0	0	0
647	33	2005	China	Oman	173.321	2.28597e+12	3.10819e+10	7.10522e+22	1753.42	12377.1	2.17022e+07	5666	21.3116	5182730000	1.0394	0	0	0
648	33	2006	China	Oman	283.096	2.75213e+12	3.72159e+10	1.02423e+23	2099.23	14420.5	3.0272e+07	5666	20.7372	5149690000	1.0397	0	0	0
649	33	2007	China	Oman	173.599	3.55034e+12	4.20853e+10	1.49417e+23	2693.97	15838.5	4.26683e+07	5666	19.7855	5154000000	1.0383	0	0	0
650	33	2008	China	Oman	98.115	4.59431e+12	6.09053e+10	2.79818e+23	3468.3	22139.6	7.6787e+07	5666	18.0719	5153770000	1.0425	0	0	0
651	33	2009	China	Oman	388.673	5.1017e+12	4.83883e+10	2.46863e+23	3832.24	16823.8	6.44727e+07	5666	17.767	5153740000	1.039	0	0	0
652	33	2010	China	Oman	130.151	6.08716e+12	5.70481e+10	3.47261e+23	4550.45	18757	8.53528e+07	5666	17.608	5153685000	1	0	0	0
653	33	2011	China	Oman	424.254	7.5515e+12	6.80169e+10	5.1363e+23	5618.13	20921.1	1.17538e+08	5666	16.8048	5153665000	1	0	0	0
654	33	2012	China	Oman	488.836	8.53223e+12	7.66159e+10	6.53704e+23	6316.92	21902.6	1.38357e+08	5666	16.417	5153611000	1.0341	0	0	0
655	33	2013	China	Oman	530.069	9.57041e+12	7.87844e+10	7.53999e+23	7050.65	20926.6	1.47546e+08	5666	16.1138	5153581000	1.0326	0	0	0
656	33	2014	China	Oman	807.62	1.04757e+13	8.10765e+10	8.49331e+23	7678.6	20131.9	1.54585e+08	5666	15.9777	5153577000	1.032	0	0	0
657	33	2015	China	Oman	1680.12	1.10616e+13	6.84003e+10	7.56613e+23	8066.94	16028.8	1.29303e+08	5666	16.1963	5286347000	1.0353	0	0	0
658	33	2016	China	Oman	2022.91	1.12333e+13	6.54811e+10	7.35568e+23	8147.94	14618.9	1.19114e+08	5666	17.2808	5285320000	1.0356	0	0	0
659	33	2017	China	Oman	2411.74	1.23104e+13	70600000000	8.69115e+23	8879.44	15130.9	1.34354e+08	5666	17.578	5285311000	1.0366	0	0	0
660	33	2018	China	Oman	3266.04	1.38948e+13	7.92754e+10	1.10152e+24	9976.68	16414.9	1.63766e+08	5666	17.2067	5289231000	1.0367	0	0	0
661	33	2019	China	Oman	3284.16	1.43429e+13	7.69831e+10	1.10416e+24	10261.7	15474	1.5879e+08	5666	17.9672	5289901000	1	0	0	0
662	34	2000	China	Pakistan	1658.59	1.21135e+12	8.20177e+10	9.93519e+22	959.372	576.196	552786	3888	0.154311	5228610000	1.2405	1	0	0
663	34	2001	China	Pakistan	1420.21	1.3394e+12	7.94844e+10	1.06461e+23	1053.11	544.494	573411	3888	0.133658	5207710000	1.2034	1	0	0
664	34	2002	China	Pakistan	13442.4	1.47055e+12	7.9905e+10	1.17504e+23	1148.51	534.304	613652	3888	0.138587	5193870000	1.1737	1	0	0
665	34	2003	China	Pakistan	4402.79	1.66029e+12	9.17605e+10	1.52349e+23	1288.64	599.376	772382	3888	0.14332	5169840000	1.1698	1	0	0
666	34	2004	China	Pakistan	7058.4	1.95535e+12	1.0776e+11	2.10708e+23	1508.67	687.836	1.03772e+06	3888	0.142072	5172760000	1.1617	1	0	0
667	34	2005	China	Pakistan	6364.47	2.28597e+12	1.20055e+11	2.74442e+23	1753.42	748.923	1.31317e+06	3888	0.137686	5182730000	1.1472	1	0	0
668	34	2006	China	Pakistan	18484.6	2.75213e+12	1.37264e+11	3.77769e+23	2099.23	836.861	1.75676e+06	3888	0.132292	5149690000	1.1486	1	0	0
669	34	2007	China	Pakistan	84045.5	3.55034e+12	1.52386e+11	5.41021e+23	2693.97	908.095	2.44638e+06	3888	0.125251	5154000000	1.1497	1	0	0
670	34	2008	China	Pakistan	91926.4	4.59431e+12	1.70078e+11	7.8139e+23	3468.3	990.847	3.43656e+06	3888	0.0986912	5153770000	1.1406	1	0	0
671	34	2009	China	Pakistan	95838.9	5.1017e+12	1.68153e+11	8.57865e+23	3832.24	957.996	3.67127e+06	3888	0.0836027	5153740000	1.1472	1	0	0
672	34	2010	China	Pakistan	186120	6.08716e+12	1.77166e+11	1.07844e+24	4550.45	987.41	4.49316e+06	3888	0.079469	5153685000	1.1479	1	0	0
673	34	2011	China	Pakistan	286911	7.5515e+12	2.13587e+11	1.61291e+24	5618.13	1164.98	6.54499e+06	3888	0.0748345	5153665000	1.1439	1	0	0
674	34	2012	China	Pakistan	193535	8.53223e+12	2.24384e+11	1.91449e+24	6316.92	1198.11	7.56836e+06	3888	0.0675873	5153611000	1.1414	1	0	0
675	34	2013	China	Pakistan	168574	9.57041e+12	2.31219e+11	2.21286e+24	7050.65	1208.9	8.52356e+06	3888	0.0609645	5153581000	1.1465	1	0	0
676	34	2014	China	Pakistan	219480	1.04757e+13	2.44361e+11	2.55985e+24	7678.6	1251.16	9.60719e+06	3888	0.0607659	5153577000	1.1363	1	0	0
677	34	2015	China	Pakistan	193395	1.10616e+13	2.70556e+11	2.99277e+24	8066.94	1356.67	1.09442e+07	3888	0.0605968	5286347000	1.1273	1	0	0
678	34	2016	China	Pakistan	193471	1.12333e+13	2.78655e+11	3.1302e+24	8147.94	1368.45	1.11501e+07	3888	0.0634202	5285320000	1.1255	1	0	0
679	34	2017	China	Pakistan	244139	1.23104e+13	3.04567e+11	3.74935e+24	8879.44	1464.99	1.30083e+07	3888	0.0640913	5285311000	1	1	0	0
680	34	2018	China	Pakistan	297259	1.38948e+13	3.14568e+11	4.37086e+24	9976.68	1482.31	1.47885e+07	3888	0.0543075	5289231000	1.1258	1	0	0
681	34	2019	China	Pakistan	228309	1.43429e+13	2.78222e+11	3.99051e+24	10261.7	1284.7	1.31832e+07	3888	0.0460448	5289901000	1	0	0	0
682	35	2000	China	Philippines	6418.92	1.21135e+12	8.36703e+10	1.01354e+23	959.372	1072.81	1.02922e+06	2842	0.187329	5228610000	1.0719	0	0	0
683	35	2001	China	Philippines	3324.25	1.3394e+12	7.89211e+10	1.05707e+23	1053.11	990.564	1.04317e+06	2842	0.162319	5207710000	1.0693	0	0	0
684	35	2002	China	Philippines	3265.34	1.47055e+12	8.43074e+10	1.23978e+23	1148.51	1036.16	1.19004e+06	2842	0.160395	5193870000	1.0529	0	0	0
685	35	2003	China	Philippines	2920.15	1.66029e+12	8.70391e+10	1.4451e+23	1288.64	1048.01	1.35051e+06	2842	0.152703	5169840000	1.0448	0	0	0
686	35	2004	China	Philippines	3383.55	1.95535e+12	9.5002e+10	1.85762e+23	1508.67	1121.49	1.69196e+06	2842	0.147695	5172760000	1.0516	0	0	0
687	35	2005	China	Philippines	5968.3	2.28597e+12	1.0742e+11	2.45558e+23	1753.42	1244.35	2.18186e+06	2842	0.148756	5182730000	1.0514	0	0	0
688	35	2006	China	Philippines	9830.53	2.75213e+12	1.27653e+11	3.51318e+23	2099.23	1452.44	3.049e+06	2842	0.155384	5149690000	1.0512	0	0	0
689	35	2007	China	Philippines	26931.7	3.55034e+12	1.5598e+11	5.53784e+23	2693.97	1744.64	4.70001e+06	2842	0.164849	5154000000	1.0503	0	0	0
690	35	2008	China	Philippines	40945.2	4.59431e+12	1.81007e+11	8.31601e+23	3468.3	1991.23	6.9062e+06	2842	0.156772	5153770000	1.0507	0	0	0
691	35	2009	China	Philippines	42914.1	5.1017e+12	1.76132e+11	8.98571e+23	3832.24	1905.89	7.30384e+06	2842	0.143277	5153740000	1.0505	0	0	0
692	35	2010	China	Philippines	24343.7	6.08716e+12	2.08369e+11	1.26838e+24	4550.45	2217.47	1.00905e+07	2842	0.150085	5153685000	1.0505	0	0	0
693	35	2011	China	Philippines	37547.3	7.5515e+12	2.34217e+11	1.76869e+24	5618.13	2450.73	1.37685e+07	2842	0.14918	5153665000	1.0398	0	0	0
694	35	2012	China	Philippines	38861.9	8.53223e+12	2.61921e+11	2.23477e+24	6316.92	2694.31	1.70197e+07	2842	0.149479	5153611000	1.039	0	0	0
695	35	2013	China	Philippines	53066.2	9.57041e+12	2.83903e+11	2.71707e+24	7050.65	2871.43	2.02454e+07	2842	0.145967	5153581000	1.0386	0	0	0
696	35	2014	China	Philippines	53727.1	1.04757e+13	2.97484e+11	3.11634e+24	7678.6	2959.65	2.2726e+07	2842	0.138381	5153577000	1	0	0	0
697	35	2015	China	Philippines	60819.8	1.10616e+13	3.06446e+11	3.38977e+24	8066.94	3001.04	2.42092e+07	2842	0.136859	5286347000	1.038	0	0	0
698	35	2016	China	Philippines	48182.8	1.12333e+13	3.18627e+11	3.57923e+24	8147.94	3073.65	2.50439e+07	2842	0.139906	5285320000	1.0491	0	0	0
699	35	2017	China	Philippines	72579.4	1.23104e+13	3.28481e+11	4.04373e+24	8879.44	3123.23	2.77326e+07	2842	0.134092	5285311000	1.037	0	0	0
700	35	2018	China	Philippines	83747.3	1.38948e+13	3.46842e+11	4.8193e+24	9976.68	3252.09	3.24451e+07	2842	0.125632	5289231000	1.0404	0	0	0
701	35	2019	China	Philippines	86500.9	1.43429e+13	3.76796e+11	5.40434e+24	10261.7	3485.08	3.57628e+07	2842	0.133377	5289901000	1	0	0	0
702	36	2000	China	Poland	38885.8	1.21135e+12	1.71886e+11	2.08213e+23	959.372	4492.73	4.3102e+06	6958	1.90482	5228610000	1.0317	0	0	0
703	36	2001	China	Poland	43241.1	1.3394e+12	1.90521e+11	2.55183e+23	1053.11	4981.2	5.24574e+06	6958	2.02181	5207710000	1.0422	0	0	0
704	36	2002	China	Poland	45665.8	1.47055e+12	1.98681e+11	2.9217e+23	1148.51	5196.93	5.96872e+06	6958	2.02865	5193870000	1.0245	0	0	0
705	36	2003	China	Poland	102851	1.66029e+12	2.17513e+11	3.61134e+23	1288.64	5693.38	7.33673e+06	6958	2.12828	5169840000	1.0243	0	0	0
706	36	2004	China	Poland	96392.1	1.95535e+12	2.55102e+11	4.98813e+23	1508.67	6681.18	1.00797e+07	6958	2.26288	5172760000	1.025	0	0	0
707	36	2005	China	Poland	69404.3	2.28597e+12	3.06124e+11	6.99788e+23	1753.42	8020.96	1.40641e+07	6958	2.53264	5182730000	1.0254	0	0	0
708	36	2006	China	Poland	79160.8	2.75213e+12	3.44746e+11	9.48786e+23	2099.23	9038.65	1.89742e+07	6958	2.56946	5149690000	1.0258	0	0	0
709	36	2007	China	Poland	94150.2	3.55034e+12	4.29061e+11	1.52331e+24	2693.97	11255.4	3.03217e+07	6958	2.74844	5154000000	1.0236	0	0	0
710	36	2008	China	Poland	163962	4.59431e+12	5.33813e+11	2.4525e+24	3468.3	14001.4	4.85611e+07	6958	2.88417	5153770000	1.0218	0	0	0
711	36	2009	China	Poland	97878.8	5.1017e+12	4.39794e+11	2.2437e+24	3832.24	11527.5	4.41762e+07	6958	2.18946	5153740000	1.0224	0	0	0
712	36	2010	China	Poland	86081.7	6.08716e+12	4.79321e+11	2.91771e+24	4550.45	12599.5	5.73336e+07	6958	2.24531	5153685000	1.0247	0	0	0
713	36	2011	China	Poland	92231.1	7.5515e+12	5.28832e+11	3.99348e+24	5618.13	13893.5	7.80556e+07	6958	2.18083	5153665000	1.0212	0	0	0
714	36	2012	China	Poland	76763.1	8.53223e+12	5.00361e+11	4.26919e+24	6316.92	13145.5	8.30393e+07	6958	1.93835	5153611000	1.0213	0	0	0
715	36	2013	China	Poland	63430.3	9.57041e+12	5.24234e+11	5.01714e+24	7050.65	13781.1	9.71654e+07	6958	1.9603	5153581000	1.0209	0	0	0
716	36	2014	China	Poland	85418.7	1.04757e+13	5.45389e+11	5.71332e+24	7678.6	14347.9	1.10172e+08	6958	1.94749	5153577000	1.0258	0	0	0
717	36	2015	China	Poland	72679.7	1.10616e+13	4.77581e+11	5.28279e+24	8066.94	12572.4	1.01421e+08	6958	1.65207	5286347000	1.0261	0	0	0
718	36	2016	China	Poland	65568.5	1.12333e+13	4.72037e+11	5.30252e+24	8147.94	12431.8	1.01294e+08	6958	1.68523	5285320000	1.0248	0	0	0
719	36	2017	China	Poland	109711	1.23104e+13	5.26381e+11	6.47996e+24	8879.44	13861.3	1.23081e+08	6958	1.78835	5285311000	1.0235	0	0	0
720	36	2018	China	Poland	125212	1.38948e+13	5.87114e+11	8.15784e+24	9976.68	15460.6	1.54246e+08	6958	1.8318	5289231000	1.0235	0	0	0
721	36	2019	China	Poland	138667	1.43429e+13	5.92164e+11	8.49336e+24	10261.7	15595.2	1.60033e+08	6958	1.79935	5289901000	1	0	0	0
722	37	2000	China	Qatar	0.017	1.21135e+12	1.77599e+10	2.15134e+22	959.372	29976.1	2.87583e+07	6165	2.27431	5228610000	1	0	0	0
723	37	2001	China	Qatar	1203.3	1.3394e+12	1.75385e+10	2.34909e+22	1053.11	28517.3	3.00318e+07	6165	2.27392	5207710000	1	0	0	0
724	37	2002	China	Qatar	1840.74	1.47055e+12	1.93637e+10	2.84753e+22	1148.51	30214.9	3.4702e+07	6165	2.27389	5193870000	1.0411	0	0	0
725	37	2003	China	Qatar	4.69	1.66029e+12	2.35338e+10	3.90729e+22	1288.64	34517.8	4.44811e+07	6165	2.27391	5169840000	1.0512	0	0	0
726	37	2004	China	Qatar	46.319	1.95535e+12	3.17341e+10	6.20511e+22	1508.67	42124.8	6.35524e+07	6165	2.27385	5172760000	1.0522	0	0	0
727	37	2005	China	Qatar	173.383	2.28597e+12	4.45305e+10	1.01795e+23	1753.42	51455.6	9.02232e+07	6165	2.25119	5182730000	1.0413	0	0	0
728	37	2006	China	Qatar	600.289	2.75213e+12	6.08821e+10	1.67556e+23	2099.23	59530.2	1.24967e+08	6165	2.19051	5149690000	1.0406	0	0	0
729	37	2007	China	Qatar	682.958	3.55034e+12	7.97121e+10	2.83005e+23	2693.97	65421.8	1.76244e+08	6165	2.08998	5154000000	1.0416	0	0	0
730	37	2008	China	Qatar	539.319	4.59431e+12	1.1527e+11	5.29586e+23	3468.3	80234.5	2.78278e+08	6165	1.90897	5153770000	1.0417	0	0	0
731	37	2009	China	Qatar	844.575	5.1017e+12	9.77984e+10	4.98938e+23	3832.24	59094.4	2.26464e+08	6165	1.87676	5153740000	1.044	0	0	0
732	37	2010	China	Qatar	1755.91	6.08716e+12	1.25122e+11	7.6164e+23	4550.45	67403.2	3.06715e+08	6165	1.85996	5153685000	1.0478	0	0	0
733	37	2011	China	Qatar	1590.07	7.5515e+12	1.67775e+11	1.26696e+24	5618.13	82409.6	4.62988e+08	6165	1.77513	5153665000	1.0478	0	0	0
734	37	2012	China	Qatar	1012.34	8.53223e+12	1.86834e+11	1.59411e+24	6316.92	85076.1	5.37419e+08	6165	1.73416	5153611000	1.0421	0	0	0
735	37	2013	China	Qatar	2122.24	9.57041e+12	1.98728e+11	1.90191e+24	7050.65	85050.9	5.99664e+08	6165	1.70213	5153581000	1.0424	0	0	0
736	37	2014	China	Qatar	2603.09	1.04757e+13	2.06225e+11	2.16034e+24	7678.6	83858.5	6.43916e+08	6165	1.68776	5153577000	1.0384	0	0	0
737	37	2015	China	Qatar	2325.43	1.10616e+13	1.6174e+11	1.78909e+24	8066.94	63039	5.08532e+08	6165	1.71085	5286347000	1.0368	0	0	0
738	37	2016	China	Qatar	1414.98	1.12333e+13	1.51732e+11	1.70445e+24	8147.94	57163.1	4.65761e+08	6165	1.82541	5285320000	1.0368	0	0	0
739	37	2017	China	Qatar	1959.79	1.23104e+13	1.66929e+11	2.05496e+24	8879.44	61264.4	5.43993e+08	6165	1.8568	5285311000	1.04	0	0	0
740	37	2018	China	Qatar	2251.33	1.38948e+13	1.91362e+11	2.65894e+24	9976.68	68793.8	6.86333e+08	6165	1.81757	5289231000	1.0398	0	0	0
741	37	2019	China	Qatar	2418.58	1.43429e+13	1.83466e+11	2.63144e+24	10261.7	64781.7	6.64769e+08	6165	1.89791	5289901000	1	0	0	0
742	38	2000	China	Romania	32.897	1.21135e+12	3.72533e+10	4.51266e+22	959.372	1659.91	1.59247e+06	7078	3.81345	5228610000	1.0317	0	0	0
743	38	2001	China	Romania	64.696	1.3394e+12	4.03948e+10	5.41047e+22	1053.11	1825.18	1.92211e+06	7078	2.84819	5207710000	1.0422	0	0	0
744	38	2002	China	Romania	134.839	1.47055e+12	4.60661e+10	6.77425e+22	1148.51	2119.88	2.4347e+06	7078	2.50396	5193870000	1.0245	0	0	0
745	38	2003	China	Romania	2450.84	1.66029e+12	5.78065e+10	9.59754e+22	1288.64	2679.41	3.45281e+06	7078	2.49308	5169840000	1.0243	0	0	0
746	38	2004	China	Romania	7864.95	1.95535e+12	7.49727e+10	1.46598e+23	1508.67	3494.94	5.27271e+06	7078	2.53605	5172760000	1.025	0	0	0
747	38	2005	China	Romania	10887.2	2.28597e+12	9.84528e+10	2.2506e+23	1753.42	4617.93	8.09716e+06	7078	2.81239	5182730000	1.0254	0	0	0
748	38	2006	China	Romania	14582.3	2.75213e+12	1.22023e+11	3.35823e+23	2099.23	5757.5	1.20863e+07	7078	2.83855	5149690000	1.0258	0	0	0
749	38	2007	China	Romania	28236.5	3.55034e+12	1.74585e+11	6.19837e+23	2693.97	8360.17	2.2522e+07	7078	3.12008	5154000000	1.0236	0	0	0
750	38	2008	China	Romania	58198	4.59431e+12	2.14314e+11	9.84623e+23	3468.3	10435	3.61919e+07	7078	2.75865	5153770000	1.0218	0	0	0
751	38	2009	China	Romania	26427.4	5.1017e+12	1.74104e+11	8.88225e+23	3832.24	8548.12	3.27584e+07	7078	2.2403	5153740000	1.0224	0	0	0
752	38	2010	China	Romania	45268.9	6.08716e+12	1.66225e+11	1.01184e+24	4550.45	8209.92	3.73589e+07	7078	2.13042	5153685000	1.0247	0	0	0
753	38	2011	China	Romania	69769.6	7.5515e+12	1.83443e+11	1.38527e+24	5618.13	9105	5.11531e+07	7078	2.11948	5153665000	1.0212	0	0	0
754	38	2012	China	Romania	51996	8.53223e+12	1.71196e+11	1.46069e+24	6316.92	8535.05	5.39152e+07	7078	1.82006	5153611000	1.0213	0	0	0
755	38	2013	China	Romania	73208.7	9.57041e+12	1.90949e+11	1.82746e+24	7050.65	9555.24	6.73706e+07	7078	1.86175	5153581000	1.0209	0	0	0
756	38	2014	China	Romania	66489.9	1.04757e+13	1.99627e+11	2.09123e+24	7678.6	10027	7.69931e+07	7078	1.83431	5153577000	1.0258	0	0	0
757	38	2015	China	Romania	62909	1.10616e+13	1.77893e+11	1.96778e+24	8066.94	8977.44	7.24205e+07	7078	1.55467	5286347000	1.0261	0	0	0
758	38	2016	China	Romania	80400.2	1.12333e+13	1.88494e+11	2.11741e+24	8147.94	9567.13	7.79524e+07	7078	1.6369	5285320000	1.0248	0	0	0
759	38	2017	China	Romania	60647	1.23104e+13	2.11695e+11	2.60606e+24	8879.44	10807.8	9.59672e+07	7078	1.6678	5285311000	1.0235	0	0	0
760	38	2018	China	Romania	102968	1.38948e+13	2.41627e+11	3.35736e+24	9976.68	12408.6	1.23797e+08	7078	1.67849	5289231000	1.0235	0	0	0
761	38	2019	China	Romania	99932.6	1.43429e+13	2.50077e+11	3.58684e+24	10261.7	12919.5	1.32576e+08	7078	1.63013	5289901000	1	0	0	0
762	39	2000	China	Russian Federation	4601.6	1.21135e+12	2.5971e+11	3.14599e+23	959.372	1771.59	1.69962e+06	5807	0.294303	5228610000	1	1	0	0
763	39	2001	China	Russian Federation	5291.58	1.3394e+12	3.06602e+11	4.10662e+23	1053.11	2100.35	2.2119e+06	5807	0.283767	5207710000	1.1076	1	0	0
764	39	2002	China	Russian Federation	5546.79	1.47055e+12	3.4547e+11	5.08032e+23	1148.51	2377.53	2.73061e+06	5807	0.264031	5193870000	1.1079	1	0	0
765	39	2003	China	Russian Federation	17330	1.66029e+12	4.30348e+11	7.14501e+23	1288.64	2975.13	3.83388e+06	5807	0.26968	5169840000	1	1	0	0
766	39	2004	China	Russian Federation	14022.3	1.95535e+12	5.91017e+11	1.15564e+24	1508.67	4102.36	6.18911e+06	5807	0.287252	5172760000	1	1	0	0
767	39	2005	China	Russian Federation	18990.7	2.28597e+12	7.64017e+11	1.74652e+24	1753.42	5323.46	9.33426e+06	5807	0.289711	5182730000	1.1067	1	0	0
768	39	2006	China	Russian Federation	25941	2.75213e+12	9.89931e+11	2.72442e+24	2099.23	6920.19	1.45271e+07	5807	0.293239	5149690000	1	1	0	0
769	39	2007	China	Russian Federation	52391.7	3.55034e+12	1.29971e+12	4.6144e+24	2693.97	9101.26	2.45185e+07	5807	0.297392	5154000000	1.0903	1	0	0
770	39	2008	China	Russian Federation	71016	4.59431e+12	1.66085e+12	7.63044e+24	3468.3	11635.3	4.03547e+07	5807	0.279592	5153770000	1.0888	1	0	0
771	39	2009	China	Russian Federation	41877	5.1017e+12	1.22264e+12	6.23757e+24	3832.24	8562.81	3.28147e+07	5807	0.215228	5153740000	1.0904	1	0	0
772	39	2010	China	Russian Federation	87634.9	6.08716e+12	1.52492e+12	9.28242e+24	4550.45	10675	4.85761e+07	5807	0.222942	5153685000	1.0802	1	0	0
773	39	2011	China	Russian Federation	158901	7.5515e+12	2.04593e+12	1.54498e+25	5618.13	14311.1	8.04016e+07	5807	0.21991	5153665000	1.0953	1	0	0
774	39	2012	China	Russian Federation	150298	8.53223e+12	2.2083e+12	1.88417e+25	6316.92	15420.9	9.74124e+07	5807	0.204681	5153611000	1.0904	1	0	0
775	39	2013	China	Russian Federation	123577	9.57041e+12	2.29247e+12	2.19399e+25	7050.65	15974.6	1.12632e+08	5807	0.194608	5153581000	1.0834	1	0	0
776	39	2014	China	Russian Federation	147438	1.04757e+13	2.05924e+12	2.1572e+25	7678.6	14095.6	1.08235e+08	5807	0.160076	5153577000	1.0724	1	0	0
777	39	2015	China	Russian Federation	106384	1.10616e+13	1.36348e+12	1.50822e+25	8066.94	9313.01	7.51275e+07	5807	0.102194	5286347000	1.0477	1	0	0
778	39	2016	China	Russian Federation	108950	1.12333e+13	1.27679e+12	1.43425e+25	8147.94	8704.9	7.0927e+07	5807	0.0990886	5285320000	1.0551	1	0	0
779	39	2017	China	Russian Federation	134033	1.23104e+13	1.5742e+12	1.9379e+25	8879.44	10720.3	9.51905e+07	5807	0.115846	5285311000	1.0507	1	0	0
780	39	2018	China	Russian Federation	153465	1.38948e+13	1.66958e+12	2.31986e+25	9976.68	11370.8	1.13443e+08	5807	0.105571	5289231000	1.0526	1	0	0
781	39	2019	China	Russian Federation	159351	1.43429e+13	1.69988e+12	2.43812e+25	10261.7	11585	1.18882e+08	5807	0.106714	5289901000	1	1	0	0
782	40	2000	China	Saudi Arabia	740.748	1.21135e+12	1.89515e+11	2.29568e+23	959.372	9171.33	8.79872e+06	6612	2.2076	5228610000	1.1265	0	0	0
783	40	2001	China	Saudi Arabia	760.96	1.3394e+12	1.84137e+11	2.46633e+23	1053.11	8684.65	9.14587e+06	6612	2.20722	5207710000	1.1268	0	0	0
784	40	2002	China	Saudi Arabia	1309.77	1.47055e+12	189605920240	2.78825e+23	1148.51	8695.4	9.98674e+06	6612	2.20719	5193870000	1.0677	0	0	0
785	40	2003	China	Saudi Arabia	670.312	1.66029e+12	2.15808e+11	3.58303e+23	1288.64	9609.97	1.23838e+07	6612	2.20721	5169840000	1.0664	0	0	0
786	40	2004	China	Saudi Arabia	826.063	1.95535e+12	2.58742e+11	5.05931e+23	1508.67	11185.1	1.68747e+07	6612	2.20715	5172760000	1.0666	0	0	0
787	40	2005	China	Saudi Arabia	1384.34	2.28597e+12	3.2846e+11	7.50847e+23	1753.42	13791.4	2.41822e+07	6612	2.18515	5182730000	1.0419	0	0	0
788	40	2006	China	Saudi Arabia	3603.38	2.75213e+12	3.769e+11	1.03728e+24	2099.23	15384.7	3.22961e+07	6612	2.12625	5149690000	1.0416	0	0	0
789	40	2007	China	Saudi Arabia	8919.26	3.55034e+12	4.15965e+11	1.47682e+24	2693.97	16516.6	4.44953e+07	6612	2.02868	5154000000	1.0402	0	0	0
790	40	2008	China	Saudi Arabia	9272.79	4.59431e+12	519796800000	2.38811e+24	3468.3	20078.3	6.96375e+07	6612	1.85297	5153770000	1.0333	0	0	0
791	40	2009	China	Saudi Arabia	7274.63	5.1017e+12	4.29098e+11	2.18913e+24	3832.24	16113.1	6.17494e+07	6612	1.82171	5153740000	1.0328	0	0	0
792	40	2010	China	Saudi Arabia	10916.8	6.08716e+12	528207200000	3.21528e+24	4550.45	19262.5	8.76533e+07	6612	1.80541	5153685000	1	0	0	0
793	40	2011	China	Saudi Arabia	15371.5	7.5515e+12	6.71239e+11	5.06886e+24	5618.13	23745.8	1.33407e+08	6612	1.72306	5153665000	1.0483	0	0	0
794	40	2012	China	Saudi Arabia	14608.1	8.53223e+12	735974843360	6.27951e+24	6316.92	25243.4	1.5946e+08	6612	1.68329	5153611000	1.0415	0	0	0
795	40	2013	China	Saudi Arabia	16048	9.57041e+12	7.46647e+11	7.14572e+24	7050.65	24844.7	1.75171e+08	6612	1.6522	5153581000	1.0415	0	0	0
796	40	2014	China	Saudi Arabia	26865	1.04757e+13	7.5635e+11	7.92329e+24	7678.6	24463.9	1.87849e+08	6612	1.63825	5153577000	1.0403	0	0	0
797	40	2015	China	Saudi Arabia	34298.4	1.10616e+13	654269902880	7.23724e+24	8066.94	20627.9	1.66404e+08	6612	1.66066	5286347000	1.0508	0	0	0
798	40	2016	China	Saudi Arabia	25724.3	1.12333e+13	644935541440	7.24474e+24	8147.94	19879.3	1.61975e+08	6612	1.77186	5285320000	1	0	0	0
799	40	2017	China	Saudi Arabia	17479.5	1.23104e+13	6.88586e+11	8.47678e+24	8879.44	20803.7	1.84726e+08	6612	1.80233	5285311000	1.0454	0	0	0
800	40	2018	China	Saudi Arabia	28196.5	1.38948e+13	7.86522e+11	1.09286e+25	9976.68	23339	2.32845e+08	6612	1.76426	5289231000	1	0	0	0
801	40	2019	China	Saudi Arabia	33405.8	1.43429e+13	7.92967e+11	1.13734e+25	10261.7	23139.8	2.37453e+08	6612	1.84224	5289901000	1	0	0	0
802	41	2000	China	Singapore	14701.9	1.21135e+12	9.60745e+10	1.1638e+23	959.372	23852.3	2.28833e+07	4462	4.80202	5228610000	1.0007	0	0	1
803	41	2001	China	Singapore	13107.1	1.3394e+12	8.97949e+10	1.20271e+23	1053.11	21700	2.28525e+07	4462	4.61962	5207710000	1.0005	0	0	1
804	41	2002	China	Singapore	16378.4	1.47055e+12	9.25378e+10	1.36081e+23	1148.51	22159.7	2.54506e+07	4462	4.62248	5193870000	1.0006	0	0	1
805	41	2003	China	Singapore	28934.7	1.66029e+12	9.76454e+10	1.6212e+23	1288.64	23730.2	3.05797e+07	4462	4.75096	5169840000	1.0005	0	0	1
806	41	2004	China	Singapore	13932.7	1.95535e+12	1.15035e+11	2.24934e+23	1508.67	27608.5	4.16521e+07	4462	4.89685	5172760000	1	0	0	1
807	41	2005	China	Singapore	21156.7	2.28597e+12	1.27808e+11	2.92164e+23	1753.42	29961.3	5.25346e+07	4462	4.92329	5182730000	1.0005	0	0	1
808	41	2006	China	Singapore	17282.4	2.75213e+12	1.4863e+11	4.0905e+23	2099.23	33769.2	7.08892e+07	4462	5.01811	5149690000	1.0005	0	0	1
809	41	2007	China	Singapore	40788.2	3.55034e+12	1.80942e+11	6.42406e+23	2693.97	39432.9	1.06231e+08	4462	5.04779	5154000000	1.0004	0	0	1
810	41	2008	China	Singapore	47964	4.59431e+12	1.93612e+11	8.89513e+23	3468.3	40007.5	1.38758e+08	4462	4.91119	5153770000	1.0015	0	0	1
811	41	2009	China	Singapore	40560.8	5.1017e+12	1.94152e+11	9.90507e+23	3832.24	38927.2	1.49178e+08	4462	4.6967	5153740000	1.0014	0	0	1
812	41	2010	China	Singapore	55923	6.08716e+12	2.39809e+11	1.45976e+24	4550.45	47237	2.1495e+08	4462	4.96533	5153685000	1.0017	0	0	1
813	41	2011	China	Singapore	54876.1	7.5515e+12	2.79351e+11	2.10952e+24	5618.13	53890.4	3.02764e+08	4462	5.13721	5153665000	1.0028	0	0	1
814	41	2012	China	Singapore	57060.3	8.53223e+12	2.95087e+11	2.51775e+24	6316.92	55546.5	3.50883e+08	4462	5.05117	5153611000	1.0021	0	0	1
815	41	2013	China	Singapore	70505.6	9.57041e+12	3.07576e+11	2.94363e+24	7050.65	56967.4	4.01657e+08	4462	4.95146	5153581000	1.0021	0	0	1
816	41	2014	China	Singapore	129637	1.04757e+13	3.14851e+11	3.29828e+24	7678.6	57562.5	4.42e+08	4462	4.84861	5153577000	1.002	0	0	1
817	41	2015	China	Singapore	120832	1.10616e+13	3.08004e+11	3.407e+24	8066.94	55646.6	4.48898e+08	4462	4.52966	5286347000	1.002	0	0	1
818	41	2016	China	Singapore	60131.6	1.12333e+13	3.18652e+11	3.57951e+24	8147.94	56828.3	4.63033e+08	4462	4.80945	5285320000	1.0021	0	0	1
819	41	2017	China	Singapore	42117.1	1.23104e+13	3.41863e+11	4.20848e+24	8879.44	60913.7	5.4088e+08	4462	4.89437	5285311000	1.0019	0	0	1
820	41	2018	China	Singapore	36646.6	1.38948e+13	3.73217e+11	5.18578e+24	9976.68	66188.8	6.60344e+08	4462	4.90492	5289231000	1.0058	0	0	1
821	41	2019	China	Singapore	55120.2	1.43429e+13	3.72063e+11	5.33646e+24	10261.7	65233.3	6.69403e+08	4462	5.06421	5289901000	1	0	0	1
822	42	2000	China	Slovakia		1.21135e+12	2.917e+10	3.53349e+22	959.372	5413.15	5.19323e+06	7437	7.64613	5228610000	1.0317	0	1	0
823	42	2001	China	Slovakia	55.31	1.3394e+12	3.07522e+10	4.11893e+22	1053.11	5717.22	6.02085e+06	7437	7.41319	5207710000	1.0422	0	1	0
824	42	2002	China	Slovakia	1844.5	1.47055e+12	3.51303e+10	5.16609e+22	1148.51	6533.55	7.50384e+06	7437	7.82647	5193870000	1.0245	0	1	0
825	42	2003	China	Slovakia	3321.04	1.66029e+12	4.68166e+10	7.7729e+22	1288.64	8712.7	1.12276e+07	7437	9.36266	5169840000	1.0243	0	1	0
826	42	2004	China	Slovakia	1004.25	1.95535e+12	5.7332e+10	1.12104e+23	1508.67	10671.8	1.61002e+07	7437	10.2955	5172760000	1.025	0	1	0
827	42	2005	China	Slovakia	6542.34	2.28597e+12	6.27853e+10	1.43525e+23	1753.42	11685.8	2.049e+07	7437	10.1945	5182730000	1.0254	0	1	0
828	42	2006	China	Slovakia	5331.59	2.75213e+12	7.07081e+10	1.94598e+23	2099.23	13159.8	2.76254e+07	7437	10.0114	5149690000	1.0258	0	1	0
829	42	2007	China	Slovakia	5119.57	3.55034e+12	8.64541e+10	3.06942e+23	2693.97	16085.6	4.33342e+07	7437	10.426	5154000000	1.0236	0	1	0
830	42	2008	China	Slovakia	5982.78	4.59431e+12	1.0047e+11	4.61588e+23	3468.3	18677.3	6.47785e+07	7437	10.2198	5153770000	1.0218	0	1	0
831	42	2009	China	Slovakia	5705.49	5.1017e+12	8.90463e+10	4.54288e+23	3832.24	16531.7	6.33533e+07	7437	9.52834	5153740000	1.0224	0	1	0
832	42	2010	China	Slovakia	6120.34	6.08716e+12	9.0184e+10	5.48965e+23	4550.45	16727.3	7.61168e+07	7437	8.97546	5153685000	1.0247	0	1	0
833	42	2011	China	Slovakia	6534.19	7.5515e+12	9.89975e+10	7.4758e+23	5618.13	18338.4	1.03027e+08	7437	8.99407	5153665000	1.0212	0	1	0
834	42	2012	China	Slovakia	3495.97	8.53223e+12	9.44166e+10	8.05584e+23	6316.92	17460	1.10294e+08	7437	8.11001	5153611000	1.0213	0	1	0
835	42	2013	China	Slovakia	2248	9.57041e+12	9.87239e+10	9.44828e+23	7050.65	18237	1.28582e+08	7437	8.2287	5153581000	1.0209	0	1	0
836	42	2014	China	Slovakia	2925.17	1.04757e+13	1.01171e+11	1.05984e+24	7678.6	18670.9	1.43367e+08	7437	8.16156	5153577000	1.0258	0	1	0
837	42	2015	China	Slovakia	2213.01	1.10616e+13	8.84572e+10	9.78474e+23	8066.94	16309.1	1.31564e+08	7437	6.90948	5286347000	1.0261	0	1	0
838	42	2016	China	Slovakia	1643.62	1.12333e+13	8.96406e+10	1.00696e+24	8147.94	16506	1.3449e+08	7437	7.35479	5285320000	1.0248	0	1	0
839	42	2017	China	Slovakia	1422.84	1.23104e+13	9.5482e+10	1.17542e+24	8879.44	17554.3	1.55872e+08	7437	7.63524	5285311000	1.0235	0	1	0
840	42	2018	China	Slovakia	1515.74	1.38948e+13	1.0582e+11	1.47036e+24	9976.68	19428.1	1.93828e+08	7437	7.81314	5289231000	1.0235	0	1	0
841	42	2019	China	Slovakia	1927.78	1.43429e+13	1.05422e+11	1.51206e+24	10261.7	19329.1	1.98349e+08	7437	7.73376	5289901000	1	0	1	0
842	43	2000	China	Slovenia	108.156	1.21135e+12	2.02896e+10	2.45778e+22	959.372	10201.3	9.78685e+06	7734	7.64613	5228610000	1.0317	0	0	0
843	43	2001	China	Slovenia	187.526	1.3394e+12	2.08763e+10	2.79616e+22	1053.11	10479.8	1.10363e+07	7734	7.41319	5207710000	1.0422	0	0	0
844	43	2002	China	Slovenia	414.08	1.47055e+12	2.34899e+10	3.45431e+22	1148.51	11777.2	1.35262e+07	7734	7.82647	5193870000	1.0245	0	0	0
845	43	2003	China	Slovenia	356.277	1.66029e+12	2.96347e+10	4.92022e+22	1288.64	14849	1.91351e+07	7734	9.36266	5169840000	1.0243	0	0	0
846	43	2004	China	Slovenia	457.397	1.95535e+12	3.44148e+10	6.72928e+22	1508.67	17233.1	2.59991e+07	7734	10.2955	5172760000	1.025	0	0	0
847	43	2005	China	Slovenia	653.876	2.28597e+12	3.62064e+10	8.27666e+22	1753.42	18098.9	3.17349e+07	7734	10.1945	5182730000	1.0254	0	0	0
848	43	2006	China	Slovenia	2183.26	2.75213e+12	3.9481e+10	1.08657e+23	2099.23	19673	4.12981e+07	7734	10.0114	5149690000	1.0258	0	0	0
849	43	2007	China	Slovenia	3236.17	3.55034e+12	4.80064e+10	1.70439e+23	2693.97	23787.6	6.40832e+07	7734	10.426	5154000000	1.0236	0	0	0
850	43	2008	China	Slovenia	5161.58	4.59431e+12	5.55525e+10	2.55225e+23	3468.3	27483.3	9.53206e+07	7734	10.2198	5153770000	1.0218	0	0	0
851	43	2009	China	Slovenia	3977.2	5.1017e+12	5.03681e+10	2.56963e+23	3832.24	24694.2	9.46341e+07	7734	9.52834	5153740000	1.0224	0	0	0
852	43	2010	China	Slovenia	5022.52	6.08716e+12	4.81613e+10	2.93165e+23	4550.45	23509.5	1.06979e+08	7734	8.97546	5153685000	1.0247	0	0	0
853	43	2011	China	Slovenia	10829.6	7.5515e+12	5.15164e+10	3.89026e+23	5618.13	25095.1	1.40988e+08	7734	8.99407	5153665000	1.0212	0	0	0
854	43	2012	China	Slovenia	7694.08	8.53223e+12	4.65805e+10	3.97435e+23	6316.92	22643.1	1.43035e+08	7734	8.11001	5153611000	1.0213	0	0	0
855	43	2013	China	Slovenia	5815.98	9.57041e+12	4.84019e+10	4.63226e+23	7050.65	23496.6	1.65666e+08	7734	8.2287	5153581000	1.0209	0	0	0
856	43	2014	China	Slovenia	5616.61	1.04757e+13	4.99307e+10	5.23058e+23	7678.6	24214.9	1.85937e+08	7734	8.16156	5153577000	1.0258	0	0	0
857	43	2015	China	Slovenia	4791.08	1.10616e+13	4.30902e+10	4.76644e+23	8066.94	20881.8	1.68452e+08	7734	6.90948	5286347000	1.0261	0	0	0
858	43	2016	China	Slovenia	7106.7	1.12333e+13	4.46515e+10	5.01583e+23	8147.94	21622.6	1.76179e+08	7734	7.35479	5285320000	1.0248	0	0	0
859	43	2017	China	Slovenia	10271	1.23104e+13	4.85617e+10	5.97814e+23	8879.44	23500.8	2.08673e+08	7734	7.63524	5285311000	1.0235	0	0	0
860	43	2018	China	Slovenia	16172.2	1.38948e+13	5.40344e+10	7.50798e+23	9976.68	26054.5	2.59938e+08	7734	7.81314	5289231000	1.0235	0	0	0
861	43	2019	China	Slovenia	12071.2	1.43429e+13	5.37422e+10	7.70819e+23	10261.7	25739.2	2.64128e+08	7734	7.73376	5289901000	1	0	0	0
862	44	2000	China	Sri Lanka	269.791	1.21135e+12	1.63308e+10	1.97823e+22	959.372	869.697	834363	5157	0.107506	5228610000	1.0972	0	0	0
863	44	2001	China	Sri Lanka	936.255	1.3394e+12	1.57498e+10	2.10952e+22	1053.11	832.803	877032	5157	0.0926023	5207710000	1.0961	0	0	0
864	44	2002	China	Sri Lanka	283.981	1.47055e+12	1.65365e+10	2.43178e+22	1148.51	867.491	996321	5157	0.0865229	5193870000	1	0	0	0
865	44	2003	China	Sri Lanka	1179.43	1.66029e+12	1.88818e+10	3.13492e+22	1288.64	982.196	1.2657e+06	5157	0.0857538	5169840000	1.0962	0	0	0
866	44	2004	China	Sri Lanka	1102.12	1.95535e+12	2.06625e+10	4.04024e+22	1508.67	1065.78	1.60791e+06	5157	0.081791	5172760000	1.1057	0	0	0
867	44	2005	China	Sri Lanka	1015.91	2.28597e+12	2.44058e+10	5.57908e+22	1753.42	1248.7	2.18949e+06	5157	0.0815371	5182730000	1.1173	0	0	0
868	44	2006	China	Sri Lanka	1409.34	2.75213e+12	2.82798e+10	7.78298e+22	2099.23	1435.82	3.01411e+06	5157	0.0767308	5149690000	1.114	0	0	0
869	44	2007	China	Sri Lanka	2126.05	3.55034e+12	3.23502e+10	1.14854e+23	2693.97	1630.39	4.39222e+06	5157	0.0687698	5154000000	1.1108	0	0	0
870	44	2008	China	Sri Lanka	3486.76	4.59431e+12	4.07138e+10	1.87052e+23	3468.3	2037.32	7.06605e+06	5157	0.0641412	5153770000	1.1095	0	0	0
871	44	2009	China	Sri Lanka	2371.39	5.1017e+12	4.20662e+10	2.14609e+23	3832.24	2090.4	8.01091e+06	5157	0.0594322	5153740000	1.1077	0	0	0
872	44	2010	China	Sri Lanka	7892.99	6.08716e+12	5.67257e+10	3.45299e+23	4550.45	2799.65	1.27397e+07	5157	0.0598797	5153685000	1.0979	0	0	0
873	44	2011	China	Sri Lanka	12925	7.5515e+12	6.52928e+10	4.93058e+23	5618.13	3200.83	1.79827e+07	5157	0.0584403	5153665000	1.0997	0	0	0
874	44	2012	China	Sri Lanka	9007.32	8.53223e+12	6.84344e+10	5.83898e+23	6316.92	3350.52	2.1165e+07	5157	0.0494684	5153611000	1.0994	0	0	0
875	44	2013	China	Sri Lanka	7318.56	9.57041e+12	7.43178e+10	7.11252e+23	7050.65	3610.29	2.54549e+07	5157	0.0480034	5153581000	1	0	0	0
876	44	2014	China	Sri Lanka	7012.81	1.04757e+13	7.93564e+10	8.31313e+23	7678.6	3819.25	2.93265e+07	5157	0.0470528	5153577000	1.0933	0	0	0
877	44	2015	China	Sri Lanka	7588.94	1.10616e+13	8.06041e+10	8.91606e+23	8066.94	3843.78	3.10076e+07	5157	0.0458386	5286347000	1.0787	0	0	0
878	44	2016	China	Sri Lanka	8797.41	1.12333e+13	8.2401e+10	9.25634e+23	8147.94	3886.29	3.16653e+07	5157	0.0456409	5285320000	1	0	0	0
879	44	2017	China	Sri Lanka	9515.23	1.23104e+13	8.74281e+10	1.07628e+24	8879.44	4077.04	3.62019e+07	5157	0.0443353	5285311000	1.1035	0	0	0
880	44	2018	China	Sri Lanka	14553.9	1.38948e+13	8.84259e+10	1.22866e+24	9976.68	4080.57	4.07105e+07	5157	0.0407224	5289231000	1.1206	0	0	0
881	44	2019	China	Sri Lanka	10883.4	1.43429e+13	8.40088e+10	1.20493e+24	10261.7	3853.08	3.95391e+07	5157	0.0386494	5289901000	1	0	0	0
882	45	2000	China	Tajikistan	21.55	1.21135e+12	8.60521e+08	1.04239e+21	959.372	138.429	132805	4063	3.98724	5228610000	1	1	1	0
883	45	2001	China	Tajikistan	268.906	1.3394e+12	1.08077e+09	1.44758e+21	1053.11	171.048	180132	4063	3.48921	5207710000	1	1	1	0
884	45	2002	China	Tajikistan	143.808	1.47055e+12	1.22112e+09	1.79572e+21	1148.51	190.003	218219	4063	2.99441	5193870000	1	1	1	0
885	45	2003	China	Tajikistan	241.3	1.66029e+12	1.5553e+09	2.58225e+21	1288.64	237.757	306385	4063	2.70371	5169840000	1	1	1	0
886	45	2004	China	Tajikistan	197.735	1.95535e+12	2.07618e+09	4.05966e+21	1508.67	311.627	470142	4063	2.78632	5172760000	1	1	1	0
887	45	2005	China	Tajikistan	137.092	2.28597e+12	2.31233e+09	5.2859e+21	1753.42	340.583	597184	4063	2.62928	5182730000	1	1	1	0
888	45	2006	China	Tajikistan	67.353	2.75213e+12	2.83022e+09	7.78914e+21	2099.23	408.839	858246	4063	2.41736	5149690000	1.0501	1	1	0
889	45	2007	China	Tajikistan	337.987	3.55034e+12	3.71951e+09	1.32055e+22	2693.97	526.643	1.41876e+06	4063	2.2099	5154000000	1	1	1	0
890	45	2008	China	Tajikistan	314.258	4.59431e+12	5.16134e+09	2.37128e+22	3468.3	715.865	2.48284e+06	4063	2.02542	5153770000	1	1	1	0
[truncated: 271 more rows]
